# Supplementary material for: A genetic screen for modifiers of cohesin clustering identifies regulators of genome folding
Source: Sci Adv. 2026 Jan 30;12(5):eadx5130. doi: 10.1126/sciadv.adx5130 (PMC12857682; doi:10.1126/sciadv.adx5130)
Supplement: Supplementary file 2 — Tables S1 to S3 [file sciadv.adx5130_tables_s1_to_s3.zip]

Archive with 3 entries (3 files):
- adx5130_table_s1.xlsx
- adx5130_table_s2.xlsx
- adx5130_table_s3.xlsx
