# Supplementary material for: A genetic screen for modifiers of cohesin clustering identifies regulators of genome folding
Source: Sci Adv. 2026 Jan 30;12(5):eadx5130. doi: 10.1126/sciadv.adx5130 (PMC12857682; doi:10.1126/sciadv.adx5130)
Supplement: Supplementary file 2 — Tables S1 to S3 [file sciadv.adx5130_tables_s1_to_s3.zip › adx5130_table_s1.xlsx]

## Sheet: Primary_screen
Plate	Well	Plate:Well	Gene	RAD21_z_score_rep1	Nuclei_per_well_rep1	RAD21_z_score_rep2	Nuclei_per_well_rep2	Avg_RAD21_z_score	Library	Vender	Vendor Reagent ID
51144	B03	51144:B03	ACVRL1	-0.411851	590	0.621797	865	0.104973	Human6 Pools	Dharmacon	M-005302-03
51144	B04	51144:B04	NEK10	-1.68422	1121	-1.25048	1148	-1.46735	Human6 Pools	Dharmacon	M-004052-02
51144	B05	51144:B05	LYN	-1.60368	1126	0.0573791	1147	-0.773153	Human6 Pools	Dharmacon	M-003153-04
51144	B06	51144:B06	ITPKC	-0.985481	563	0.0559926	1050	-0.464744	Human6 Pools	Dharmacon	M-006744-01
51144	B07	51144:B07	PAPSS1	-1.3494	796	0.00152873	777	-0.673936	Human6 Pools	Dharmacon	M-007736-01
51144	B08	51144:B08	EPHA5	-1.13072	1212	0.422084	1259	-0.354316	Human6 Pools	Dharmacon	M-005315-03
51144	B09	51144:B09	MAPK4	0.584262	687	1.83842	1063	1.21134	Human6 Pools	Dharmacon	M-003593-04
51144	B10	51144:B10	MYLK3	-0.58913	725	-0.357846	951	-0.473488	Human6 Pools	Dharmacon	M-005342-04
51144	B11	51144:B11	MASTL	0.229484	577	0.080527	619	0.155006	Human6 Pools	Dharmacon	M-004020-03
51144	B12	51144:B12	PSKH1	0.662804	840	0.864994	967	0.763899	Human6 Pools	Dharmacon	M-005365-01
51144	B13	51144:B13	TRIB1	-0.464735	916	0.198813	898	-0.132961	Human6 Pools	Dharmacon	M-003633-01
51144	B14	51144:B14	AURKC	-1.36365	869	-0.337538	1083	-0.850595	Human6 Pools	Dharmacon	M-019573-04
51144	B15	51144:B15	BRD3	0.946855	886	1.24813	1036	1.09749	Human6 Pools	Dharmacon	M-004936-01
51144	B16	51144:B16	PRKCE	-0.420672	619	-0.244453	949	-0.332562	Human6 Pools	Dharmacon	M-004653-02
51144	B17	51144:B17	MLKL	-1.25576	1144	-0.166628	1320	-0.711193	Human6 Pools	Dharmacon	M-005326-00
51144	B18	51144:B18	AK1	0.368826	601	0.55869	922	0.463758	Human6 Pools	Dharmacon	M-006811-03
51144	B19	51144:B19	HK1	-0.0127207	1288	1.05382	1250	0.520549	Human6 Pools	Dharmacon	M-006820-01
51144	B20	51144:B20	TRPM6	-0.66202	1228	0.730815	1243	0.0343973	Human6 Pools	Dharmacon	M-005048-01
51144	B21	51144:B21	THNSL1	-0.592592	1152	0.350925	1041	-0.120833	Human6 Pools	Dharmacon	M-007253-00
51144	B22	51144:B22	CLK1	-0.489425	913	0.30659	915	-0.0914174	Human6 Pools	Dharmacon	M-004800-00
51144	C03	51144:C03	LATS2	-0.45463	937	0.797918	1055	0.171644	Human6 Pools	Dharmacon	M-003865-00
51144	C04	51144:C04	AKT3	-0.435772	465	-0.272088	595	-0.35393	Human6 Pools	Dharmacon	M-003002-02
51144	C05	51144:C05	PIK3R5	0.201015	442	0.143695	746	0.172355	Human6 Pools	Dharmacon	M-020619-00
51144	C06	51144:C06	NLK	-0.416161	637	0.503149	708	0.0434937	Human6 Pools	Dharmacon	M-004763-01
51144	C07	51144:C07	DGKG	-1.23561	1188	-0.584985	1079	-0.910299	Human6 Pools	Dharmacon	M-006715-00
51144	C08	51144:C08	PFKFB3	-1.66864	990			-1.66864	Human6 Pools	Dharmacon	M-006763-01
51144	C09	51144:C09	MAST3	-0.516542	951	1.03888	1053	0.261169	Human6 Pools	Dharmacon	M-004046-00
51144	C10	51144:C10	TESK2	-1.31728	587	-0.0118038	795	-0.664541	Human6 Pools	Dharmacon	M-005044-01
51144	C11	51144:C11	EFNA3	-0.824468	971	-0.0210078	1141	-0.422738	Human6 Pools	Dharmacon	M-019190-02
51144	C12	51144:C12	EPHA7	-0.612233	664	0.247205	687	-0.182514	Human6 Pools	Dharmacon	M-003119-02
51144	C13	51144:C13	BCKDK	-1.37109	236			-1.37109	Human6 Pools	Dharmacon	M-004932-01
51144	C14	51144:C14	STK35	-0.496494	508	-0.292049	436	-0.394272	Human6 Pools	Dharmacon	M-005384-01
51144	C15	51144:C15	ITPKA	-0.541565	961	0.305692	1142	-0.117937	Human6 Pools	Dharmacon	M-006742-02
51144	C16	51144:C16	STK11	-2.01366	786	-0.886531	1111	-1.45009	Human6 Pools	Dharmacon	M-005035-02
51144	C17	51144:C17	NEK6	-0.674058	1062	0.833931	1236	0.0799365	Human6 Pools	Dharmacon	M-004166-01
51144	C18	51144:C18	JAK2	-0.10911	502	1.07099	655	0.480941	Human6 Pools	Dharmacon	M-003146-02
51144	C19	51144:C19	BLK	-0.164064	1162	0.725574	1060	0.280755	Human6 Pools	Dharmacon	M-003105-03
51144	C20	51144:C20	BRD2	-0.688754	661	-0.0705781	682	-0.379666	Human6 Pools	Dharmacon	M-004935-02
51144	C21	51144:C21	DGKK			-0.469734	662	-0.469734	Human6 Pools	Dharmacon	M-024694-01
51144	C22	51144:C22	CDKN2C	-0.938415	505	0.486363	979	-0.226026	Human6 Pools	Dharmacon	M-003246-01
51144	D03	51144:D03	STRADB	-0.13822	981	0.339987	1333	0.100883	Human6 Pools	Dharmacon	M-005306-02
51144	D04	51144:D04	PAPSS2	0.187593	747	1.05429	1031	0.62094	Human6 Pools	Dharmacon	M-006760-02
51144	D05	51144:D05	SHPK	0.098788	826			0.098788	Human6 Pools	Dharmacon	M-006815-01
51144	D06	51144:D06	RPS6KB2			0.0924635	1389	0.0924635	Human6 Pools	Dharmacon	M-004671-00
51144	D07	51144:D07	ADK	0.573613	752	1.06029	1054	0.816954	Human6 Pools	Dharmacon	M-004733-02
51144	D08	51144:D08	CDK14	-1.65069	130	-2.44021	639	-2.04545	Human6 Pools	Dharmacon	M-004837-01
51144	D09	51144:D09	ABL2	-1.29727	1008	-0.02101	1216	-0.659139	Human6 Pools	Dharmacon	M-003101-01
51144	D10	51144:D10	NME5	-0.826407	971	0.671212	1300	-0.0775972	Human6 Pools	Dharmacon	M-006754-00
51144	D11	51144:D11	PLK1	-1.40092	64	-1.55883	199	-1.47988	Human6 Pools	Dharmacon	M-003290-01
51144	D12	51144:D12	SRC			1.09007	983	1.09007	Human6 Pools	Dharmacon	M-003175-03
51144	D13	51144:D13	MINK1	0.107194	997	1.046	1118	0.576598	Human6 Pools	Dharmacon	M-004861-03
51144	D14	51144:D14	NEK4	0.449866	497	0.352148	650	0.401007	Human6 Pools	Dharmacon	M-003519-02
51144	D15	51144:D15	CDKL3	-0.246093	1118	1.53447	1332	0.644188	Human6 Pools	Dharmacon	M-004798-00
51144	D16	51144:D16	CSNK1G1	-0.700743	577	-0.687579	878	-0.694161	Human6 Pools	Dharmacon	M-004666-01
51144	D17	51144:D17	MAP3K14	-1.42176	575	0.376224	957	-0.522769	Human6 Pools	Dharmacon	M-003580-04
51144	D18	51144:D18	RIOK1	-0.0200683	914	0.15763	1252	0.0687807	Human6 Pools	Dharmacon	M-005368-01
51144	D19	51144:D19	MAP3K7	-0.346375	1212	0.11523	1193	-0.115572	Human6 Pools	Dharmacon	M-003790-06
51144	D20	51144:D20	AKT1	0.0772585	433	0.439872	907	0.258565	Human6 Pools	Dharmacon	M-003000-03
51144	D21	51144:D21	CKB	-0.235123	747	-0.00800581	849	-0.121564	Human6 Pools	Dharmacon	M-006706-01
51144	D22	51144:D22	SNRK	-0.143074	160	0.244541	697	0.0507336	Human6 Pools	Dharmacon	M-004322-05
51144	E03	51144:E03	MPP2	0.200779	423	-0.0739102	196	0.0634344	Human6 Pools	Dharmacon	M-009729-00
51144	E04	51144:E04	MAP2K3	-2.01123	812	-1.12763	1109	-1.56943	Human6 Pools	Dharmacon	M-003509-03
51144	E05	51144:E05	BUB1	-1.10743	762	-0.141336	880	-0.624381	Human6 Pools	Dharmacon	M-004102-00
51144	E06	51144:E06	LCK	0.303138	847	0.0241332	1038	0.163636	Human6 Pools	Dharmacon	M-003151-01
51144	E07	51144:E07	UHMK1	-1.36592	423	-0.0841494	1237	-0.725034	Human6 Pools	Dharmacon	M-003981-01
51144	E08	51144:E08	CIB2	0.779957	398	-0.998477	240	-0.10926	Human6 Pools	Dharmacon	M-012230-00
51144	E09	51144:E09	PRKD1	-1.45314	1103	0.485398	1236	-0.483869	Human6 Pools	Dharmacon	M-005028-02
51144	E10	51144:E10	AAK1	-0.0800256	353	-0.837483	392	-0.458754	Human6 Pools	Dharmacon	M-005300-00
51144	E11	51144:E11	PI4KB	-0.162334	917	-0.555183	884	-0.358759	Human6 Pools	Dharmacon	M-006777-03
51144	E12	51144:E12	PIK3R2					no cells	Human6 Pools	Dharmacon	M-003021-03
51144	E13	51144:E13	DLG4	0.0733957	639	0.129775	971	0.101586	Human6 Pools	Dharmacon	M-007882-02
51144	E14	51144:E14	IRAK2	-1.44414	26			-1.44414	Human6 Pools	Dharmacon	M-004761-01
51144	E15	51144:E15	BTK	-0.263131	72	-0.051943	770	-0.157537	Human6 Pools	Dharmacon	M-003107-01
51144	E16	51144:E16	ACVR1C					no cells	Human6 Pools	Dharmacon	M-004929-02
51144	E17	51144:E17	MAP3K15	-1.28044	1011	-0.29751	1336	-0.788977	Human6 Pools	Dharmacon	M-004847-00
51144	E18	51144:E18	ACVR1B	0.879695	1011	1.43978	1133	1.15974	Human6 Pools	Dharmacon	M-004925-01
51144	E19	51144:E19	GSK3A	1.04667	759	1.00754	928	1.02711	Human6 Pools	Dharmacon	M-003009-01
51144	E20	51144:E20	CPNE3			0.0379545	1079	0.0379545	Human6 Pools	Dharmacon	M-011550-00
51144	E21	51144:E21	CSNK1E	1.03924	388	0.0351336	835	0.537188	Human6 Pools	Dharmacon	M-003479-01
51144	E22	51144:E22	CAMK1	-0.271633	431	-0.739914	588	-0.505774	Human6 Pools	Dharmacon	M-004940-00
51144	F03	51144:F03	CDK1	0.663284	368	-0.741477	503	-0.0390965	Human6 Pools	Dharmacon	M-003224-03
51144	F04	51144:F04	BRSK1	0.492802	428	1.06648	859	0.779639	Human6 Pools	Dharmacon	M-004619-02
51144	F05	51144:F05	PIM2	0.175054	587	-0.529624	927	-0.177285	Human6 Pools	Dharmacon	M-005359-00
51144	F06	51144:F06	PDK2	-0.262014	595	1.61325	974	0.67562	Human6 Pools	Dharmacon	M-005020-00
51144	F07	51144:F07	LRRK2					no cells	Human6 Pools	Dharmacon	M-006323-00
51144	F08	51144:F08	MYLK2	1.57341	149	1.27407	594	1.42374	Human6 Pools	Dharmacon	M-005352-02
51144	F09	51144:F09	HK2	1.25043	338	1.00142	402	1.12592	Human6 Pools	Dharmacon	M-006735-01
51144	F10	51144:F10	NEK11	-1.10429	364	-0.485794	901	-0.795041	Human6 Pools	Dharmacon	M-004865-02
51144	F11	51144:F11	FN3K	0.213436	521	0.218167	1131	0.215802	Human6 Pools	Dharmacon	M-006724-00
51144	F12	51144:F12	TAOK1	1.03736	690	0.908919	1011	0.97314	Human6 Pools	Dharmacon	M-004846-03
51144	F13	51144:F13	CRIM1			-1.17835	1265	-1.17835	Human6 Pools	Dharmacon	M-008492-00
51144	F14	51144:F14	SIK1	0.175647	1111	-0.741025	2159	-0.282689	Human6 Pools	Dharmacon	M-003959-05
51144	F15	51144:F15	PI4KA	0.25821	886	-1.12997	892	-0.435879	Human6 Pools	Dharmacon	M-006776-04
51144	F16	51144:F16	TWF1	-0.377685	895	0.48389	967	0.0531028	Human6 Pools	Dharmacon	M-003168-03
51144	F17	51144:F17	TSSK6	0.562212	735	-0.374122	1101	0.0940451	Human6 Pools	Dharmacon	M-005034-00
51144	F18	51144:F18	LATS1	-0.928644	580	-1.05066	785	-0.989653	Human6 Pools	Dharmacon	M-004632-00
51144	F19	51144:F19	TAOK2	-1.70601	813	-1.0132	1228	-1.3596	Human6 Pools	Dharmacon	M-004171-03
51144	F20	51144:F20	PFKP			-1.37077	714	-1.37077	Human6 Pools	Dharmacon	M-010253-01
51144	F21	51144:F21	NME3	-0.79688	266	-2.23089	655	-1.51388	Human6 Pools	Dharmacon	M-006753-01
51144	F22	51144:F22	PRKG1			0.0345304	1035	0.0345304	Human6 Pools	Dharmacon	M-004658-04
51144	G03	51144:G03	RELA	-0.721883	1094	0.369471	1036	-0.176206	Human6 Pools	Dharmacon	M-003533-02
51144	G04	51144:G04	MARK3	0.960418	186			0.960418	Human6 Pools	Dharmacon	M-003517-03
51144	G05	51144:G05	CDK20	0.500378	780	-1.43229	104	-0.465957	Human6 Pools	Dharmacon	M-004686-02
51144	G06	51144:G06	NIM1	-1.67015	1454	-0.524507	1449	-1.09733	Human6 Pools	Dharmacon	M-005016-01
51144	G07	51144:G07	MAPK9	-0.144692	565	0.336035	1188	0.0956713	Human6 Pools	Dharmacon	M-003505-02
51144	G08	51144:G08	CHEK1	-0.762536	568	-1.39138	771	-1.07696	Human6 Pools	Dharmacon	M-003255-04
51144	G09	51144:G09	TNK2	0.509133	592	-0.201109	722	0.154012	Human6 Pools	Dharmacon	M-003102-04
51144	G10	51144:G10	SKAP1	2.17323	495	2.35749	522	2.26536	Human6 Pools	Dharmacon	M-011505-02
51144	G11	51144:G11	PDIK1L					no cells	Human6 Pools	Dharmacon	M-005011-03
51144	G12	51144:G12	CDK11A	-0.0621595	468	-0.567616	185	-0.314888	Human6 Pools	Dharmacon	M-181567-01
51144	G13	51144:G13	AXL	0.437938	857	0.892999	801	0.665468	Human6 Pools	Dharmacon	M-003104-03
51144	G14	51144:G14	STK3	0.495233	978	1.36621	1087	0.930723	Human6 Pools	Dharmacon	M-004874-02
51144	G15	51144:G15	RIPK4	0.600684	635	0.12819	216	0.364437	Human6 Pools	Dharmacon	M-005308-03
51144	G16	51144:G16	FLT4	-1.50995	152	-1.28532	678	-1.39764	Human6 Pools	Dharmacon	M-003138-01
51144	G17	51144:G17	RIPK1	0.366846	864	-0.573752	1251	-0.103453	Human6 Pools	Dharmacon	M-004445-02
51144	G18	51144:G18	CDK11B	0.297673	677	-0.964435	927	-0.333381	Human6 Pools	Dharmacon	M-004687-02
51144	G19	51144:G19	CDC42BPB	-1.08038	1394			-1.08038	Human6 Pools	Dharmacon	M-004075-02
51144	G20	51144:G20	MAP2K7	-0.113073	585	0.268126	1131	0.0775262	Human6 Pools	Dharmacon	M-004016-01
51144	G21	51144:G21	JAK3	-0.0609984	907	-0.390193	881	-0.225596	Human6 Pools	Dharmacon	M-003147-01
51144	G22	51144:G22	EPHB6	-0.0120996	743	-0.426706	771	-0.219403	Human6 Pools	Dharmacon	M-003125-01
51144	H03	51144:H03	PRKAG3	-0.625333	174	0.15704	147	-0.234146	Human6 Pools	Dharmacon	M-009859-01
51144	H04	51144:H04	RIOK2	1.0521	181	2.02168	725	1.53689	Human6 Pools	Dharmacon	M-005002-00
51144	H05	51144:H05	GRK5	0.469486	647	1.37564	917	0.922562	Human6 Pools	Dharmacon	M-004626-00
51144	H06	51144:H06	MTOR	0.3802	587	1.46807	1171	0.924135	Human6 Pools	Dharmacon	M-003008-03
51144	H07	51144:H07	LIMK1	-1.20684	908	-1.16298	1059	-1.18491	Human6 Pools	Dharmacon	M-007730-02
51144	H08	51144:H08	PDGFRL	-0.444443	551	0.291786	985	-0.0763282	Human6 Pools	Dharmacon	M-010529-00
51144	H09	51144:H09	UCK2	0.26342	398	1.33119	494	0.797307	Human6 Pools	Dharmacon	M-005077-00
51144	H10	51144:H10	AK7	-0.635713	567	-0.923065	954	-0.779389	Human6 Pools	Dharmacon	M-007257-00
51144	H11	51144:H11	LMBR1	1.99592	460	1.84847	895	1.9222	Human6 Pools	Dharmacon	M-016140-00
51144	H12	51144:H12	EPHA10	-0.384725	694	-1.3485	683	-0.866614	Human6 Pools	Dharmacon	M-005325-01
51144	H13	51144:H13	KSR1	2.06348	299	1.57179	555	1.81763	Human6 Pools	Dharmacon	M-003570-02
51144	H14	51144:H14	STK17B	0.815042	833	-0.758065	996	0.0284888	Human6 Pools	Dharmacon	M-004051-01
51144	H15	51144:H15	MAP4K4			0.114949	1071	0.114949	Human6 Pools	Dharmacon	M-003971-02
51144	H16	51144:H16	NPR2	-0.400691	1095	0.471934	1245	0.0356217	Human6 Pools	Dharmacon	M-005355-02
51144	H17	51144:H17	PRKD3	1.9719	716	1.66289	936	1.8174	Human6 Pools	Dharmacon	M-005029-01
51144	H18	51144:H18	GOLGA5	0.518353	884	0.117285	432	0.317819	Human6 Pools	Dharmacon	M-010633-01
51144	H19	51144:H19	TTBK1	-0.671792	434	-0.415643	918	-0.543718	Human6 Pools	Dharmacon	M-004680-02
51144	H20	51144:H20	STK24	0.714608	765	0.456235	649	0.585422	Human6 Pools	Dharmacon	M-004872-03
51144	H21	51144:H21	ROCK1	-0.148958	1177	-0.627107	1282	-0.388032	Human6 Pools	Dharmacon	M-003536-02
51144	H22	51144:H22	DGKB	0.383414	638	0.204404	827	0.293909	Human6 Pools	Dharmacon	M-006712-01
51144	I03	51144:I03	TSSK1B	-0.804903	837	-0.572072	648	-0.688488	Human6 Pools	Dharmacon	M-005038-02
51144	I04	51144:I04	MARK1	-1.0781	621	-1.24596	948	-1.16203	Human6 Pools	Dharmacon	M-004259-03
51144	I05	51144:I05	FGFR1			0.866106	506	0.866106	Human6 Pools	Dharmacon	M-003131-03
51144	I06	51144:I06	PRKAR2A	0.72568	762	0.60866	894	0.66717	Human6 Pools	Dharmacon	M-007671-01
51144	I07	51144:I07	PNKP	2.6179	392	2.23005	411	2.42397	Human6 Pools	Dharmacon	M-006783-02
51144	I08	51144:I08	PINK1	-1.68122	472	-1.57421	920	-1.62772	Human6 Pools	Dharmacon	M-004030-02
51144	I09	51144:I09	ERBB2	1.10711	796	0.592473	893	0.849793	Human6 Pools	Dharmacon	M-003126-01
51144	I10	51144:I10	MUSK	-0.288458	394	-0.876292	461	-0.582375	Human6 Pools	Dharmacon	M-003158-01
51144	I11	51144:I11	PRKAG1	0.469086	459	0.801507	497	0.635296	Human6 Pools	Dharmacon	M-009056-01
51144	I12	51144:I12	ULK2	0.112486	792	0.650634	959	0.38156	Human6 Pools	Dharmacon	M-005396-01
51144	I13	51144:I13	ETNK2	-1.06189	231	-1.2652	331	-1.16354	Human6 Pools	Dharmacon	M-005078-00
51144	I14	51144:I14	CAMKV	-1.25139	232	-0.815931	707	-1.03366	Human6 Pools	Dharmacon	M-005349-02
51144	I15	51144:I15	IGF1R	-0.272082	921	0.230325	863	-0.0208781	Human6 Pools	Dharmacon	M-003012-05
51144	I16	51144:I16	AURKA	0.873566	193	0.90931	195	0.891438	Human6 Pools	Dharmacon	M-003545-10
51144	I17	51144:I17	NEK9	1.01091	649	0.330202	615	0.670556	Human6 Pools	Dharmacon	M-004869-01
51144	I18	51144:I18	PAK4	0.449049	916	-0.518876	1287	-0.0349134	Human6 Pools	Dharmacon	M-003615-03
51144	I19	51144:I19	SGK196	0.500258	906	0.291882	1033	0.39607	Human6 Pools	Dharmacon	M-005321-00
51144	I20	51144:I20	MAPK1	1.65806	474	1.53266	677	1.59536	Human6 Pools	Dharmacon	M-003555-04
51144	I21	51144:I21	FLT3	-0.34433	873	-1.00293	579	-0.673629	Human6 Pools	Dharmacon	M-003137-01
51144	I22	51144:I22	MAST4	-0.545027	1121	-0.623099	843	-0.584063	Human6 Pools	Dharmacon	M-031608-01
51144	J03	51144:J03	TEK	-0.737486	1256	-0.461212	1287	-0.599349	Human6 Pools	Dharmacon	M-003178-03
51144	J04	51144:J04	STK25	0.261042	1125	0.143238	1178	0.20214	Human6 Pools	Dharmacon	M-004873-01
51144	J05	51144:J05	PANK1	-0.287489	699	-0.250163	768	-0.268826	Human6 Pools	Dharmacon	M-004057-02
51144	J06	51144:J06	CDC7	2.44316	388	3.03461	786	2.73889	Human6 Pools	Dharmacon	M-003234-02
51144	J07	51144:J07	CSNK1G3			-0.010997	1209	-0.010997	Human6 Pools	Dharmacon	M-004679-03
51144	J08	51144:J08	CAMK2G	-0.326296	183	-1.17757	598	-0.751936	Human6 Pools	Dharmacon	M-004536-01
51144	J09	51144:J09	CKS2	-0.457556	1123	-0.0336506	1219	-0.245603	Human6 Pools	Dharmacon	M-007678-00
51144	J10	51144:J10	UCKL1	-0.0514293	520	-0.68457	590	-0.368	Human6 Pools	Dharmacon	M-006792-00
51144	J11	51144:J11	PHKG2	-0.13608	684	0.23503	635	0.049475	Human6 Pools	Dharmacon	M-004881-02
51144	J12	51144:J12	MAP3K9	1.16583	86	-0.0248868	214	0.570471	Human6 Pools	Dharmacon	M-003585-03
51144	J13	51144:J13	MAPK7	0.0398347	688	0.587058	818	0.313446	Human6 Pools	Dharmacon	M-003513-02
51144	J14	51144:J14	GUCY2D	0.129114	484	-1.37568	658	-0.623282	Human6 Pools	Dharmacon	M-005329-02
51144	J15	51144:J15	KCNH8	-2.09784	696			-2.09784	Human6 Pools	Dharmacon	M-006238-01
51144	J16	51144:J16	CAMKK2	0.196937	880	0.450987	1189	0.323962	Human6 Pools	Dharmacon	M-004842-02
51144	J17	51144:J17	CAMK2D			-0.397391	976	-0.397391	Human6 Pools	Dharmacon	M-004042-02
51144	J18	51144:J18	CAMK2N1	0.937322	292	-0.605621	935	0.165851	Human6 Pools	Dharmacon	M-017896-00
51144	J19	51144:J19	MAP4K5	0.376561	427	-0.0311006	882	0.17273	Human6 Pools	Dharmacon	M-003589-02
51144	J20	51144:J20	KIT	-1.59643	81	-2.56654	553	-2.08149	Human6 Pools	Dharmacon	M-003150-01
51144	J21	51144:J21	PKN3	-0.247308	778	-0.416546	983	-0.331927	Human6 Pools	Dharmacon	M-004647-01
51144	J22	51144:J22	PKN1	-0.0212285	911	0.0149707	1157	-0.00312887	Human6 Pools	Dharmacon	M-004175-02
51144	K03	51144:K03	PIP4K2A	-0.388834	707	0.290754	912	-0.0490402	Human6 Pools	Dharmacon	M-006778-01
51144	K04	51144:K04	CKMT2			0.075277	604	0.075277	Human6 Pools	Dharmacon	M-006709-00
51144	K05	51144:K05	DAPK1	1.53823	407	0.892131	893	1.21518	Human6 Pools	Dharmacon	M-004417-03
51144	K06	51144:K06	PIK3R3	-0.50557	551	0.160599	957	-0.172486	Human6 Pools	Dharmacon	M-019546-00
51144	K07	51144:K07	FASTK	-1.63736	719	-2.15612	1190	-1.89674	Human6 Pools	Dharmacon	M-005317-02
51144	K08	51144:K08	ACVR2A			0.440851	1190	0.440851	Human6 Pools	Dharmacon	M-004926-02
51144	K09	51144:K09	PRKG2	0.452623	608	0.447826	891	0.450224	Human6 Pools	Dharmacon	M-004659-00
51144	K10	51144:K10	WNK3	0.29972	629	-0.705036	913	-0.202658	Human6 Pools	Dharmacon	M-005364-03
51144	K11	51144:K11	MPP1	0.167083	214	-0.212887	694	-0.022902	Human6 Pools	Dharmacon	M-010252-00
51144	K12	51144:K12	PRKCZ	0.453175	414	-0.440932	414	0.00612132	Human6 Pools	Dharmacon	M-003526-03
51144	K13	51144:K13	HSPB8	0.145518	331	-0.672478	657	-0.26348	Human6 Pools	Dharmacon	M-005006-00
51144	K14	51144:K14	ITK	-0.303016	82	-0.481454	571	-0.392235	Human6 Pools	Dharmacon	M-003144-03
51144	K15	51144:K15	CSF1R	-1.73251	43	-2.55699	259	-2.14475	Human6 Pools	Dharmacon	M-003109-03
51144	K16	51144:K16	CAMKK1	0.688435	137	-0.0765128	685	0.305961	Human6 Pools	Dharmacon	M-004912-01
51144	K17	51144:K17	DYRK2	-0.00133655	911	-0.0923661	1235	-0.0468513	Human6 Pools	Dharmacon	M-004730-03
51144	K18	51144:K18	STK36	0.0569635	726	-0.844808	1046	-0.393922	Human6 Pools	Dharmacon	M-005039-02
51144	K19	51144:K19	PKN2	0.00260493	485	-1.0357	695	-0.516547	Human6 Pools	Dharmacon	M-004612-03
51144	K20	51144:K20	MAPK8	-2.0596	1067	-1.84462	1239	-1.95211	Human6 Pools	Dharmacon	M-003514-04
51144	K21	51144:K21	RPS6KA3	-0.412156	801	0.616323	1022	0.102083	Human6 Pools	Dharmacon	M-003026-01
51144	K22	51144:K22	TGFBR1	-0.173442	518	-0.486562	1091	-0.330002	Human6 Pools	Dharmacon	M-003929-01
51144	L03	51144:L03	ATM	0.718095	601	-0.0154401	1263	0.351327	Human6 Pools	Dharmacon	M-003201-04
51144	L04	51144:L04	RIPK2	2.08835	417	1.28277	838	1.68556	Human6 Pools	Dharmacon	M-003602-00
51144	L05	51144:L05	PHKA2	0.5143	604	0.542148	1125	0.528224	Human6 Pools	Dharmacon	M-007669-00
51144	L06	51144:L06	CKMT1B	0.79215	565	0.425926	905	0.609038	Human6 Pools	Dharmacon	M-006708-01
51144	L07	51144:L07	AGK			1.33186	950	1.33186	Human6 Pools	Dharmacon	M-007256-00
51144	L08	51144:L08	MKNK2	2.42998	459	1.26377	510	1.84688	Human6 Pools	Dharmacon	M-004908-02
51144	L09	51144:L09	GRK6	0.0973262	622	0.373136	979	0.235231	Human6 Pools	Dharmacon	M-004627-02
51144	L10	51144:L10	TNNI3K	1.1612	841	0.634041	1216	0.89762	Human6 Pools	Dharmacon	M-005013-01
51144	L11	51144:L11	BMPR1B	-0.311655	716	0.126674	1098	-0.0924903	Human6 Pools	Dharmacon	M-004934-01
51144	L12	51144:L12	CDK15	0.316266	373	0.102825	404	0.209546	Human6 Pools	Dharmacon	M-004685-01
51144	L13	51144:L13	STK33	2.29984	418	1.57784	885	1.93884	Human6 Pools	Dharmacon	M-005383-02
51144	L14	51144:L14	HCK	0.661995	239	0.214825	1028	0.43841	Human6 Pools	Dharmacon	M-003141-03
51144	L15	51144:L15	ALPK3	-0.405028	240	-0.519495	762	-0.462262	Human6 Pools	Dharmacon	M-005350-02
51144	L16	51144:L16	CKS1B	0.22946	231	-0.731222	996	-0.250881	Human6 Pools	Dharmacon	M-004586-01
51144	L17	51144:L17	RNASEL	-0.743608	322	-0.282859	1009	-0.513234	Human6 Pools	Dharmacon	M-005032-01
51144	L18	51144:L18	BMP2K	-0.533372	742	-0.351354	1140	-0.442363	Human6 Pools	Dharmacon	M-005071-01
51144	L19	51144:L19	STK16	-0.680795	519	-0.375404	1078	-0.5281	Human6 Pools	Dharmacon	M-004054-00
51144	L20	51144:L20	PHKB	-0.593607	848	-0.45736	1040	-0.525484	Human6 Pools	Dharmacon	M-007674-01
51144	L21	51144:L21	GRK1	-0.682056	555	-0.19409	1076	-0.438073	Human6 Pools	Dharmacon	M-004662-00
51144	L22	51144:L22	TRIO	0.276916	556	-0.585411	1029	-0.154247	Human6 Pools	Dharmacon	M-005047-00
51144	M03	51144:M03	EFNA4	2.56139	206			2.56139	Human6 Pools	Dharmacon	M-006858-01
51144	M04	51144:M04	CDK5R2	-0.525066	189	-1.90396	252	-1.21451	Human6 Pools	Dharmacon	M-008885-00
51144	M05	51144:M05	ADCK1	-0.25536	588	-0.0105711	761	-0.132966	Human6 Pools	Dharmacon	M-005303-03
51144	M06	51144:M06	PKDCC			1.026	697	1.026	Human6 Pools	Dharmacon	M-005341-02
51144	M07	51144:M07	MAP3K8	0.851033	263			0.851033	Human6 Pools	Dharmacon	M-003511-03
51144	M08	51144:M08	SGK223	2.85766	349	1.8717	481	2.36468	Human6 Pools	Dharmacon	M-025870-00
51144	M09	51144:M09	CDK8	-0.109607	646	0.00989882	623	-0.0498543	Human6 Pools	Dharmacon	M-003242-02
51144	M10	51144:M10	DSTYK	2.27794	533	0.69848	553	1.48821	Human6 Pools	Dharmacon	M-004049-00
51144	M11	51144:M11	MKNK1	0.959105	825	0.751234	1026	0.85517	Human6 Pools	Dharmacon	M-004879-02
51144	M12	51144:M12	PDK3	0.871459	610	0.809481	653	0.84047	Human6 Pools	Dharmacon	M-005021-02
51144	M13	51144:M13	PIK3C2G	3.26501	379	4.27674	553	3.77088	Human6 Pools	Dharmacon	M-006773-00
51144	M14	51144:M14	DGKA	0.214075	412	-1.40463	434	-0.59528	Human6 Pools	Dharmacon	M-006711-03
51144	M15	51144:M15	CDK4	2.25814	479	1.20608	453	1.73211	Human6 Pools	Dharmacon	M-003238-02
51144	M16	51144:M16	IPPK	-0.681082	699	-2.85413	680	-1.76761	Human6 Pools	Dharmacon	M-006703-03
51144	M17	51144:M17	PIM1	0.860782	381	-0.494387	474	0.183197	Human6 Pools	Dharmacon	M-003923-00
51144	M18	51144:M18	PTK6	-0.135297	981	-0.0550992	1008	-0.0951983	Human6 Pools	Dharmacon	M-003166-02
51144	M19	51144:M19	DGKQ	-0.200491	506	-0.418454	746	-0.309473	Human6 Pools	Dharmacon	M-005079-02
51144	M20	51144:M20	PAK1	-0.69906	27	-2.38026	330	-1.53966	Human6 Pools	Dharmacon	M-003521-04
51144	M21	51144:M21	MAP3K12	1.0024	483	-0.15626	1219	0.423072	Human6 Pools	Dharmacon	M-003312-02
51144	M22	51144:M22	RYK	-0.457628	889	0.0605272	1011	-0.19855	Human6 Pools	Dharmacon	M-003174-03
51144	N03	51144:N03	TRIM27	-0.279373	453	0.395762	912	0.0581947	Human6 Pools	Dharmacon	M-006552-00
51144	N04	51144:N04	ETNK1	1.23971	643	0.339805	1106	0.789759	Human6 Pools	Dharmacon	M-006721-03
51144	N05	51144:N05	PIP5KL1	0.892147	531	0.277528	705	0.584838	Human6 Pools	Dharmacon	M-008770-00
51144	N06	51144:N06	MAPK15	-0.901848	676	-1.3953	758	-1.14858	Human6 Pools	Dharmacon	M-004807-02
51144	N07	51144:N07	NEK5	-0.352464	726	-0.584191	1081	-0.468327	Human6 Pools	Dharmacon	M-021702-03
51144	N08	51144:N08	ADPGK			1.219	621	1.219	Human6 Pools	Dharmacon	M-006809-00
51144	N09	51144:N09	PLK2	0.548237	778	0.950977	1013	0.749607	Human6 Pools	Dharmacon	M-003325-05
51144	N10	51144:N10	PIK3CG	0.90667	148	0.42348	301	0.665075	Human6 Pools	Dharmacon	M-005274-02
51144	N11	51144:N11	CSNK1G2	0.502429	225	-0.047605	1004	0.227412	Human6 Pools	Dharmacon	M-004678-00
51144	N12	51144:N12	FGFR3	-0.584142	116			-0.584142	Human6 Pools	Dharmacon	M-003133-01
51144	N13	51144:N13	MARK2	-0.353927	253	-2.22964	288	-1.29179	Human6 Pools	Dharmacon	M-004260-02
51144	N14	51144:N14	IRAK4	0.545282	579	-0.691959	452	-0.0733389	Human6 Pools	Dharmacon	M-003302-01
51144	N15	51144:N15	TNIK	0.804211	249	-0.0521365	322	0.376037	Human6 Pools	Dharmacon	M-004542-03
51144	N16	51144:N16	CDK18	-1.22693	107	-2.37234	275	-1.79964	Human6 Pools	Dharmacon	M-004836-02
51144	N17	51144:N17	CALM3	-0.334483	192	-1.267	488	-0.80074	Human6 Pools	Dharmacon	M-019939-02
51144	N18	51144:N18	SGK2	0.85533	513	-0.698241	894	0.0785447	Human6 Pools	Dharmacon	M-004673-01
51144	N19	51144:N19	PKM2	0.0558981	490	-1.1427	191	-0.5434	Human6 Pools	Dharmacon	M-006781-02
51144	N20	51144:N20	DYRK4	0.0313558	440	-1.07291	686	-0.520776	Human6 Pools	Dharmacon	M-004732-01
51144	N21	51144:N21	CDKL5	-1.77544	426	-0.757571	716	-1.2665	Human6 Pools	Dharmacon	M-004799-03
51144	N22	51144:N22	MAP3K2					no cells	Human6 Pools	Dharmacon	M-003582-04
51144	O03	51144:O03	TSSK3	-0.10095	548	0.527759	639	0.213405	Human6 Pools	Dharmacon	M-004050-01
51144	O04	51144:O04	PDXK	-1.27221	907	-0.938061	909	-1.10514	Human6 Pools	Dharmacon	M-005070-02
51144	O05	51144:O05	PI4K2A	-0.744478	548	-0.0748346	1107	-0.409657	Human6 Pools	Dharmacon	M-006770-02
51144	O06	51144:O06	NEK8	0.884976	375	-0.0466887	478	0.419144	Human6 Pools	Dharmacon	M-004866-00
51144	O07	51144:O07	TAF1L	1.84122	557	1.3592	687	1.60021	Human6 Pools	Dharmacon	M-005385-03
51144	O08	51144:O08	GK	0.206975	668	-0.52913	925	-0.161078	Human6 Pools	Dharmacon	M-006727-00
51144	O09	51144:O09	CAMK1G	0.568511	641	0.445955	852	0.507233	Human6 Pools	Dharmacon	M-004941-01
51144	O10	51144:O10	KSR2	0.90772	372	-0.132842	529	0.387439	Human6 Pools	Dharmacon	M-005322-02
51144	O11	51144:O11	CDC42BPG	-0.178691	570	-0.468678	649	-0.323684	Human6 Pools	Dharmacon	M-007691-03
51144	O12	51144:O12	PRKAR1A	2.55411	402	3.32525	436	2.93968	Human6 Pools	Dharmacon	M-007670-02
51144	O13	51144:O13	STK10	2.04479	551	1.39632	613	1.72056	Human6 Pools	Dharmacon	M-004168-01
51144	O14	51144:O14	NUP62	-0.277786	124	-1.9184	201	-1.09809	Human6 Pools	Dharmacon	M-012468-01
51144	O15	51144:O15	MAGI2	-0.124661	439	-0.604393	928	-0.364527	Human6 Pools	Dharmacon	M-012456-01
51144	O16	51144:O16	ROR2	0.945546	558	0.275625	667	0.610585	Human6 Pools	Dharmacon	M-003172-01
51144	O17	51144:O17	ABL1	-1.1278	1030	-0.851188	1358	-0.989494	Human6 Pools	Dharmacon	M-003100-02
51144	O18	51144:O18	PIP4K2C	0.0994774	859	0.336629	1303	0.218053	Human6 Pools	Dharmacon	M-004535-00
51144	O19	51144:O19	PAK6	1.93771	506	0.633321	686	1.28552	Human6 Pools	Dharmacon	M-004338-02
51144	O20	51144:O20	ACVR1	0.462974	806	0.212354	893	0.337664	Human6 Pools	Dharmacon	M-004924-02
51144	O21	51144:O21	FN3KRP	-1.16504	112	-0.931339	420	-1.04819	Human6 Pools	Dharmacon	M-006817-00
51144	O22	51144:O22	PRKACB	0.0469008	488	-0.267121	962	-0.11011	Human6 Pools	Dharmacon	M-004650-00
51145	B03	51145:B03	EIF2AK1	0.736801	715	0.815311	907	0.776056	Human6 Pools	Dharmacon	M-005007-00
51145	B04	51145:B04	ERN2	-0.0571537	776	1.23687	1008	0.589858	Human6 Pools	Dharmacon	M-004878-04
51145	B05	51145:B05	MAPKAPK3	-0.490012	844	-1.30509	868	-0.897551	Human6 Pools	Dharmacon	M-005014-01
51145	B06	51145:B06	PRKCI	-0.0871998	730	0.0373551	998	-0.0249223	Human6 Pools	Dharmacon	M-004656-02
51145	B07	51145:B07	ACVR2B	-1.10989	682	-0.202718	930	-0.656302	Human6 Pools	Dharmacon	M-004927-01
51145	B08	51145:B08	IKBKE	0.336357	519	-0.147801	843	0.0942776	Human6 Pools	Dharmacon	M-003723-02
51145	B09	51145:B09	EGFR	-0.367528	834	0.173017	947	-0.0972555	Human6 Pools	Dharmacon	M-003114-03
51145	B10	51145:B10	CSNK1A1L	-0.0779615	984	0.597622	1005	0.25983	Human6 Pools	Dharmacon	M-004681-02
51145	B11	51145:B11	ROS1	-0.543415	630	0.888151	761	0.172368	Human6 Pools	Dharmacon	M-003173-01
51145	B12	51145:B12	PIP5K1A	-1.1828	477	-2.95108	443	-2.06694	Human6 Pools	Dharmacon	M-004780-02
51145	B13	51145:B13	HK3	0.319014	840	0.439879	1066	0.379446	Human6 Pools	Dharmacon	M-006736-00
51145	B14	51145:B14	STK17A	0.425864	1050	2.62194	1357	1.5239	Human6 Pools	Dharmacon	M-005377-00
51145	B15	51145:B15	DDR2	-0.991423	852	-0.445976	997	-0.718699	Human6 Pools	Dharmacon	M-003112-04
51145	B16	51145:B16	TEX14	-0.0085685	547	-0.0150495	509	-0.011809	Human6 Pools	Dharmacon	M-005386-02
51145	B17	51145:B17	DAPK2	-0.0777442	707	0.854161	815	0.388208	Human6 Pools	Dharmacon	M-004418-03
51145	B18	51145:B18	MAPKAPK2	-0.47383	948	-0.20859	955	-0.34121	Human6 Pools	Dharmacon	M-003516-02
51145	B19	51145:B19	ITPK1	-0.157026	594	-0.715808	875	-0.436417	Human6 Pools	Dharmacon	M-006741-00
51145	B20	51145:B20	LTK	-0.187087	1115	2.01974	1071	0.916325	Human6 Pools	Dharmacon	M-003152-02
51145	B21	51145:B21	EPHA2	-1.53877	971	-0.998253	1133	-1.26851	Human6 Pools	Dharmacon	M-003116-02
51145	B22	51145:B22	CASK	-1.17533	780	-0.232978	1099	-0.704156	Human6 Pools	Dharmacon	M-005311-01
51145	C03	51145:C03	UCK1	0.714715	688	0.442404	941	0.578559	Human6 Pools	Dharmacon	M-004062-01
51145	C04	51145:C04	PRPS1L1	-0.236	492	0.475351	629	0.119676	Human6 Pools	Dharmacon	M-006804-00
51145	C05	51145:C05	FGFR2	3.2148	359	2.6356	553	2.9252	Human6 Pools	Dharmacon	M-003132-01
51145	C06	51145:C06	IGF2R	-0.680546	585	0.138368	731	-0.271089	Human6 Pools	Dharmacon	M-010601-00
51145	C07	51145:C07	ERBB3	-0.295575	1076	1.73398	1297	0.719204	Human6 Pools	Dharmacon	M-003127-03
51145	C08	51145:C08	TGFBR3	-1.05088	356	-0.228075	401	-0.639476	Human6 Pools	Dharmacon	M-010545-02
51145	C09	51145:C09	NEK3	0.507347	480	0.0921434	627	0.299745	Human6 Pools	Dharmacon	M-004867-02
51145	C10	51145:C10	CMPK1	-0.555316	860	0.938996	1080	0.19184	Human6 Pools	Dharmacon	M-004059-00
51145	C11	51145:C11	COL4A3BP	-0.18064	1133	2.11749	1259	0.968425	Human6 Pools	Dharmacon	M-012101-00
51145	C12	51145:C12	CHKA	-0.726584	350	-0.762497	310	-0.74454	Human6 Pools	Dharmacon	M-006704-01
51145	C13	51145:C13	CDK13	-0.976577	903	0.365602	1025	-0.305487	Human6 Pools	Dharmacon	M-004688-00
51145	C14	51145:C14	WNK4	-2.0767	1130	-0.736372	1423	-1.40653	Human6 Pools	Dharmacon	M-005031-02
51145	C15	51145:C15	ALK	0.718266	639	0.356463	368	0.537365	Human6 Pools	Dharmacon	M-003103-02
51145	C16	51145:C16	RPS6KA1	-1.21403	958	-0.361905	1148	-0.787969	Human6 Pools	Dharmacon	M-003025-04
51145	C17	51145:C17	SPEG	-0.648245	662	-0.127415	916	-0.38783	Human6 Pools	Dharmacon	M-007687-01
51145	C18	51145:C18	IP6K3	-0.787671	762	0.0137465	869	-0.386962	Human6 Pools	Dharmacon	M-006739-01
51145	C19	51145:C19	TP53RK	1.11679	707	1.75808	597	1.43743	Human6 Pools	Dharmacon	M-003108-02
51145	C20	51145:C20	BMX	0.175985	821	1.68893	1044	0.932458	Human6 Pools	Dharmacon	M-003106-03
51145	C21	51145:C21	EFNA5	0.276935	861	0.851447	913	0.564191	Human6 Pools	Dharmacon	M-011649-01
51145	C22	51145:C22	CLK4	-0.492138	825	-0.482962	1008	-0.48755	Human6 Pools	Dharmacon	M-004803-00
51145	D03	51145:D03	PHKG1	0.199027	679	0.968658	997	0.583842	Human6 Pools	Dharmacon	M-005023-02
51145	D04	51145:D04	DYRK1B	0.230246	561	0.881518	777	0.555882	Human6 Pools	Dharmacon	M-004806-01
51145	D05	51145:D05	FUK	0.287903	447	-0.378289	647	-0.0451928	Human6 Pools	Dharmacon	M-007255-00
51145	D06	51145:D06	SBK1	0.743951	555	0.503144	505	0.623547	Human6 Pools	Dharmacon	M-027174-00
51145	D07	51145:D07	AK4	-0.795506	988	1.01659	1009	0.110543	Human6 Pools	Dharmacon	M-006700-02
51145	D08	51145:D08	CDK16	-1.28971	366	0.288356	1115	-0.500675	Human6 Pools	Dharmacon	M-004313-00
51145	D09	51145:D09	CSNK2A2	-0.363119	211	-1.47866	291	-0.92089	Human6 Pools	Dharmacon	M-004752-00
51145	D10	51145:D10	MAP3K4	-0.947972	1273	1.17432	1335	0.113175	Human6 Pools	Dharmacon	M-003789-03
51145	D11	51145:D11	VRK2	1.04825	550	0.705224	549	0.876736	Human6 Pools	Dharmacon	M-004684-02
51145	D12	51145:D12	STK38L	0.156264	583	0.873028	649	0.514646	Human6 Pools	Dharmacon	M-003313-03
51145	D13	51145:D13	ARAF			-1.15878	925	-1.15878	Human6 Pools	Dharmacon	M-003563-03
51145	D14	51145:D14	STK40	-1.79245	999	-1.33399	1221	-1.56322	Human6 Pools	Dharmacon	M-005348-00
51145	D15	51145:D15	BCR	-0.412497	465	0.465586	812	0.0265447	Human6 Pools	Dharmacon	M-003875-05
51145	D16	51145:D16	PKIA	0.127027	893	0.920959	1081	0.523993	Human6 Pools	Dharmacon	M-012321-00
51145	D17	51145:D17	DCK	-0.832586	91	-1.43625	342	-1.13442	Human6 Pools	Dharmacon	M-006710-00
51145	D18	51145:D18	RBKS	0.0191894	941	1.21042	1095	0.614803	Human6 Pools	Dharmacon	M-006786-00
51145	D19	51145:D19	TBCK	-1.06298	874	0.244551	1168	-0.409215	Human6 Pools	Dharmacon	M-005346-00
51145	D20	51145:D20	PHKA1	-0.264417	963	0.489079	1062	0.112331	Human6 Pools	Dharmacon	M-019682-00
51145	D21	51145:D21	SRP72	0.298434	354	-0.0952578	840	0.101588	Human6 Pools	Dharmacon	M-019716-01
51145	D22	51145:D22	ERN1	-1.35302	65	-1.68309	368	-1.51805	Human6 Pools	Dharmacon	M-004951-02
51145	E03	51145:E03	MAPK13	1.62926	651	0.478286	882	1.05377	Human6 Pools	Dharmacon	M-003591-02
51145	E04	51145:E04	PAK2	-0.9862	853	0.497927	1235	-0.244137	Human6 Pools	Dharmacon	M-003597-03
51145	E05	51145:E05	TRIB2	0.25811	418	0.469921	712	0.364016	Human6 Pools	Dharmacon	M-005391-01
51145	E06	51145:E06	GUCY2E	-2.05715	1328	-0.528695	1527	-1.29292	Human6 Pools	Dharmacon	M-032942-00
51145	E07	51145:E07	DGKH	2.47972	595	0.11538	178	1.29755	Human6 Pools	Dharmacon	M-006716-00
51145	E08	51145:E08	CSNK1A1	-0.839587	517	0.538147	633	-0.15072	Human6 Pools	Dharmacon	M-003957-03
51145	E09	51145:E09	FRK	-0.435454	737	0.85497	1010	0.209758	Human6 Pools	Dharmacon	M-003139-01
51145	E10	51145:E10	NME2	-0.219182	726	1.18992	1001	0.485368	Human6 Pools	Dharmacon	M-005102-02
51145	E11	51145:E11	PIK3CB	-0.188444	744	-0.504922	822	-0.346683	Human6 Pools	Dharmacon	M-003019-02
51145	E12	51145:E12	MAK	-1.22619	456	-0.125262	1061	-0.675728	Human6 Pools	Dharmacon	M-004813-01
51145	E13	51145:E13	KCNH2	0.13966	401	-0.668431	694	-0.264385	Human6 Pools	Dharmacon	M-006233-02
51145	E14	51145:E14	PIK3CD	-0.155606	568	0.903796	842	0.374095	Human6 Pools	Dharmacon	M-006775-02
51145	E15	51145:E15	CDKL1	-1.20805	22	-1.77583	247	-1.49194	Human6 Pools	Dharmacon	M-004323-01
51145	E16	51145:E16	MAP3K6			0.879393	1025	0.879393	Human6 Pools	Dharmacon	M-003969-00
51145	E17	51145:E17	NTRK2	-0.307301	1136	0.591404	1279	0.142051	Human6 Pools	Dharmacon	M-003160-01
51145	E18	51145:E18	BRDT	-0.774451	939	1.31368	1009	0.269612	Human6 Pools	Dharmacon	M-004938-02
51145	E19	51145:E19	AATK	-0.791897	676	-0.605951	593	-0.698924	Human6 Pools	Dharmacon	M-005301-03
51145	E20	51145:E20	EIF2AK4	-0.400516	887	1.33244	1014	0.465963	Human6 Pools	Dharmacon	M-005314-02
51145	E21	51145:E21	PRKCG	-0.327731	570	0.994092	932	0.33318	Human6 Pools	Dharmacon	M-004654-01
51145	E22	51145:E22	NME6	-0.00680188	240	-0.220652	850	-0.113727	Human6 Pools	Dharmacon	M-006755-01
51145	F03	51145:F03	DGKI	0.0650877	1152	0.33812	1207	0.201604	Human6 Pools	Dharmacon	M-006717-01
51145	F04	51145:F04	STYK1	-0.920076	609	0.402726	1198	-0.258675	Human6 Pools	Dharmacon	M-003113-01
51145	F05	51145:F05	CSK	-0.478296	727	0.510802	841	0.0162532	Human6 Pools	Dharmacon	M-003110-02
51145	F06	51145:F06	NUAK1	1.08734	549	1.06152	849	1.07443	Human6 Pools	Dharmacon	M-004931-00
51145	F07	51145:F07	IKBKAP	-0.420154	1054	0.829867	1130	0.204856	Human6 Pools	Dharmacon	M-009371-00
51145	F08	51145:F08	PIP5K1B	0.718904	490	0.873768	352	0.796336	Human6 Pools	Dharmacon	M-004058-00
51145	F09	51145:F09	ADRBK2	-0.198139	919	0.722594	1134	0.262227	Human6 Pools	Dharmacon	M-004326-02
51145	F10	51145:F10	DGUOK	-0.672246	257	-0.648995	1058	-0.660621	Human6 Pools	Dharmacon	M-006719-03
51145	F11	51145:F11	ICK	-0.46687	926	-0.315655	1378	-0.391262	Human6 Pools	Dharmacon	M-004811-02
51145	F12	51145:F12	PANK3	-0.496739	778	0.824719	1030	0.16399	Human6 Pools	Dharmacon	M-006758-00
51145	F13	51145:F13	ADCK2	-0.445473	754	-2.47714	1026	-1.46131	Human6 Pools	Dharmacon	M-005304-01
51145	F14	51145:F14	SRPK2	-1.01285	906	1.70959	1054	0.348368	Human6 Pools	Dharmacon	M-004839-01
51145	F15	51145:F15	PI4K2B	-0.99747	1013	0.00184996	1189	-0.49781	Human6 Pools	Dharmacon	M-006769-01
51145	F16	51145:F16	CLK2	-0.68605	1039	0.0117594	1200	-0.337145	Human6 Pools	Dharmacon	M-004801-01
51145	F17	51145:F17	TRIB3	-0.28567	772	-0.828461	887	-0.557065	Human6 Pools	Dharmacon	M-003754-01
51145	F18	51145:F18	TGFBR2	0.653157	823	0.815406	1118	0.734281	Human6 Pools	Dharmacon	M-003930-02
51145	F19	51145:F19	YSK4	1.47206	424	0.923529	919	1.19779	Human6 Pools	Dharmacon	M-004843-01
51145	F20	51145:F20	TSSK2	-1.39715	792	-0.150702	1487	-0.773926	Human6 Pools	Dharmacon	M-005379-01
51145	F21	51145:F21	HIPK2	-0.488639	944	-0.293578	888	-0.391109	Human6 Pools	Dharmacon	M-003266-03
51145	F22	51145:F22	GAK	1.15862	557	0.642294	675	0.900457	Human6 Pools	Dharmacon	M-005005-02
51145	G03	51145:G03	STK38	0.151632	832	1.08276	927	0.617195	Human6 Pools	Dharmacon	M-004674-01
51145	G04	51145:G04	DYRK1A	-1.96227	1579	-0.19809	1791	-1.08018	Human6 Pools	Dharmacon	M-004805-01
51145	G05	51145:G05	PMVK	-0.266044	608	-0.542227	574	-0.404136	Human6 Pools	Dharmacon	M-006782-01
51145	G06	51145:G06	CAMK4	-0.537643	899	0.431938	890	-0.0528526	Human6 Pools	Dharmacon	M-004944-01
51145	G07	51145:G07	EPHA1	0.662981	603	1.58941	709	1.1262	Human6 Pools	Dharmacon	M-003115-03
51145	G08	51145:G08	TAOK3	-0.744235	1086	0.596255	1055	-0.0739898	Human6 Pools	Dharmacon	M-004844-02
51145	G09	51145:G09	RAF1	0.11216	739	0.904649	1081	0.508405	Human6 Pools	Dharmacon	M-003601-00
51145	G10	51145:G10	PKLR	-0.0156221	293	-0.261254	300	-0.138438	Human6 Pools	Dharmacon	M-006780-00
51145	G11	51145:G11	PRKCSH	0.885527	470	0.183775	1068	0.534651	Human6 Pools	Dharmacon	M-010618-00
51145	G12	51145:G12	PAK7	-0.461703	249	-0.0439509	517	-0.252827	Human6 Pools	Dharmacon	M-003973-02
51145	G13	51145:G13	PRKCD	0.947655	506	-0.0850195	778	0.431318	Human6 Pools	Dharmacon	M-003524-01
51145	G14	51145:G14	VRK1	0.849173	496	0.371025	946	0.610099	Human6 Pools	Dharmacon	M-004683-02
51145	G15	51145:G15	ATR	-0.828863	653	-1.57272	724	-1.20079	Human6 Pools	Dharmacon	M-003202-05
51145	G16	51145:G16	EPHA6	-1.03946	31	-1.10006	560	-1.06976	Human6 Pools	Dharmacon	M-005313-03
51145	G17	51145:G17	CAMK2A	-0.73243	937	-0.896603	1234	-0.814516	Human6 Pools	Dharmacon	M-004942-00
51145	G18	51145:G18	GUCY2C	-0.270645	829	0.354486	800	0.0419202	Human6 Pools	Dharmacon	M-005328-00
51145	G19	51145:G19	KDR	-0.480779	819	-0.427451	893	-0.454115	Human6 Pools	Dharmacon	M-003148-01
51145	G20	51145:G20	PNCK	-0.473949	362	-1.29252	641	-0.883235	Human6 Pools	Dharmacon	M-027176-02
51145	G21	51145:G21	TAF1	0.452687	464	-0.786993	657	-0.167153	Human6 Pools	Dharmacon	M-005041-01
51145	G22	51145:G22	VRK3	0.182655	784	1.72918	1027	0.955918	Human6 Pools	Dharmacon	M-005397-02
51145	H03	51145:H03	PRPS1	-0.324621	885	0.286349	826	-0.0191361	Human6 Pools	Dharmacon	M-006784-00
51145	H04	51145:H04	RPS6KA2	0.126001	424	0.468284	647	0.297143	Human6 Pools	Dharmacon	M-004663-02
51145	H05	51145:H05	CSNK1D	0.473753	663	1.04123	875	0.757491	Human6 Pools	Dharmacon	M-003478-00
51145	H06	51145:H06	MAPK6	0.496236	399	-0.418187	804	0.0390247	Human6 Pools	Dharmacon	M-003594-02
51145	H07	51145:H07	DYRK3	-0.265603	758	0.639031	966	0.186714	Human6 Pools	Dharmacon	M-004731-00
51145	H08	51145:H08	GRK7	1.36502	612	0.281482	581	0.82325	Human6 Pools	Dharmacon	M-004628-01
51145	H09	51145:H09	TYK2	-1.01968	851	0.128726	1516	-0.445476	Human6 Pools	Dharmacon	M-003182-02
51145	H10	51145:H10	ADRBK1	1.5662	440	0.483736	624	1.02497	Human6 Pools	Dharmacon	M-004325-01
51145	H11	51145:H11	MYO3A	-0.118595	401	-0.589586	712	-0.354091	Human6 Pools	Dharmacon	M-004862-00
51145	H12	51145:H12	CDK10	-1.15545	1149	-0.486489	1192	-0.820969	Human6 Pools	Dharmacon	M-003235-04
51145	H13	51145:H13	SPHK1	0.467764	746	0.508618	1147	0.488191	Human6 Pools	Dharmacon	M-004172-03
51145	H14	51145:H14	CDKN1A	-1.67978	1317	-1.27948	1644	-1.47963	Human6 Pools	Dharmacon	M-003471-00
51145	H15	51145:H15	DBF4	-1.31449	856	-0.424909	1347	-0.8697	Human6 Pools	Dharmacon	M-004165-02
51145	H16	51145:H16	PANK2	-0.697384	720	-1.1602	971	-0.928792	Human6 Pools	Dharmacon	M-003797-03
51145	H17	51145:H17	PDGFRB	-0.541713	481	-0.755404	550	-0.648558	Human6 Pools	Dharmacon	M-003163-03
51145	H18	51145:H18	EPHA3	1.49638	538	-0.00144406	836	0.747466	Human6 Pools	Dharmacon	M-003117-03
51145	H19	51145:H19	FGR	-0.635628	107	-2.19954	188	-1.41758	Human6 Pools	Dharmacon	M-003135-03
51145	H20	51145:H20	ALDH18A1	1.0127	603	1.45249	736	1.2326	Human6 Pools	Dharmacon	M-006785-00
51145	H21	51145:H21	ROR1	-1.32704	1231	-1.60798	1617	-1.46751	Human6 Pools	Dharmacon	M-003171-02
51145	H22	51145:H22	IP6K1	-0.6445	829	-1.64502	910	-1.14476	Human6 Pools	Dharmacon	M-006737-02
51145	I03	51145:I03	CDK19	-1.17641	1055	0.499568	1209	-0.338422	Human6 Pools	Dharmacon	M-004689-00
51145	I04	51145:I04	PDGFRA	-0.512339	985	0.117804	997	-0.197268	Human6 Pools	Dharmacon	M-003162-04
51145	I05	51145:I05	NUAK2	0.450387	565	0.102164	858	0.276275	Human6 Pools	Dharmacon	M-005374-01
51145	I06	51145:I06	DDR1	1.15534	553	0.0406659	594	0.598003	Human6 Pools	Dharmacon	M-003111-04
51145	I07	51145:I07	SCYL1	0.241894	845	0.845472	914	0.543683	Human6 Pools	Dharmacon	M-005373-00
51145	I08	51145:I08	TWF2	-0.879755	617	-1.15064	483	-1.0152	Human6 Pools	Dharmacon	M-003169-01
51145	I09	51145:I09	PRKAB2	0.298276	686	0.387742	1083	0.343009	Human6 Pools	Dharmacon	M-007672-00
51145	I10	51145:I10	PIK3C2A			-2.86891	85	-2.86891	Human6 Pools	Dharmacon	M-006771-00
51145	I11	51145:I11	STK32B	1.49648	723	1.41888	671	1.45768	Human6 Pools	Dharmacon	M-004618-00
51145	I12	51145:I12	STK32A	-0.576723	1015	0.467997	1158	-0.0543629	Human6 Pools	Dharmacon	M-004634-00
51145	I13	51145:I13	TAB1	-0.118846	471	-0.669171	546	-0.394008	Human6 Pools	Dharmacon	M-004770-02
51145	I14	51145:I14	GTF2H1	1.00514	694	1.38008	854	1.19261	Human6 Pools	Dharmacon	M-010924-00
51145	I15	51145:I15	EIF2AK2			0.347158	1323	0.347158	Human6 Pools	Dharmacon	M-003527-00
51145	I16	51145:I16	PBK	-0.125187	930	0.336373	1057	0.105593	Human6 Pools	Dharmacon	M-005390-00
51145	I17	51145:I17	RIPK3	1.07881	298	-0.153609	783	0.462603	Human6 Pools	Dharmacon	M-003534-00
51145	I18	51145:I18	ZAK	-1.35202	794	-1.88221	874	-1.61711	Human6 Pools	Dharmacon	M-005068-03
51145	I19	51145:I19	ULK4	2.03549	532	1.08236	793	1.55892	Human6 Pools	Dharmacon	M-005319-03
51145	I20	51145:I20	PDK4	0.774273	570	0.831938	643	0.803105	Human6 Pools	Dharmacon	M-019425-00
51145	I21	51145:I21	SPHK2	-0.667021	869			-0.667021	Human6 Pools	Dharmacon	M-004831-00
51145	I22	51145:I22	CHUK	-0.907264	833	-0.781414	1191	-0.844339	Human6 Pools	Dharmacon	M-003473-02
51145	J03	51145:J03	CDK12	1.18595	635	0.875707	872	1.03083	Human6 Pools	Dharmacon	M-004031-03
51145	J04	51145:J04	BRD4	0.874471	58	0.272841	295	0.573656	Human6 Pools	Dharmacon	M-004937-02
51145	J05	51145:J05	CDKN1B	0.750013	575	-0.497752	1056	0.12613	Human6 Pools	Dharmacon	M-003472-00
51145	J06	51145:J06	TEC	-0.606518	968	-0.591317	1053	-0.598918	Human6 Pools	Dharmacon	M-003177-03
51145	J07	51145:J07	PACSIN1	-1.23559	815	-0.170142	1281	-0.702865	Human6 Pools	Dharmacon	M-007735-00
51145	J08	51145:J08	FXN	-1.30686	1127	-0.0462737	1294	-0.676567	Human6 Pools	Dharmacon	M-006691-00
51145	J09	51145:J09	DAPK3	-0.26273	984	-0.425023	1156	-0.343876	Human6 Pools	Dharmacon	M-004947-00
51145	J10	51145:J10	PRPS2	-0.877509	995	-0.836084	1170	-0.856797	Human6 Pools	Dharmacon	M-004877-02
51145	J11	51145:J11	PIK3R1	-0.630758	847	-0.467147	1035	-0.548952	Human6 Pools	Dharmacon	M-003020-04
51145	J12	51145:J12	AK5	-0.0656709	503	-0.0913626	717	-0.0785167	Human6 Pools	Dharmacon	M-004897-02
51145	J13	51145:J13	PRKY	0.196345	437	-1.27802	104	-0.540836	Human6 Pools	Dharmacon	M-004661-03
51145	J14	51145:J14	MAST2	-0.244872	697	0.483942	746	0.119535	Human6 Pools	Dharmacon	M-004633-00
51145	J15	51145:J15	MAP3K1	-0.216945	586	-1.0581	771	-0.637524	Human6 Pools	Dharmacon	M-003575-02
51145	J16	51145:J16	CDK5R1	-0.756852	671	-1.71244	1061	-1.23465	Human6 Pools	Dharmacon	M-008988-01
51145	J17	51145:J17	ZAP70	1.21601	539	0.7247	550	0.970357	Human6 Pools	Dharmacon	M-005398-04
51145	J18	51145:J18	WEE1	-0.49021	550	-2.04393	272	-1.26707	Human6 Pools	Dharmacon	M-005050-02
51145	J19	51145:J19	SRPK3	-1.27843	918	-0.401823	1275	-0.840126	Human6 Pools	Dharmacon	M-004840-03
51145	J20	51145:J20	CDK6	2.76738	624	-0.107746	263	1.32982	Human6 Pools	Dharmacon	M-003240-02
51145	J21	51145:J21	PTK7	0.0524811	322	-0.723461	608	-0.33549	Human6 Pools	Dharmacon	M-003167-03
51145	J22	51145:J22	CDKN2D	-1.23217	542	-2.27608	795	-1.75413	Human6 Pools	Dharmacon	M-003247-03
51145	K03	51145:K03	TESK1	1.03952	356	0.374328	589	0.706926	Human6 Pools	Dharmacon	M-005043-00
51145	K04	51145:K04	TPK1	-0.0262415	357	-1.17461	158	-0.600427	Human6 Pools	Dharmacon	M-006789-01
51145	K05	51145:K05	CSNK2B	1.18134	502	0.874893	1066	1.02812	Human6 Pools	Dharmacon	M-007679-00
51145	K06	51145:K06	TSSK4	0.0690144	719	-0.214917	898	-0.0729513	Human6 Pools	Dharmacon	M-005310-00
51145	K07	51145:K07	ERBB4	1.04959	420	0.282967	971	0.666278	Human6 Pools	Dharmacon	M-003128-03
51145	K08	51145:K08	PIM3	-0.0617226	606	-0.403257	821	-0.23249	Human6 Pools	Dharmacon	M-032287-02
51145	K09	51145:K09	PFKFB4	1.04541	390	0.0482801	720	0.546848	Human6 Pools	Dharmacon	M-006764-01
51145	K10	51145:K10	LMTK3	-1.20195	419	-2.14464	604	-1.67329	Human6 Pools	Dharmacon	M-005338-03
51145	K11	51145:K11	PKMYT1	-0.33141	371	-1.16524	426	-0.748327	Human6 Pools	Dharmacon	M-005026-02
51145	K12	51145:K12	CHEK2	-0.536297	670	-1.1234	994	-0.829847	Human6 Pools	Dharmacon	M-003256-06
51145	K13	51145:K13	SCYL3	-1.52487	470	-1.36324	774	-1.44405	Human6 Pools	Dharmacon	M-005357-00
51145	K14	51145:K14	JAK1	-0.150436	356	-0.502533	970	-0.326484	Human6 Pools	Dharmacon	M-003145-01
51145	K15	51145:K15	IKBKB	0.544493	160	-0.573104	365	-0.0143053	Human6 Pools	Dharmacon	M-003503-00
51145	K16	51145:K16	EIF2AK3	-1.12696	863	-0.873181	1113	-1.00007	Human6 Pools	Dharmacon	M-004883-03
51145	K17	51145:K17	MAP3K13	-0.74611	159	-1.66301	387	-1.20456	Human6 Pools	Dharmacon	M-003579-01
51145	K18	51145:K18	PIK3C3	1.35027	609	0.38422	825	0.867247	Human6 Pools	Dharmacon	M-005250-00
51145	K19	51145:K19	CAMK1D	1.18661	413	1.41633	668	1.30147	Human6 Pools	Dharmacon	M-004946-00
51145	K20	51145:K20	ROCK2	-0.410748	414	-1.15076	607	-0.780753	Human6 Pools	Dharmacon	M-004610-02
51145	K21	51145:K21	IRAK3	2.45561	52	1.8295	486	2.14255	Human6 Pools	Dharmacon	M-004762-00
51145	K22	51145:K22	PIK3C2B	1.221	374	-0.91215	642	0.154424	Human6 Pools	Dharmacon	M-006772-01
51145	L03	51145:L03	RPS6KL1	-0.790685	193	-1.4408	183	-1.11574	Human6 Pools	Dharmacon	M-005372-00
51145	L04	51145:L04	PRKCQ	1.19991	545	0.184934	980	0.692424	Human6 Pools	Dharmacon	M-003525-01
51145	L05	51145:L05	RPS6KA6	-0.733817	583	-0.0393045	1048	-0.386561	Human6 Pools	Dharmacon	M-004670-00
51145	L06	51145:L06	PRKAG2	1.02771	570	0.275573	988	0.651643	Human6 Pools	Dharmacon	M-009693-01
51145	L07	51145:L07	SRPK1	-0.468025	528	-0.180845	1297	-0.324435	Human6 Pools	Dharmacon	M-003982-02
51145	L08	51145:L08	MAP3K3	-0.328628	336	-1.00037	731	-0.664497	Human6 Pools	Dharmacon	M-003301-02
51145	L09	51145:L09	PRKACA	0.34568	628	0.585703	824	0.465691	Human6 Pools	Dharmacon	M-004649-01
51145	L10	51145:L10	FGFRL1	0.663679	590	0.185788	1095	0.424734	Human6 Pools	Dharmacon	M-013064-01
51145	L11	51145:L11	PTK2B	0.594381	303	-0.768663	411	-0.0871411	Human6 Pools	Dharmacon	M-003165-03
51145	L12	51145:L12	NME1	3.26086	404	2.01698	600	2.63892	Human6 Pools	Dharmacon	M-006821-01
51145	L13	51145:L13	MERTK	2.80806	415	1.50209	618	2.15507	Human6 Pools	Dharmacon	M-003155-02
51145	L14	51145:L14	TNK1	2.45391	241	0.228002	456	1.34096	Human6 Pools	Dharmacon	M-003180-03
51145	L15	51145:L15	CERK	1.15095	506	0.560185	842	0.855567	Human6 Pools	Dharmacon	M-004061-00
51145	L16	51145:L16	BRSK2	-0.0229941	825	0.198508	1177	0.0877568	Human6 Pools	Dharmacon	M-005381-03
51145	L17	51145:L17	NUCKS1	2.6918	383	2.25093	684	2.47137	Human6 Pools	Dharmacon	M-014208-00
51145	L18	51145:L18	NTRK3	-1.58585	939	-1.00895	1444	-1.2974	Human6 Pools	Dharmacon	M-003161-02
51145	L19	51145:L19	CIT	2.86101	271	1.36346	97	2.11223	Human6 Pools	Dharmacon	M-004613-00
51145	L20	51145:L20	LMTK2	1.7632	579	-0.343853	1095	0.709671	Human6 Pools	Dharmacon	M-003149-02
51145	L21	51145:L21	CDKL4	0.364219	277	-0.525039	1034	-0.0804102	Human6 Pools	Dharmacon	M-022660-01
51145	L22	51145:L22	DTYMK	-0.643168	897	-0.515683	1227	-0.579426	Human6 Pools	Dharmacon	M-006720-01
51145	M03	51145:M03	MOS	0.0476305	413	-0.51641	512	-0.23439	Human6 Pools	Dharmacon	M-003859-02
51145	M04	51145:M04	SGK1	0.220854	793	-0.273242	1029	-0.0261939	Human6 Pools	Dharmacon	M-003027-05
51145	M05	51145:M05	PIP4K2B	0.123447	333	-0.164739	472	-0.0206458	Human6 Pools	Dharmacon	M-006779-03
51145	M06	51145:M06	CLK3	1.20561	173	-0.446137	171	0.379735	Human6 Pools	Dharmacon	M-004802-01
51145	M07	51145:M07	STK4	-0.641555	927	-0.361075	1148	-0.501315	Human6 Pools	Dharmacon	M-004157-01
51145	M08	51145:M08	PXK	0.091608	246	-1.05011	333	-0.479252	Human6 Pools	Dharmacon	M-005367-00
51145	M09	51145:M09	MAGI1	-1.88099	198	-2.67237	198	-2.27668	Human6 Pools	Dharmacon	M-011922-00
51145	M10	51145:M10	HUNK	3.11112	272	1.89852	215	2.50482	Human6 Pools	Dharmacon	M-004214-01
51145	M11	51145:M11	SLK	-0.238917	455	-0.982737	797	-0.610827	Human6 Pools	Dharmacon	M-003850-02
51145	M12	51145:M12	MAP4K1	-0.620031	307	-2.00082	275	-1.31043	Human6 Pools	Dharmacon	M-003586-01
51145	M13	51145:M13	CDKN1C	0.88994	464	0.593035	466	0.741487	Human6 Pools	Dharmacon	M-003244-03
51145	M14	51145:M14	CDK17	0.422952	653	1.04097	877	0.73196	Human6 Pools	Dharmacon	M-004835-01
51145	M15	51145:M15	PIP5K1C	-0.170245	612	-1.05112	861	-0.610681	Human6 Pools	Dharmacon	M-004782-00
51145	M16	51145:M16	INSR	-1.04413	243	-1.72654	359	-1.38533	Human6 Pools	Dharmacon	M-003014-01
51145	M17	51145:M17	PFKL	-0.998723	389	-2.04605	536	-1.52238	Human6 Pools	Dharmacon	M-006822-00
51145	M18	51145:M18	HIPK4	1.56557	596	1.13255	754	1.34906	Human6 Pools	Dharmacon	M-004808-03
51145	M19	51145:M19	PCK1	1.4458	374	-0.67873	765	0.383533	Human6 Pools	Dharmacon	M-006796-01
51145	M20	51145:M20	SIK2	-1.95232	34	-1.68906	269	-1.82069	Human6 Pools	Dharmacon	M-004778-03
51145	M21	51145:M21	CDK9	-1.39398	1172	-0.285221	1240	-0.839599	Human6 Pools	Dharmacon	M-003243-03
51145	M22	51145:M22	MET	-0.281728	820	-1.04172	954	-0.661722	Human6 Pools	Dharmacon	M-003156-02
51145	N03	51145:N03	PEAK1	-0.00104541	197	0.719946	207	0.35945	Human6 Pools	Dharmacon	M-005339-00
51145	N04	51145:N04	PIK3R4	-1.15077	342	-0.029155	499	-0.589963	Human6 Pools	Dharmacon	M-005025-02
51145	N05	51145:N05	OXSR1	-0.279933	821	1.07935	1133	0.399708	Human6 Pools	Dharmacon	M-004870-02
51145	N06	51145:N06	GCK	0.156412	339	-0.246875	399	-0.0452312	Human6 Pools	Dharmacon	M-010819-01
51145	N07	51145:N07	MOK	-0.494988	669	-0.562193	893	-0.52859	Human6 Pools	Dharmacon	M-004838-01
51145	N08	51145:N08	EPHB2	-0.116764	644	-0.178627	1065	-0.147695	Human6 Pools	Dharmacon	M-003122-03
51145	N09	51145:N09	BMPR2	0.0064316	619	0.789312	873	0.397872	Human6 Pools	Dharmacon	M-005309-03
51145	N10	51145:N10	SGK3	1.68423	434	2.82351	544	2.25387	Human6 Pools	Dharmacon	M-004162-02
51145	N11	51145:N11	NRBP2	0.39037	90	-1.07135	225	-0.340491	Human6 Pools	Dharmacon	M-005340-02
51145	N12	51145:N12	DLG3	-1.18392	979	0.00216752	1078	-0.590876	Human6 Pools	Dharmacon	M-009462-02
51145	N13	51145:N13	MAP2K4	1.17677	386	0.575556	1072	0.876163	Human6 Pools	Dharmacon	M-003574-02
51145	N14	51145:N14	RET	0.284564	542	-0.281883	641	0.00134059	Human6 Pools	Dharmacon	M-003170-02
51145	N15	51145:N15	NADK	1.24705	583	1.66775	891	1.4574	Human6 Pools	Dharmacon	M-006318-00
51145	N16	51145:N16	MAP2K6	0.502514	430	0.0982614	1142	0.300387	Human6 Pools	Dharmacon	M-003967-01
51145	N17	51145:N17	TLK2	1.47298	194	0.996425	281	1.2347	Human6 Pools	Dharmacon	M-005389-02
51145	N18	51145:N18	RPS6KC1	-0.659684	829	0.173233	1079	-0.243226	Human6 Pools	Dharmacon	M-005371-02
51145	N19	51145:N19	TJP2	0.310775	324	-0.391803	404	-0.040514	Human6 Pools	Dharmacon	M-009932-02
51145	N20	51145:N20	NME7	0.422857	426	0.172631	519	0.297744	Human6 Pools	Dharmacon	M-006756-02
51145	N21	51145:N21	ADCK5	1.19705	277	-1.00005	89	0.0984986	Human6 Pools	Dharmacon	M-018919-00
51145	N22	51145:N22	MAP3K10	0.801682	438	0.280858	575	0.54127	Human6 Pools	Dharmacon	M-003576-01
51145	O03	51145:O03	FGFR4	-0.203828	331	-0.109425	666	-0.156626	Human6 Pools	Dharmacon	M-003134-02
51145	O04	51145:O04	FYN	0.680939	745	0.570968	1007	0.625954	Human6 Pools	Dharmacon	M-003140-04
51145	O05	51145:O05	CRKL	-0.598495	703	0.511456	916	-0.0435193	Human6 Pools	Dharmacon	M-012023-02
51145	O06	51145:O06	ULK3	0.568011	633	0.044006	624	0.306008	Human6 Pools	Dharmacon	M-004949-00
51145	O07	51145:O07	RPS6KA5	-0.106928	320	0.325171	602	0.109121	Human6 Pools	Dharmacon	M-004665-02
51145	O08	51145:O08	MAST1	-0.334633	515	-0.747812	793	-0.541223	Human6 Pools	Dharmacon	M-004672-02
51145	O09	51145:O09	STK32C	0.257833	338	-0.753771	501	-0.247969	Human6 Pools	Dharmacon	M-004615-00
51145	O10	51145:O10	NEK2	-0.465337	188	-0.71808	371	-0.591709	Human6 Pools	Dharmacon	M-004090-03
51145	O11	51145:O11	PRKD2	1.05745	222	1.38758	434	1.22252	Human6 Pools	Dharmacon	M-004197-02
51145	O12	51145:O12	MAPKAPK5	-0.457425	420	-0.0467169	738	-0.252071	Human6 Pools	Dharmacon	M-005015-00
51145	O13	51145:O13	STRADA	0.64798	315	0.65931	378	0.653645	Human6 Pools	Dharmacon	M-005343-02
51145	O14	51145:O14	NRK	-0.00424697	432	0.126415	672	0.0610841	Human6 Pools	Dharmacon	M-024786-03
51145	O15	51145:O15	COMMD3	1.85475	307	0.502865	744	1.17881	Human6 Pools	Dharmacon	M-020053-00
51145	O16	51145:O16	PFKFB2	-0.495768	493	-1.15042	739	-0.823092	Human6 Pools	Dharmacon	M-006762-02
51145	O17	51145:O17	TK2	0.473491	643	0.288528	925	0.381009	Human6 Pools	Dharmacon	M-006788-03
51145	O18	51145:O18	MARK4	-0.117294	130	-0.286885	279	-0.202089	Human6 Pools	Dharmacon	M-005345-02
51145	O19	51145:O19	CSNK2A1	-0.353029	739	0.111454	1063	-0.120787	Human6 Pools	Dharmacon	M-003475-03
51145	O20	51145:O20	EPHB1	-0.730259	887	-0.425152	1078	-0.577706	Human6 Pools	Dharmacon	M-003121-01
51145	O21	51145:O21	SRMS	2.09878	318	0.746287	475	1.42254	Human6 Pools	Dharmacon	M-005376-00
51145	O22	51145:O22	MAGI3	0.288914	230	-0.778826	613	-0.244956	Human6 Pools	Dharmacon	M-009453-02
51146	B03	51146:B03	HTR1E	1.98693	105	0.682275	192	1.3346	Human6 Pools	Dharmacon	M-005636-02
51146	B04	51146:B04	AVPR2	0.999767	406	1.72431	532	1.36204	Human6 Pools	Dharmacon	M-005432-00
51146	B05	51146:B05	GPR111	-1.9095	219	-1.97818	311	-1.94384	Human6 Pools	Dharmacon	M-005532-01
51146	B06	51146:B06	GCGR	1.19796	416	1.07806	562	1.13801	Human6 Pools	Dharmacon	M-005511-02
51146	B07	51146:B07	VN1R5	-0.909606	996	0.029416	1238	-0.440095	Human6 Pools	Dharmacon	M-017642-00
51146	B08	51146:B08	CCR6	1.59553	281	0.825383	325	1.21046	Human6 Pools	Dharmacon	M-005453-01
51146	B09	51146:B09	RGR	-0.940189	492	-0.454932	786	-0.697561	Human6 Pools	Dharmacon	M-005721-02
51146	B10	51146:B10	CRHR2	-1.28183	761	-1.06496	849	-1.1734	Human6 Pools	Dharmacon	M-005470-03
51146	B11	51146:B11	FFAR3	0.438463	391	0.439527	511	0.438995	Human6 Pools	Dharmacon	M-005572-00
51146	B12	51146:B12	LGR6	-0.129443	859	-0.103272	1039	-0.116357	Human6 Pools	Dharmacon	M-005648-01
51146	B13	51146:B13	CELSR3	-1.73032	573	-1.63778	585	-1.68405	Human6 Pools	Dharmacon	M-005461-01
51146	B14	51146:B14	GPR101	2.06123	466	2.23895	476	2.15009	Human6 Pools	Dharmacon	M-005526-01
51146	B15	51146:B15	P2RY12	-1.41679	319	-2.00206	512	-1.70943	Human6 Pools	Dharmacon	M-005692-00
51146	B16	51146:B16	GPR1	1.15372	880	1.02654	1053	1.09013	Human6 Pools	Dharmacon	M-005523-01
51146	B17	51146:B17	DRD3	-0.273809	705	-0.395952	702	-0.334881	Human6 Pools	Dharmacon	M-005479-01
51146	B18	51146:B18	FZD10	-0.906912	230	0.35986	693	-0.273526	Human6 Pools	Dharmacon	M-005500-01
51146	B19	51146:B19	FZD4	-0.463248	1066	-0.0135441	1173	-0.238396	Human6 Pools	Dharmacon	M-005503-02
51146	B20	51146:B20	DRD1	-0.973363	949	-0.749055	1175	-0.861209	Human6 Pools	Dharmacon	M-005477-01
51146	B21	51146:B21	CCRL2	0.361973	542	0.643075	612	0.502524	Human6 Pools	Dharmacon	M-005458-03
51146	B22	51146:B22	CCR2	-0.245205	933	-0.279648	948	-0.262427	Human6 Pools	Dharmacon	M-005449-01
51146	C03	51146:C03	GPR45	0.698255	379	-0.2017	443	0.248277	Human6 Pools	Dharmacon	M-005576-00
51146	C04	51146:C04	S1PR4	2.62097	310	2.31981	391	2.47039	Human6 Pools	Dharmacon	M-005484-02
51146	C05	51146:C05	CX3CR1	-1.95557	424	-1.73022	649	-1.84289	Human6 Pools	Dharmacon	M-005471-01
51146	C06	51146:C06	SSTR3	1.41376	551	1.39383	633	1.40379	Human6 Pools	Dharmacon	M-005729-01
51146	C07	51146:C07	MLNR	-0.427853	215	-0.387388	154	-0.40762	Human6 Pools	Dharmacon	M-005568-00
51146	C08	51146:C08	GPR21	-0.665919	328	-0.65216	252	-0.65904	Human6 Pools	Dharmacon	M-005556-00
51146	C09	51146:C09	GPR18	-0.501119	426	0.0272279	643	-0.236946	Human6 Pools	Dharmacon	M-005552-02
51146	C10	51146:C10	PTGER1	1.48373	171	0.261989	474	0.87286	Human6 Pools	Dharmacon	M-005711-02
51146	C11	51146:C11	NMBR	-0.842914	669	-0.834686	704	-0.8388	Human6 Pools	Dharmacon	M-003687-03
51146	C12	51146:C12	GPRC5D	-0.487796	335	-0.593478	537	-0.540637	Human6 Pools	Dharmacon	M-005612-01
51146	C13	51146:C13	CCR9	0.324108	656	0.203767	842	0.263938	Human6 Pools	Dharmacon	M-005456-01
51146	C14	51146:C14	C3AR1	-0.198956	756	-0.135109	991	-0.167032	Human6 Pools	Dharmacon	M-005441-00
51146	C15	51146:C15	GPR151	-1.21388	888	-1.31403	953	-1.26396	Human6 Pools	Dharmacon	M-005705-02
51146	C16	51146:C16	SCTR	2.16399	76	1.36087	273	1.76243	Human6 Pools	Dharmacon	M-005724-03
51146	C17	51146:C17	GPR15	-0.896794	107	-1.33588	114	-1.11634	Human6 Pools	Dharmacon	M-005550-00
51146	C18	51146:C18	GPRC5B	-2.87851	316	-2.42302	463	-2.65077	Human6 Pools	Dharmacon	M-005610-01
51146	C19	51146:C19	GPR144	-0.311502	600	-0.366616	653	-0.339059	Human6 Pools	Dharmacon	M-005547-02
51146	C20	51146:C20	GPR115	0.335629	770	0.560149	926	0.447889	Human6 Pools	Dharmacon	M-005536-02
51146	C21	51146:C21	CCR3	-0.31751	770	-0.115352	895	-0.216431	Human6 Pools	Dharmacon	M-005450-01
51146	C22	51146:C22	GLP1R	0.512302	827	0.493939	1001	0.503121	Human6 Pools	Dharmacon	M-005515-00
51146	D03	51146:D03	O3FAR1	0.616936	977	0.849367	1004	0.733151	Human6 Pools	Dharmacon	M-005703-02
51146	D04	51146:D04	HCRTR2	-0.472311	801	0.0395167	756	-0.216397	Human6 Pools	Dharmacon	M-005627-01
51146	D05	51146:D05	FZD7	-0.104086	428	-0.402281	911	-0.253184	Human6 Pools	Dharmacon	M-003671-02
51146	D06	51146:D06	P2RY1	3.24428	339	1.88249	876	2.56339	Human6 Pools	Dharmacon	M-005689-00
51146	D07	51146:D07	GPR157	0.804048	888	0.899699	959	0.851874	Human6 Pools	Dharmacon	M-016136-01
51146	D08	51146:D08	GRK1	0.105327	1096	0.136428	1159	0.120877	Human6 Pools	Dharmacon	M-004662-01
51146	D09	51146:D09	CRY1	0.722221	594	0.856753	667	0.789487	Human6 Pools	Dharmacon	M-015421-00
51146	D10	51146:D10	LGR4	0.697424	714	1.01335	927	0.855385	Human6 Pools	Dharmacon	M-003673-03
51146	D11	51146:D11	HTR5A	-0.39398	925	-0.42981	1043	-0.411895	Human6 Pools	Dharmacon	M-005642-03
51146	D12	51146:D12	HTR7	0.0467724	850	0.46028	877	0.253526	Human6 Pools	Dharmacon	M-005644-02
51146	D13	51146:D13	GPR19	-1.07028	636	-0.728018	708	-0.89915	Human6 Pools	Dharmacon	M-005553-01
51146	D14	51146:D14	NPY1R	0.403634	899	1.10144	1043	0.752536	Human6 Pools	Dharmacon	M-005672-00
51146	D15	51146:D15	P2RY13	1.52997	704	1.80623	787	1.6681	Human6 Pools	Dharmacon	M-005606-02
51146	D16	51146:D16	RHO	0.450112	994	0.111968	1044	0.28104	Human6 Pools	Dharmacon	M-005722-00
51146	D17	51146:D17	FKSG83	0.536469	943	0.970433	1028	0.753451	Human6 Pools	Dharmacon	M-014769-02
51146	D18	51146:D18	CCR1	0.337909	1011	0.403266	1134	0.370587	Human6 Pools	Dharmacon	M-005448-02
51146	D19	51146:D19	GHSR	5.02537	71	5.24674	344	5.13606	Human6 Pools	Dharmacon	M-005513-00
51146	D20	51146:D20	HCRTR1	-1.26253	647	-1.4347	591	-1.34861	Human6 Pools	Dharmacon	M-005626-01
51146	D21	51146:D21	HTR1D	0.208299	801	0.146316	842	0.177308	Human6 Pools	Dharmacon	M-005635-01
51146	D22	51146:D22	GPR171	-0.0133238	1211	0.235808	1377	0.111242	Human6 Pools	Dharmacon	M-005625-03
51146	E03	51146:E03	VN1R2	0.282594	928	1.10758	958	0.695086	Human6 Pools	Dharmacon	M-008957-01
51146	E04	51146:E04	TAAR5	0.728372	479	0.63449	645	0.681431	Human6 Pools	Dharmacon	M-005707-02
51146	E05	51146:E05	GPR126	-0.663497	1092	-0.455873	1066	-0.559685	Human6 Pools	Dharmacon	M-005541-02
51146	E06	51146:E06	GRM8	-0.0664214	1212	0.359651	1321	0.146615	Human6 Pools	Dharmacon	M-005623-01
51146	E07	51146:E07	TMEM11	0.289329	324	-0.0331639	536	0.128083	Human6 Pools	Dharmacon	M-005440-01
51146	E08	51146:E08	RXFP4	1.04365	1211	1.35882	1222	1.20124	Human6 Pools	Dharmacon	M-005525-03
51146	E09	51146:E09	HRH1	0.104912	791	0.65121	736	0.378061	Human6 Pools	Dharmacon	M-004340-04
51146	E10	51146:E10	GRM7	0.972824	250	0.652214	480	0.812519	Human6 Pools	Dharmacon	M-005622-00
51146	E11	51146:E11	P2RY6	-1.50881	829	-0.910262	987	-1.20954	Human6 Pools	Dharmacon	M-004579-02
51146	E12	51146:E12	F2RL2	-1.31377	296	-2.38526	541	-1.84952	Human6 Pools	Dharmacon	M-005491-01
51146	E13	51146:E13	GPR82	0.0328935	727	0.0274168	920	0.0301552	Human6 Pools	Dharmacon	M-005602-01
51146	E14	51146:E14	GPR64	0.0674422	681	-0.204096	1044	-0.0683268	Human6 Pools	Dharmacon	M-003812-03
51146	E15	51146:E15	PTGDR2	-0.49175	563	-0.232062	641	-0.361906	Human6 Pools	Dharmacon	M-005575-02
51146	E16	51146:E16	GPR108	-1.67325	251	-1.18147	680	-1.42736	Human6 Pools	Dharmacon	M-005530-01
51146	E17	51146:E17	CXCR3	-1.65164	302	-1.44452	756	-1.54808	Human6 Pools	Dharmacon	M-005472-02
51146	E18	51146:E18	CCR10	-1.66688	805	-0.995271	1134	-1.33107	Human6 Pools	Dharmacon	M-005554-01
51146	E19	51146:E19	GRM6	-0.613333	651	-0.195521	918	-0.404427	Human6 Pools	Dharmacon	M-005621-02
51146	E20	51146:E20	GPR37	-0.254526	1189	-0.28532	1216	-0.269923	Human6 Pools	Dharmacon	M-003604-01
51146	E21	51146:E21	FZD8	0.238802	715	0.0276658	980	0.133234	Human6 Pools	Dharmacon	M-003962-01
51146	E22	51146:E22	GNAT2	-1.28524	956	-1.14419	1295	-1.21471	Human6 Pools	Dharmacon	M-010408-01
51146	F03	51146:F03	GPR34			-0.145819	689	-0.145819	Human6 Pools	Dharmacon	M-005566-01
51146	F04	51146:F04	GPR39	0.907291	412	1.71832	495	1.31281	Human6 Pools	Dharmacon	M-005569-01
51146	F05	51146:F05	TACR3	-1.28806	1185	-1.03944	1324	-1.16375	Human6 Pools	Dharmacon	M-005735-00
51146	F06	51146:F06	GPRC5A			0.0834989	820	0.0834989	Human6 Pools	Dharmacon	M-004576-01
51146	F07	51146:F07	LPAR2	0.390025	806	0.943943	942	0.666984	Human6 Pools	Dharmacon	M-004602-02
51146	F08	51146:F08	GPR124	-0.489007	1045	-0.184674	1096	-0.336841	Human6 Pools	Dharmacon	M-005540-00
51146	F09	51146:F09	GPR63	-0.71043	689	-0.43631	848	-0.57337	Human6 Pools	Dharmacon	M-005587-01
51146	F10	51146:F10	GPR161	0.196317	459	0.576162	670	0.38624	Human6 Pools	Dharmacon	M-005720-02
51146	F11	51146:F11	LPHN2	-0.401831	457	-0.697433	607	-0.549632	Human6 Pools	Dharmacon	M-005651-02
51146	F12	51146:F12	SSTR4	-0.412888	507	-0.517028	766	-0.464958	Human6 Pools	Dharmacon	M-005730-03
51146	F13	51146:F13	VIPR2	0.0370085	703	0.163884	726	0.100446	Human6 Pools	Dharmacon	M-005750-01
51146	F14	51146:F14	SUCNR1	-0.777296	1056	0.172051	1153	-0.302622	Human6 Pools	Dharmacon	M-004541-02
51146	F15	51146:F15	GALR1	0.272902	761	0.128071	686	0.200486	Human6 Pools	Dharmacon	M-005510-00
51146	F16	51146:F16	HTR2B	0.0833176	833	0.834721	972	0.459019	Human6 Pools	Dharmacon	M-005639-03
51146	F17	51146:F17	GRM5	-1.52608	501	-1.61927	676	-1.57267	Human6 Pools	Dharmacon	M-005620-02
51146	F18	51146:F18	P2RY10	-0.599584	656	-0.536008	712	-0.567796	Human6 Pools	Dharmacon	M-005690-01
51146	F19	51146:F19	PTH1R	1.51566	525	1.37712	830	1.44639	Human6 Pools	Dharmacon	M-005717-00
51146	F20	51146:F20	GRPR	-0.187582	1190	-0.124289	1349	-0.155935	Human6 Pools	Dharmacon	M-005624-01
51146	F21	51146:F21	GPR26	-1.03829	1005	-0.888009	901	-0.963148	Human6 Pools	Dharmacon	M-005561-00
51146	F22	51146:F22	TBXA2R	0.333339	404	0.577294	425	0.455316	Human6 Pools	Dharmacon	M-005740-03
51146	G03	51146:G03	BAI3	0.0419086	559	-0.0335776	670	0.00416549	Human6 Pools	Dharmacon	M-005434-01
51146	G04	51146:G04	CHRM3	0.411511	735	0.75587	413	0.583691	Human6 Pools	Dharmacon	M-005464-01
51146	G05	51146:G05	GPR173	0.0977319	849	0.256305	933	0.177018	Human6 Pools	Dharmacon	M-005727-04
51146	G06	51146:G06	OXTR	1.10234	495	1.40207	573	1.2522	Human6 Pools	Dharmacon	M-005688-02
51146	G07	51146:G07	GPR88	0.0635642	699	0.400595	753	0.23208	Human6 Pools	Dharmacon	M-005608-01
51146	G08	51146:G08	MC3R	0.250289	201	-0.316139	745	-0.032925	Human6 Pools	Dharmacon	M-005659-02
51146	G09	51146:G09	MTNR1B	1.54116	150	1.2577	362	1.39943	Human6 Pools	Dharmacon	M-005670-01
51146	G10	51146:G10	GPR119	-1.01089	512	-2.43435	486	-1.72262	Human6 Pools	Dharmacon	M-005521-01
51146	G11	51146:G11	OPN5	1.65183	176	0.839971	148	1.2459	Human6 Pools	Dharmacon	M-025110-01
51146	G12	51146:G12	CCKBR	-0.522163	983	-0.237284	1016	-0.379723	Human6 Pools	Dharmacon	M-005447-01
51146	G13	51146:G13	HCAR2	1.89232	74	1.02907	121	1.4607	Human6 Pools	Dharmacon	M-006688-02
51146	G14	51146:G14	GPR84	0.655176	619	-0.288177	138	0.183499	Human6 Pools	Dharmacon	M-005604-00
51146	G15	51146:G15	GPR3	-0.791549	87	-1.2345	299	-1.01302	Human6 Pools	Dharmacon	M-003951-01
51146	G16	51146:G16	KISS1R	1.91489	329	2.06953	408	1.99221	Human6 Pools	Dharmacon	M-004901-01
51146	G17	51146:G17	QRFPR	-0.469598	482	-0.950842	375	-0.71022	Human6 Pools	Dharmacon	M-010746-01
51146	G18	51146:G18	MTNR1A	-0.040726	955	0.551047	984	0.255161	Human6 Pools	Dharmacon	M-005669-02
51146	G19	51146:G19	GPR179	-0.969287	719	-1.50263	641	-1.23596	Human6 Pools	Dharmacon	M-032393-01
51146	G20	51146:G20	P2RY11	-1.01004	788	-1.08434	980	-1.04719	Human6 Pools	Dharmacon	M-005691-03
51146	G21	51146:G21	ADORA1	-0.261314	766	-0.636794	801	-0.449054	Human6 Pools	Dharmacon	M-005415-03
51146	G22	51146:G22	BDKRB1	0.308025	1256	-0.0559065	1423	0.126059	Human6 Pools	Dharmacon	M-005435-01
51146	H03	51146:H03	NPBWR2	0.562018	661	0.0363463	438	0.299182	Human6 Pools	Dharmacon	M-005599-01
51146	H04	51146:H04	NMUR2	1.08666	207	0.745902	498	0.916283	Human6 Pools	Dharmacon	M-005671-00
51146	H05	51146:H05	SSTR1	-0.164055	767	-0.254984	863	-0.20952	Human6 Pools	Dharmacon	M-003711-01
51146	H06	51146:H06	MRGPRX1	-0.641176	923	-0.313734	942	-0.477455	Human6 Pools	Dharmacon	M-005665-02
51146	H07	51146:H07	LPHN3	0.379262	1203	0.654795	1270	0.517028	Human6 Pools	Dharmacon	M-005652-02
51146	H08	51146:H08	CYSLTR2	1.03176	655	1.37747	715	1.20462	Human6 Pools	Dharmacon	M-005476-01
51146	H09	51146:H09	OPN1LW	0.18081	902	0.776508	954	0.478659	Human6 Pools	Dharmacon	M-005678-01
51146	H10	51146:H10	GPR158	-0.410478	1003	-0.480442	998	-0.44546	Human6 Pools	Dharmacon	M-026468-01
51146	H11	51146:H11	P2RY4	0.00487966	249	-0.950184	664	-0.472652	Human6 Pools	Dharmacon	M-005693-02
51146	H12	51146:H12	PTGER2	-1.89226	485	-1.6236	494	-1.75793	Human6 Pools	Dharmacon	M-005712-00
51146	H13	51146:H13	RXFP1	0.904488	301	0.253344	176	0.578916	Human6 Pools	Dharmacon	M-005649-01
51146	H14	51146:H14	TPRA1	-0.29467	716	0.0691604	777	-0.112755	Human6 Pools	Dharmacon	M-005746-02
51146	H15	51146:H15	CCKAR	-0.289775	518	0.501991	671	0.106108	Human6 Pools	Dharmacon	M-005446-01
51146	H16	51146:H16	OXGR1	-0.130636	21	-0.180408	141	-0.155522	Human6 Pools	Dharmacon	M-005600-03
51146	H17	51146:H17	GABBR2	-1.86652	517	-0.957084	432	-1.4118	Human6 Pools	Dharmacon	M-005579-01
51146	H18	51146:H18	AGTR1	-1.81089	1253	-1.35391	1410	-1.5824	Human6 Pools	Dharmacon	M-005428-02
51146	H19	51146:H19	BAI2	0.209655	725	0.73757	782	0.473612	Human6 Pools	Dharmacon	M-003632-02
51146	H20	51146:H20	VN1R1	-0.947729	919	-1.37526	273	-1.16149	Human6 Pools	Dharmacon	M-013177-00
51146	H21	51146:H21	CXCR4	-0.114888	542	-0.0149646	361	-0.0649264	Human6 Pools	Dharmacon	M-005139-02
51146	H22	51146:H22	CCR5	0.483644	616	0.386904	518	0.435274	Human6 Pools	Dharmacon	M-004855-03
51146	I03	51146:I03	GPRC5C	-0.807882	410	-0.99606	451	-0.901971	Human6 Pools	Dharmacon	M-005611-01
51146	I04	51146:I04	FZD2	-1.02899	782	-0.33085	1014	-0.679922	Human6 Pools	Dharmacon	M-005501-01
51146	I05	51146:I05	GRM1	1.35726	738	2.04336	704	1.70031	Human6 Pools	Dharmacon	M-005616-01
51146	I06	51146:I06	ADCYAP1R1	-0.670509	752	-0.536019	592	-0.603264	Human6 Pools	Dharmacon	M-005413-01
51146	I07	51146:I07	PPYR1	-0.436867	510	-0.158251	597	-0.297559	Human6 Pools	Dharmacon	M-005708-01
51146	I08	51146:I08	EDNRA	0.217182	928	0.721265	944	0.469223	Human6 Pools	Dharmacon	M-005485-01
51146	I09	51146:I09	GPR65	-0.30063	698	-0.622843	791	-0.461736	Human6 Pools	Dharmacon	M-005589-00
51146	I10	51146:I10	MRGPRD	-0.929224	890	-0.499386	840	-0.714305	Human6 Pools	Dharmacon	M-005663-02
51146	I11	51146:I11	HRH3			-0.217655	261	-0.217655	Human6 Pools	Dharmacon	M-005631-00
51146	I12	51146:I12	GPR22	-0.0169988	514	0.849645	631	0.416323	Human6 Pools	Dharmacon	M-005557-02
51146	I13	51146:I13	LPAR5	0.494938	259	0.0272828	58	0.261111	Human6 Pools	Dharmacon	M-004604-01
51146	I14	51146:I14	ADRB1	0.311606	654	0.824145	487	0.567875	Human6 Pools	Dharmacon	M-005425-02
51146	I15	51146:I15	LPAR4	1.12286	741	0.579755	762	0.851306	Human6 Pools	Dharmacon	M-005558-01
51146	I16	51146:I16	CXCR5	0.420752	592	0.811211	590	0.615982	Human6 Pools	Dharmacon	M-005437-02
51146	I17	51146:I17	GPR4	-0.499766	300	-0.211983	347	-0.355874	Human6 Pools	Dharmacon	M-005570-01
51146	I18	51146:I18	OPN4	0.293556	843	0.23914	888	0.266348	Human6 Pools	Dharmacon	M-005682-01
51146	I19	51146:I19	GPR17	-0.380469	657	-0.531164	800	-0.455817	Human6 Pools	Dharmacon	M-005551-00
51146	I20	51146:I20	PTAFR	1.07312	531	1.24875	392	1.16093	Human6 Pools	Dharmacon	M-005709-00
51146	I21	51146:I21	MRGPRF	-2.33678	217	-1.66646	132	-2.00162	Human6 Pools	Dharmacon	M-005662-01
51146	I22	51146:I22	TACR2	0.203868	964	-0.0478266	1076	0.0780206	Human6 Pools	Dharmacon	M-005734-01
51146	J03	51146:J03	GPER	-0.0934555	475	0.1027	265	0.00462246	Human6 Pools	Dharmacon	M-005563-02
51146	J04	51146:J04	GPR52	-0.836892	789	-0.536387	600	-0.68664	Human6 Pools	Dharmacon	M-005580-01
51146	J05	51146:J05	GRM4	-0.0510873	703	-0.423548	568	-0.237318	Human6 Pools	Dharmacon	M-005619-01
51146	J06	51146:J06	CALCRL	1.3478	749	1.91223	639	1.63002	Human6 Pools	Dharmacon	M-004350-01
51146	J07	51146:J07	CXADR	0.331456	893	0.295902	809	0.313679	Human6 Pools	Dharmacon	M-003650-01
51146	J08	51146:J08	NPFFR1	-0.0153361	848	0.304175	616	0.144419	Human6 Pools	Dharmacon	M-005687-01
51146	J09	51146:J09	LPHN1	-0.428269	905	-1.03871	914	-0.733489	Human6 Pools	Dharmacon	M-005650-01
51146	J10	51146:J10	F2RL1	-0.486296	881	-0.404907	918	-0.445602	Human6 Pools	Dharmacon	M-005095-01
51146	J11	51146:J11	GPR162	0.644011	706	-0.118689	578	0.262661	Human6 Pools	Dharmacon	M-005614-01
51146	J12	51146:J12	GPR128	-0.740492	411	-0.273916	521	-0.507204	Human6 Pools	Dharmacon	M-005543-02
51146	J13	51146:J13	FPR3	-0.832167	762	-1.04571	833	-0.93894	Human6 Pools	Dharmacon	M-005141-00
51146	J14	51146:J14	GPR183	0.656105	913	-0.128069	873	0.264018	Human6 Pools	Dharmacon	M-005482-02
51146	J15	51146:J15	CRHR1	-1.16366	1160	-2.10413	962	-1.6339	Human6 Pools	Dharmacon	M-003647-01
51146	J16	51146:J16	TAAR1	-0.37925	1086	-0.704079	976	-0.541664	Human6 Pools	Dharmacon	M-005736-01
51146	J17	51146:J17	GALR2	-1.05586	1159	-1.33787	1161	-1.19687	Human6 Pools	Dharmacon	M-004140-01
51146	J18	51146:J18	GPR152	-0.390784	464	-0.19928	618	-0.295032	Human6 Pools	Dharmacon	M-031997-00
51146	J19	51146:J19	CASR	-0.0613979	1142	-0.498655	1035	-0.280026	Human6 Pools	Dharmacon	M-005444-01
51146	J20	51146:J20	OXER1	-0.642304	946	-1.13516	1005	-0.888733	Human6 Pools	Dharmacon	M-005741-01
51146	J21	51146:J21	ADORA3	-1.26986	927	-1.50508	923	-1.38747	Human6 Pools	Dharmacon	M-005418-01
51146	J22	51146:J22	HTR6	-1.35245	460	-2.05001	547	-1.70123	Human6 Pools	Dharmacon	M-005643-00
51146	K03	51146:K03	GPR132	0.26057	238	0.483227	195	0.371899	Human6 Pools	Dharmacon	M-005507-01
51146	K04	51146:K04	GPR56	1.04414	1119	0.799796	1094	0.921969	Human6 Pools	Dharmacon	M-004552-00
51146	K05	51146:K05	GPR98	0.611803	1060	0.454449	1004	0.533126	Human6 Pools	Dharmacon	M-005656-02
51146	K06	51146:K06	PTGFR	0.108927	1140	-0.16511	1169	-0.0280917	Human6 Pools	Dharmacon	M-005715-01
51146	K07	51146:K07	NPR3	0.293987	966	-0.0871651	1035	0.103411	Human6 Pools	Dharmacon	M-008049-01
51146	K08	51146:K08	LGR5	-0.466589	1018	-0.808384	1061	-0.637486	Human6 Pools	Dharmacon	M-005577-01
51146	K09	51146:K09	GPR6	-1.77172	798	-1.81858	703	-1.79515	Human6 Pools	Dharmacon	M-005584-02
51146	K10	51146:K10	FPR1	-0.123757	1022	-0.38752	1004	-0.255639	Human6 Pools	Dharmacon	M-003667-00
51146	K11	51146:K11	F2R	0.833805	1072	-0.0914884	1286	0.371158	Human6 Pools	Dharmacon	M-005094-01
51146	K12	51146:K12	AGTR2	0.526894	468	0.671363	362	0.599129	Human6 Pools	Dharmacon	M-005429-02
51146	K13	51146:K13	NPY5R	-0.388874	241			-0.388874	Human6 Pools	Dharmacon	M-005674-00
51146	K14	51146:K14	S1PR1	-0.109706	529	-0.430535	705	-0.27012	Human6 Pools	Dharmacon	M-003655-02
51146	K15	51146:K15	HTR3B	-0.472413	513	-0.628062	710	-0.550237	Human6 Pools	Dharmacon	M-006205-00
51146	K16	51146:K16	GPR176	0.397721	559	-0.462031	587	-0.0321552	Human6 Pools	Dharmacon	M-005522-01
51146	K17	51146:K17	P2RY8	-0.139241	716	-0.420853	520	-0.280047	Human6 Pools	Dharmacon	M-005695-01
51146	K18	51146:K18	GPR75	-0.0861235	572	0.100487	291	0.00718154	Human6 Pools	Dharmacon	M-005596-00
51146	K19	51146:K19	SORCS3	-0.0713276	419	-0.0904225	556	-0.080875	Human6 Pools	Dharmacon	M-012934-00
51146	K20	51146:K20	GPR37L1	0.0627469	607	-0.382917	630	-0.160085	Human6 Pools	Dharmacon	M-005490-02
51146	K21	51146:K21	ADORA2A	-0.782268	563	-1.01382	409	-0.898043	Human6 Pools	Dharmacon	M-005416-02
51146	K22	51146:K22	LTB4R	-1.33802	488	-1.47074	316	-1.40438	Human6 Pools	Dharmacon	M-005653-01
51146	L03	51146:L03	TACR1	0.776235	859	1.09228	795	0.934257	Human6 Pools	Dharmacon	M-005733-03
51146	L04	51146:L04	TSHR	0.274294	997	0.497221	839	0.385758	Human6 Pools	Dharmacon	M-005748-01
51146	L05	51146:L05	GPR114	0.521749	593	1.26037	559	0.89106	Human6 Pools	Dharmacon	M-005535-01
51146	L06	51146:L06	APLNR	0.622556	764	0.173455	799	0.398006	Human6 Pools	Dharmacon	M-005430-02
51146	L07	51146:L07	MC2R	-0.77489	941	-0.736935	719	-0.755912	Human6 Pools	Dharmacon	M-005658-02
51146	L08	51146:L08	MRGPRG	-0.458024	847	-0.353361	876	-0.405692	Human6 Pools	Dharmacon	M-180633-00
51146	L09	51146:L09	GPR160	0.374698	1270	0.29119	1182	0.332944	Human6 Pools	Dharmacon	M-005520-00
51146	L10	51146:L10	GPR83	0.0388783	824	-0.500978	924	-0.23105	Human6 Pools	Dharmacon	M-005603-00
51146	L11	51146:L11	HCAR1	2.48667	648	1.82509	772	2.15588	Human6 Pools	Dharmacon	M-005601-02
51146	L12	51146:L12	MC4R	0.650218	711	0.901514	582	0.775866	Human6 Pools	Dharmacon	M-005660-01
51146	L13	51146:L13	GPR12	-0.231074	267	-0.275573	319	-0.253323	Human6 Pools	Dharmacon	M-005538-02
51146	L14	51146:L14	LTB4R2	-0.920202	724	-0.840072	658	-0.880137	Human6 Pools	Dharmacon	M-005654-02
51146	L15	51146:L15	NMUR1	-0.707699	771	-1.00768	782	-0.857692	Human6 Pools	Dharmacon	M-005590-01
51146	L16	51146:L16	RRH	-0.0591048	1237	-0.227277	1172	-0.143191	Human6 Pools	Dharmacon	M-005723-02
51146	L17	51146:L17	SORCS1	0.342036	990	1.52583	747	0.933932	Human6 Pools	Dharmacon	M-013422-01
51146	L18	51146:L18	GPR141	0.429261	610	0.273299	352	0.35128	Human6 Pools	Dharmacon	M-005545-00
51146	L19	51146:L19	ADORA2B	0.130486	1370	-0.0511461	1308	0.0396699	Human6 Pools	Dharmacon	M-005417-01
51146	L20	51146:L20	FFAR2	-0.289554	1049	-0.485003	926	-0.387278	Human6 Pools	Dharmacon	M-005574-00
51146	L21	51146:L21	GPR97	0.423338	1045	-0.603783	1155	-0.0902222	Human6 Pools	Dharmacon	M-005609-02
51146	L22	51146:L22	P2RY2	0.256733	842	0.224166	712	0.24045	Human6 Pools	Dharmacon	M-003688-03
51146	M03	51146:M03	SSTR2	-0.526287	536	-0.250669	519	-0.388478	Human6 Pools	Dharmacon	M-005728-01
51146	M04	51146:M04	ADRB3	-0.915484	773	-0.00176058	540	-0.458622	Human6 Pools	Dharmacon	M-005427-00
51146	M05	51146:M05	CXCR1	-0.253087	454	0.471411	293	0.109162	Human6 Pools	Dharmacon	M-005646-02
51146	M06	51146:M06	GPR116	-0.168883	1083	0.0554817	988	-0.0567007	Human6 Pools	Dharmacon	M-005537-03
51146	M07	51146:M07	HTR1B	-0.0290879	963	-0.196031	888	-0.11256	Human6 Pools	Dharmacon	M-005634-00
51146	M08	51146:M08	CCR7	0.366279	982	0.195916	872	0.281098	Human6 Pools	Dharmacon	M-005454-02
51146	M09	51146:M09	SIGMAR1	0.333243	109	0.942101	266	0.637672	Human6 Pools	Dharmacon	M-017475-02
51146	M10	51146:M10	GPR35	-1.46775	267	-1.57718	310	-1.52247	Human6 Pools	Dharmacon	M-005567-00
51146	M11	51146:M11	GPR125	1.48808	935	0.969023	905	1.22855	Human6 Pools	Dharmacon	M-024221-01
51146	M12	51146:M12	ADRA1B	-0.0627038	309	-0.0793518	381	-0.0710278	Human6 Pools	Dharmacon	M-005420-02
51146	M13	51146:M13	MCHR2	0.0131724	496	0.0314388	405	0.0223056	Human6 Pools	Dharmacon	M-005548-02
51146	M14	51146:M14	GPR31	-1.03361	620	-0.98602	244	-1.00981	Human6 Pools	Dharmacon	M-005564-01
51146	M15	51146:M15	GPR149	1.82304	966	1.4296	912	1.62632	Human6 Pools	Dharmacon	M-005697-01
51146	M16	51146:M16	ADRA2C	-0.795338	336	-1.15262	338	-0.973977	Human6 Pools	Dharmacon	M-005424-02
51146	M17	51146:M17	GPR153	-0.750476	85	-0.791827	588	-0.771152	Human6 Pools	Dharmacon	M-027388-01
51146	M18	51146:M18	LHCGR	-0.406273	833	-0.246344	747	-0.326309	Human6 Pools	Dharmacon	M-003681-02
51146	M19	51146:M19	ADRA1A	-0.125595	721	0.0156027	648	-0.0549963	Human6 Pools	Dharmacon	M-005419-01
51146	M20	51146:M20	GIPR	0.872304	331	1.30643	215	1.08937	Human6 Pools	Dharmacon	M-005514-00
51146	M21	51146:M21	CELSR2	0.0590137	1245	-0.231589	1204	-0.0862877	Human6 Pools	Dharmacon	M-005460-01
51146	M22	51146:M22	GPR123	-0.729677	774	-0.99879	702	-0.864233	Human6 Pools	Dharmacon	M-005539-01
51146	N03	51146:N03	NPBWR1	1.15925	980	1.40342	842	1.28133	Human6 Pools	Dharmacon	M-005592-01
51146	N04	51146:N04	FZD6	0.31026	958	1.22795	771	0.769108	Human6 Pools	Dharmacon	M-005505-01
51146	N05	51146:N05	PTGER4	-0.593196	528	0.16812	265	-0.212538	Human6 Pools	Dharmacon	M-005714-00
51146	N06	51146:N06	NPR2	0.573585	741	0.647842	617	0.610713	Human6 Pools	Dharmacon	M-005355-02
51146	N07	51146:N07	SORCS2	-1.92161	363	-1.32344	376	-1.62253	Human6 Pools	Dharmacon	M-013162-01
51146	N08	51146:N08	RXFP2			-0.891977	1006	-0.891977	Human6 Pools	Dharmacon	M-005615-01
51146	N09	51146:N09	CHRM2	0.00602801	722	-0.667146	989	-0.330559	Human6 Pools	Dharmacon	M-005463-01
51146	N10	51146:N10	EMR1	1.05589	348	1.10887	580	1.08238	Human6 Pools	Dharmacon	M-005487-01
51146	N11	51146:N11	OPRD1	-0.616243	180	-1.2423	223	-0.929273	Human6 Pools	Dharmacon	M-005683-01
51146	N12	51146:N12	GPR135	-0.535514	775	-1.26804	834	-0.901778	Human6 Pools	Dharmacon	M-005645-04
51146	N13	51146:N13	HTR1F	1.16137	492	0.75119	359	0.956279	Human6 Pools	Dharmacon	M-005637-02
51146	N14	51146:N14	GPR50	-0.414549	506	-0.453406	437	-0.433978	Human6 Pools	Dharmacon	M-005578-01
51146	N15	51146:N15	NPR1	1.42358	856	1.43696	797	1.43027	Human6 Pools	Dharmacon	M-005354-00
51146	N16	51146:N16	FPR2	0.996526	635	-0.0861292	673	0.455198	Human6 Pools	Dharmacon	M-005140-01
51146	N17	51146:N17	GPR112	0.456514	308	0.337869	208	0.397192	Human6 Pools	Dharmacon	M-005533-01
51146	N18	51146:N18	FZD9	4.39231	435	3.65355	507	4.02293	Human6 Pools	Dharmacon	M-005506-03
51146	N19	51146:N19	OPRL1	-0.616291	351	-0.00306607	274	-0.309678	Human6 Pools	Dharmacon	M-005685-00
51146	N20	51146:N20	FZD1	-0.587311	586	-1.7358	284	-1.16155	Human6 Pools	Dharmacon	M-005499-01
51146	N21	51146:N21	HRH2	1.22514	78	1.05882	32	1.14198	Human6 Pools	Dharmacon	M-005630-02
51146	N22	51146:N22	GPR68	-0.508069	801	-0.34151	297	-0.42479	Human6 Pools	Dharmacon	M-005591-02
51146	O03	51146:O03	CD97	0.539234	427	-0.0127717	971	0.263231	Human6 Pools	Dharmacon	M-003638-01
51146	O04	51146:O04	ADRA2B	-0.0132665	666	1.05057	544	0.518653	Human6 Pools	Dharmacon	M-005423-02
51146	O05	51146:O05	GPR139	0.718585	969	0.955099	841	0.836842	Human6 Pools	Dharmacon	M-022522-01
51146	O06	51146:O06	CHRM4	0.141353	955	1.05756	799	0.599455	Human6 Pools	Dharmacon	M-005465-02
51146	O07	51146:O07	DRD4	0.665744	1105	0.115324	1199	0.390534	Human6 Pools	Dharmacon	M-005480-01
51146	O08	51146:O08	TAAR8	0.820874	797	1.35046	515	1.08566	Human6 Pools	Dharmacon	M-005527-01
51146	O09	51146:O09	LANCL1	1.31474	739	1.97078	629	1.64276	Human6 Pools	Dharmacon	M-012166-01
51146	O10	51146:O10	S1PR3	-0.974691	773	-0.912299	740	-0.943495	Human6 Pools	Dharmacon	M-005208-02
51146	O11	51146:O11	FZD5	-1.03879	1022	-0.934865	986	-0.986826	Human6 Pools	Dharmacon	M-005504-02
51146	O12	51146:O12	OMG	0.4133	585	0.463531	539	0.438416	Human6 Pools	Dharmacon	M-010106-01
51146	O13	51146:O13	CELSR1	0.302871	693	0.713546	448	0.508209	Human6 Pools	Dharmacon	M-005459-00
51146	O14	51146:O14	GPR62	-0.473541	538	-0.441793	509	-0.457667	Human6 Pools	Dharmacon	M-005586-01
51146	O15	51146:O15	GPR87	1.02649	329	1.25021	314	1.13835	Human6 Pools	Dharmacon	M-005607-00
51146	O16	51146:O16	GABBR1	0.518836	1237	0.286699	1095	0.402767	Human6 Pools	Dharmacon	M-005509-01
51146	O17	51146:O17	MRGPRX3	0.751045	1242	0.120129	1294	0.435587	Human6 Pools	Dharmacon	M-005667-02
51146	O18	51146:O18	GPR113	-0.459492	325	-1.01161	309	-0.735551	Human6 Pools	Dharmacon	M-005534-02
51146	O19	51146:O19	S1PR5	1.37936	203	0.747439	432	1.0634	Human6 Pools	Dharmacon	M-004791-00
51146	O20	51146:O20	MRGPRX2	-1.20573	695	-0.886621	774	-1.04617	Human6 Pools	Dharmacon	M-005666-02
51146	O21	51146:O21	CXCR2	-0.428541	851	0.716343	707	0.143901	Human6 Pools	Dharmacon	M-005647-00
51146	O22	51146:O22	EMR4P	-1.09474	687	-0.782572	529	-0.938657	Human6 Pools	Dharmacon	M-031217-01
51147	B03	51147:B03	SGPP1	-0.508973	1302	-0.328902	1222	-0.418937	Human6 Pools	Dharmacon	M-014653-00
51147	B04	51147:B04	IMPA2	0.268815	559	0.177683	409	0.223249	Human6 Pools	Dharmacon	M-008348-00
51147	B05	51147:B05	PPP1R3A	-1.08172	1020	-0.451232	1004	-0.766476	Human6 Pools	Dharmacon	M-010532-01
51147	B06	51147:B06	PTPN14	-0.960069	871	-0.824705	904	-0.892387	Human6 Pools	Dharmacon	M-008509-00
51147	B07	51147:B07	PTPN5	-0.45892	632	-0.373044	857	-0.415982	Human6 Pools	Dharmacon	M-003600-02
51147	B08	51147:B08	PPP2R2B	0.456308	886	0.399086	950	0.427697	Human6 Pools	Dharmacon	M-003022-02
51147	B09	51147:B09	DUSP11	-0.517824	483	-0.514046	422	-0.515935	Human6 Pools	Dharmacon	M-007885-00
51147	B10	51147:B10	PPP1R7	-1.48748	618	-0.123281	849	-0.805381	Human6 Pools	Dharmacon	M-019589-01
51147	B11	51147:B11	PTPDC1	0.121342	470	0.924484	472	0.522913	Human6 Pools	Dharmacon	M-008584-00
51147	B12	51147:B12	SSH2	-0.922654	843	-0.608075	823	-0.765364	Human6 Pools	Dharmacon	M-008084-01
51147	B13	51147:B13	MTMR4	-0.263813	714	0.295803	709	0.0159947	Human6 Pools	Dharmacon	M-008040-01
51147	B14	51147:B14	PPIP5K1	-1.18352	898	-0.703993	877	-0.943758	Human6 Pools	Dharmacon	M-004786-00
51147	B15	51147:B15	PPP1R1B	-1.6168	880	-0.888937	962	-1.25287	Human6 Pools	Dharmacon	M-012745-01
51147	B16	51147:B16	LCK	-0.203236	673	-0.285868	990	-0.244552	Human6 Pools	Dharmacon	M-003151-02
51147	B17	51147:B17	G6PC3	-1.4486	357	-0.821924	433	-1.13526	Human6 Pools	Dharmacon	M-015549-00
51147	B18	51147:B18	TNS3	-1.05526	1286	-0.77715	1330	-0.916204	Human6 Pools	Dharmacon	M-009997-02
51147	B19	51147:B19	PPM1M	-1.165	760	-1.08827	981	-1.12663	Human6 Pools	Dharmacon	M-016028-00
51147	B20	51147:B20	PON2	-1.82758	877	-1.87102	945	-1.8493	Human6 Pools	Dharmacon	M-009676-01
51147	B21	51147:B21	PTPRO	-0.84808	652	-1.05173	850	-0.949904	Human6 Pools	Dharmacon	M-008500-01
51147	B22	51147:B22	PPP6C	0.474634	626	0.469702	725	0.472168	Human6 Pools	Dharmacon	M-009935-01
51147	C03	51147:C03	MINPP1	-0.444459	1095	-0.811916	1212	-0.628188	Human6 Pools	Dharmacon	M-009705-01
51147	C04	51147:C04	KCNJ5	0.170703	813	0.134909	923	0.152806	Human6 Pools	Dharmacon	M-006250-01
51147	C05	51147:C05	PTPN9	-0.245569	1232	-0.461523	786	-0.353546	Human6 Pools	Dharmacon	M-008832-00
51147	C06	51147:C06	CATSPER4	-0.208955	481	-0.0797777	494	-0.144366	Human6 Pools	Dharmacon	M-027514-01
51147	C07	51147:C07	PTPN12	-0.906935	662	-0.548332	585	-0.727633	Human6 Pools	Dharmacon	M-008064-02
51147	C08	51147:C08	FXYD2	-0.823177	657	-0.383451	812	-0.603314	Human6 Pools	Dharmacon	M-017391-02
51147	C09	51147:C09	PTPRU	-1.34516	790	-0.809963	919	-1.07756	Human6 Pools	Dharmacon	M-009328-02
51147	C10	51147:C10	TRPV2	-1.14586	830	-0.434818	830	-0.790341	Human6 Pools	Dharmacon	M-004194-01
51147	C11	51147:C11	DUSP2			-0.0191809	780	-0.0191809	Human6 Pools	Dharmacon	M-003565-01
51147	C12	51147:C12	CLCN6	-0.284759	821	-0.278994	903	-0.281876	Human6 Pools	Dharmacon	M-006154-01
51147	C13	51147:C13	PPP1R3D	-0.46866	695	-0.202641	670	-0.33565	Human6 Pools	Dharmacon	M-021439-01
51147	C14	51147:C14	KCTD12	-1.83661	766	-1.52078	779	-1.67869	Human6 Pools	Dharmacon	M-015610-01
51147	C15	51147:C15	PTP4A2	-0.73065	604	-0.226405	705	-0.478527	Human6 Pools	Dharmacon	M-009078-01
51147	C16	51147:C16	KCNH1	-0.0738671	1278	0.109742	1386	0.0179374	Human6 Pools	Dharmacon	M-006232-00
51147	C17	51147:C17	PGAM4	1.57329	556	1.12804	631	1.35066	Human6 Pools	Dharmacon	M-034271-00
51147	C18	51147:C18	GRIK2	-1.19838	1024	-1.43815	1100	-1.31826	Human6 Pools	Dharmacon	M-006190-01
51147	C19	51147:C19	ENPP7	-0.759659	1240	-0.439667	1141	-0.599663	Human6 Pools	Dharmacon	M-009059-00
51147	C20	51147:C20	TRPC4	-0.273826	1056	-0.887373	1280	-0.580599	Human6 Pools	Dharmacon	M-006510-02
51147	C21	51147:C21	STYX	0.314796	743	0.985708	444	0.650252	Human6 Pools	Dharmacon	M-009571-01
51147	C22	51147:C22	FXYD1	0.416881	478	-0.153434	285	0.131723	Human6 Pools	Dharmacon	M-011977-00
51147	D03	51147:D03	ALPL	-0.724619	465	-1.11677	461	-0.920693	Human6 Pools	Dharmacon	M-008658-01
51147	D04	51147:D04	PPP5C	-0.069738	597	0.142176	731	0.0362188	Human6 Pools	Dharmacon	M-009259-00
51147	D05	51147:D05	NUDT14	-0.50267	1120	-0.796866	1291	-0.649768	Human6 Pools	Dharmacon	M-009076-00
51147	D06	51147:D06	TPTE2	-0.756576	1068	-0.398526	1221	-0.577551	Human6 Pools	Dharmacon	M-008107-01
51147	D07	51147:D07	EYA4	-0.20746	444	-0.351375	651	-0.279417	Human6 Pools	Dharmacon	M-011853-01
51147	D08	51147:D08	PPAP2C	-0.188842	210	0.181594	507	-0.0036241	Human6 Pools	Dharmacon	M-011500-00
51147	D09	51147:D09	DUSP5	0.99209	579	1.41622	815	1.20415	Human6 Pools	Dharmacon	M-003566-02
51147	D10	51147:D10	PPP1R1C	0.0379332	277	0.491553	303	0.264743	Human6 Pools	Dharmacon	M-023104-01
51147	D11	51147:D11	PTPRD	0.292104	983	0.26824	1214	0.280172	Human6 Pools	Dharmacon	M-008527-01
51147	D12	51147:D12	PTP4A3	0.257955	383	0.442401	375	0.350178	Human6 Pools	Dharmacon	M-006859-01
51147	D13	51147:D13	DUSP4	-1.56267	1079	-1.27199	1164	-1.41733	Human6 Pools	Dharmacon	M-003963-03
51147	D14	51147:D14	PPP1R2	0.225147	508	0.213799	482	0.219473	Human6 Pools	Dharmacon	M-015361-01
51147	D15	51147:D15	MTM1	-0.351495	748	0.0391742	871	-0.15616	Human6 Pools	Dharmacon	M-008036-01
51147	D16	51147:D16	WBP11	-0.311742	344	0.435819	281	0.0620383	Human6 Pools	Dharmacon	M-013343-00
51147	D17	51147:D17	PSPH	0.277395	843	0.396679	887	0.337037	Human6 Pools	Dharmacon	M-011888-01
51147	D18	51147:D18	PPP1R1A	0.659981	1162	0.112856	1276	0.386418	Human6 Pools	Dharmacon	M-017092-01
51147	D19	51147:D19	CDC25C	-0.068269	1169	-0.528644	1241	-0.298457	Human6 Pools	Dharmacon	M-003228-02
51147	D20	51147:D20	SGPP2	0.211365	708	0.253491	920	0.232428	Human6 Pools	Dharmacon	M-015727-00
51147	D21	51147:D21	PPP2R4	-0.920008	1383	-1.2065	1262	-1.06325	Human6 Pools	Dharmacon	M-005214-01
51147	D22	51147:D22	PTPLB	-0.119448	465	-0.16286	757	-0.141154	Human6 Pools	Dharmacon	M-027184-03
51147	E03	51147:E03	PON1	0.176309	1333	-0.501368	1371	-0.16253	Human6 Pools	Dharmacon	M-009229-01
51147	E04	51147:E04	SCN2B	0.619832	728	0.722395	563	0.671114	Human6 Pools	Dharmacon	M-016088-01
51147	E05	51147:E05	UBLCP1	-0.78024	796	-0.867638	976	-0.823939	Human6 Pools	Dharmacon	M-016328-01
51147	E06	51147:E06	CACNA1B	0.549915	899	0.890568	937	0.720242	Human6 Pools	Dharmacon	M-006122-01
51147	E07	51147:E07	PPP2R2D	-0.434413	704	0.22299	843	-0.105712	Human6 Pools	Dharmacon	M-032298-00
51147	E08	51147:E08	CNGB1	-0.388248	1265	-1.27675	1328	-0.832499	Human6 Pools	Dharmacon	M-006160-01
51147	E09	51147:E09	DLGAP5	0.118483	944	0.646471	924	0.382477	Human6 Pools	Dharmacon	M-016846-00
51147	E10	51147:E10	KCNV1	-0.599647	870	-0.144062	1009	-0.371855	Human6 Pools	Dharmacon	M-006278-01
51147	E11	51147:E11	PTPN20A	-0.775457	661	-0.111852	866	-0.443655	Human6 Pools	Dharmacon	M-183594-00
51147	E12	51147:E12	TTYH3	-0.3136	620	0.101362	667	-0.106119	Human6 Pools	Dharmacon	M-025280-01
51147	E13	51147:E13	SYNJ1	-0.78713	712	0.077251	908	-0.354939	Human6 Pools	Dharmacon	M-019486-01
51147	E14	51147:E14	CFTR	0.391815	1131	0.716877	1137	0.554346	Human6 Pools	Dharmacon	M-006425-02
51147	E15	51147:E15	PPP1CB	-1.04454	638	-0.656632	503	-0.850584	Human6 Pools	Dharmacon	M-008685-00
51147	E16	51147:E16	HTR3A	-0.282691	266	-0.551141	172	-0.416916	Human6 Pools	Dharmacon	M-006204-00
51147	E17	51147:E17	DUSP8	0.475675	664	0.114807	585	0.295241	Human6 Pools	Dharmacon	M-003568-01
51147	E18	51147:E18	CACNB1	-0.679113	647	-0.649801	947	-0.664457	Human6 Pools	Dharmacon	M-009359-01
51147	E19	51147:E19	IMPA1	0.943104	576	0.603838	666	0.773471	Human6 Pools	Dharmacon	M-010172-01
51147	E20	51147:E20	ITPR3	0.0877281	935	-0.363743	1359	-0.138007	Human6 Pools	Dharmacon	M-006209-02
51147	E21	51147:E21	PPM1D	0.568711	412	0.231212	451	0.399962	Human6 Pools	Dharmacon	M-004554-00
51147	E22	51147:E22	KCNH4	-0.0453984	878	0.431633	975	0.193117	Human6 Pools	Dharmacon	M-006234-01
51147	F03	51147:F03	PTPRT	-0.347667	893	0.225605	884	-0.0610306	Human6 Pools	Dharmacon	M-008072-02
51147	F04	51147:F04	ALPI	-0.0380964	1127	-0.279899	1215	-0.158998	Human6 Pools	Dharmacon	M-008673-01
51147	F05	51147:F05	CTDP1	0.724276	687	1.31492	833	1.0196	Human6 Pools	Dharmacon	M-009326-02
51147	F06	51147:F06	BPNT1			0.95878	781	0.95878	Human6 Pools	Dharmacon	M-008664-02
51147	F07	51147:F07	NUDT15	0.331023	721	1.17734	782	0.75418	Human6 Pools	Dharmacon	M-020621-00
51147	F08	51147:F08	ACP5	0.777388	847	0.739579	1007	0.758483	Human6 Pools	Dharmacon	M-009615-02
51147	F09	51147:F09	PTPN2	0.165582	841	0.789782	953	0.477682	Human6 Pools	Dharmacon	M-008969-00
51147	F10	51147:F10	INPP5A	-1.41006	913	-1.16588	1085	-1.28797	Human6 Pools	Dharmacon	M-020005-01
51147	F11	51147:F11	INPP5J			1.03393	663	1.03393	Human6 Pools	Dharmacon	M-009108-01
51147	F12	51147:F12	PPM1E	-0.239355	66	0.730688	592	0.245666	Human6 Pools	Dharmacon	M-008964-00
51147	F13	51147:F13	PTPRH	-0.920109	141	-0.0666792	777	-0.493394	Human6 Pools	Dharmacon	M-009448-01
51147	F14	51147:F14	FBP1	-0.255338	920	0.0236262	948	-0.115856	Human6 Pools	Dharmacon	M-008725-01
51147	F15	51147:F15	PPM1B	-0.321519	979	0.12437	1051	-0.0985745	Human6 Pools	Dharmacon	M-008281-02
51147	F16	51147:F16	PPM1F	1.44887	705	1.33403	858	1.39145	Human6 Pools	Dharmacon	M-009544-00
51147	F17	51147:F17	ACPL2	-0.920768	802	-0.102226	687	-0.511497	Human6 Pools	Dharmacon	M-008557-00
51147	F18	51147:F18	PPP2R1B	1.5494	482	1.18679	750	1.3681	Human6 Pools	Dharmacon	M-017592-02
51147	F19	51147:F19	PPP4C	-0.190899	880	0.433855	981	0.121478	Human6 Pools	Dharmacon	M-008486-01
51147	F20	51147:F20	FBP2	-0.151588	685	-0.264578	920	-0.208083	Human6 Pools	Dharmacon	M-010139-01
51147	F21	51147:F21	NUDT1	2.36566	447	3.01424	417	2.68995	Human6 Pools	Dharmacon	M-005218-00
51147	F22	51147:F22	DUSP7	-0.304105	604	-0.0196603	839	-0.161883	Human6 Pools	Dharmacon	M-003567-03
51147	G03	51147:G03	PTPRC	-1.37864	1146	-0.982375	1138	-1.18051	Human6 Pools	Dharmacon	M-008067-01
51147	G04	51147:G04	TRPV4	-1.40693	848	-2.18749	369	-1.79721	Human6 Pools	Dharmacon	M-004195-00
51147	G05	51147:G05	PPAPDC2	-1.4772	335	-1.12714	406	-1.30217	Human6 Pools	Dharmacon	M-031777-01
51147	G06	51147:G06	MLC1	3.42065	454	3.94548	356	3.68307	Human6 Pools	Dharmacon	M-012880-01
51147	G07	51147:G07	DUSP9	-0.87506	1049	-0.966031	1282	-0.920545	Human6 Pools	Dharmacon	M-003569-02
51147	G08	51147:G08	KCNJ1	-0.757893	824	-0.31004	974	-0.533967	Human6 Pools	Dharmacon	M-006239-01
51147	G09	51147:G09	PPAP2A	1.55287	516	1.97736	438	1.76512	Human6 Pools	Dharmacon	M-019098-01
51147	G10	51147:G10	ASIC4	-0.575852	264	-0.142738	496	-0.359295	Human6 Pools	Dharmacon	M-006108-00
51147	G11	51147:G11	PDP2	-0.629086	527	-1.67978	165	-1.15443	Human6 Pools	Dharmacon	M-022572-00
51147	G12	51147:G12	SCNN1A	0.309309	1191	0.834089	1190	0.571699	Human6 Pools	Dharmacon	M-006504-01
51147	G13	51147:G13	INPP4B	0.668491	1233	0.69242	1302	0.680455	Human6 Pools	Dharmacon	M-011539-01
51147	G14	51147:G14	GABRG2	0.519738	381	0.751655	913	0.635696	Human6 Pools	Dharmacon	M-006174-03
51147	G15	51147:G15	MTMR3	0.179454	845	0.861592	976	0.520523	Human6 Pools	Dharmacon	M-008039-02
51147	G16	51147:G16	KCNJ11	0.0147558	616	-0.0112384	723	0.00175871	Human6 Pools	Dharmacon	M-006241-02
51147	G17	51147:G17	ACP1	0.0317158	469	0.387807	682	0.209761	Human6 Pools	Dharmacon	M-019058-01
51147	G18	51147:G18	KCNK4	-0.662773	752	-0.24874	783	-0.455757	Human6 Pools	Dharmacon	M-006263-01
51147	G19	51147:G19	TIMM50	-0.841907	1153	-0.726291	987	-0.784099	Human6 Pools	Dharmacon	M-023692-01
51147	G20	51147:G20	KCNMA1	0.259338	786	0.430981	582	0.345159	Human6 Pools	Dharmacon	M-006267-01
51147	G21	51147:G21	EYA1	-0.789463	912	-0.923071	470	-0.856267	Human6 Pools	Dharmacon	M-017392-02
51147	G22	51147:G22	PKD2	1.97671	691	2.22685	666	2.10178	Human6 Pools	Dharmacon	M-006288-01
51147	H03	51147:H03	PHPT1	2.04802	371	1.57797	685	1.81299	Human6 Pools	Dharmacon	M-016904-01
51147	H04	51147:H04	PPFIA4			2.64142	318	2.64142	Human6 Pools	Dharmacon	M-022098-02
51147	H05	51147:H05	PTPN21					no cells	Human6 Pools	Dharmacon	M-009379-02
51147	H06	51147:H06	IGBP1	-0.0209224	607	-0.034797	785	-0.0278597	Human6 Pools	Dharmacon	M-011298-01
51147	H07	51147:H07	EYA2	0.316803	236	0.723647	319	0.520225	Human6 Pools	Dharmacon	M-017233-01
51147	H08	51147:H08	DUSP13	1.13111	621	0.632173	781	0.881641	Human6 Pools	Dharmacon	M-007887-01
51147	H09	51147:H09	DLG1	-0.24889	870	-0.161857	1147	-0.205374	Human6 Pools	Dharmacon	M-009415-01
51147	H10	51147:H10	SBF1	-1.36639	990	-1.63793	1114	-1.50216	Human6 Pools	Dharmacon	M-021405-01
51147	H11	51147:H11	PPP2R3B	0.677538	301	0.415911	202	0.546725	Human6 Pools	Dharmacon	M-019459-01
51147	H12	51147:H12	PPP1R8			-0.745173	641	-0.745173	Human6 Pools	Dharmacon	M-010903-01
51147	H13	51147:H13	STYXL1	0.330592	723	0.635589	663	0.48309	Human6 Pools	Dharmacon	M-008031-01
51147	H14	51147:H14	NT5C1B	0.0696342	660	0.430249	580	0.249942	Human6 Pools	Dharmacon	M-009865-01
51147	H15	51147:H15	INPP4A	-1.42464	216	-2.01277	853	-1.7187	Human6 Pools	Dharmacon	M-011299-01
51147	H16	51147:H16	PPP1R12A	-0.211769	473	0.7	449	0.244115	Human6 Pools	Dharmacon	M-011340-01
51147	H17	51147:H17	PTPN13	0.0328899	740	-0.0876172	728	-0.0273637	Human6 Pools	Dharmacon	M-008065-00
51147	H18	51147:H18	PPAPDC3	-0.239025	770	0.56427	725	0.162623	Human6 Pools	Dharmacon	M-014976-01
51147	H19	51147:H19	PGAM2	0.462236	1052	-0.367396	948	0.0474202	Human6 Pools	Dharmacon	M-008712-02
51147	H20	51147:H20	NUDT12	-0.843341	388	-0.551283	303	-0.697312	Human6 Pools	Dharmacon	M-021354-00
51147	H21	51147:H21	EPM2A	-0.297925	918	-0.693081	664	-0.495503	Human6 Pools	Dharmacon	M-006896-02
51147	H22	51147:H22	CDC25B	0.511705	612	0.911056	659	0.711381	Human6 Pools	Dharmacon	M-003227-02
51147	I03	51147:I03	NT5C2	0.338866	590	-0.362007	573	-0.0115705	Human6 Pools	Dharmacon	M-009420-00
51147	I04	51147:I04	KCNQ2	1.35892	773	0.659412	779	1.00916	Human6 Pools	Dharmacon	M-006272-03
51147	I05	51147:I05	MTMR1	0.755219	921	0.600768	861	0.677994	Human6 Pools	Dharmacon	M-008037-02
51147	I06	51147:I06	KCNS3	1.88839	880	1.06968	673	1.47903	Human6 Pools	Dharmacon	M-006277-02
51147	I07	51147:I07	PPM1J	-1.90424	470	-1.55752	93	-1.73088	Human6 Pools	Dharmacon	M-021508-02
51147	I08	51147:I08	GRIA3	-1.20783	1043	-0.969321	647	-1.08858	Human6 Pools	Dharmacon	M-006186-02
51147	I09	51147:I09	PPP2R5E	-0.1313	378	0.804796	344	0.336748	Human6 Pools	Dharmacon	M-008531-01
51147	I10	51147:I10	CLCNKA	-0.621973	1117	-0.8719	1110	-0.746937	Human6 Pools	Dharmacon	M-006156-02
51147	I11	51147:I11	PPP2CB	-0.26001	275	0.584032	325	0.162011	Human6 Pools	Dharmacon	M-003599-03
51147	I12	51147:I12	CLCNKB	-0.837642	243	-1.47004	186	-1.15384	Human6 Pools	Dharmacon	M-006157-02
51147	I13	51147:I13	OCRL	-1.62551	1033	-0.851029	840	-1.23827	Human6 Pools	Dharmacon	M-010026-01
51147	I14	51147:I14	MCOLN3	0.830409	533	0.653668	416	0.742038	Human6 Pools	Dharmacon	M-015371-00
51147	I15	51147:I15	MTMR2	-2.41168	683	-1.60534	949	-2.00851	Human6 Pools	Dharmacon	M-008038-00
51147	I16	51147:I16	KCNJ2	-0.520701	1086	-0.974111	1019	-0.747406	Human6 Pools	Dharmacon	M-006247-00
51147	I17	51147:I17	PPEF1	-1.09944	416	0.474238	393	-0.312602	Human6 Pools	Dharmacon	M-009479-01
51147	I18	51147:I18	KCNH8	-2.49773	480	-2.63731	428	-2.56752	Human6 Pools	Dharmacon	M-006238-01
51147	I19	51147:I19	DUSP1	-2.14095	416	-2.06329	270	-2.10212	Human6 Pools	Dharmacon	M-003484-03
51147	I20	51147:I20	CLCN3	0.5437	747	-0.0256931	740	0.259003	Human6 Pools	Dharmacon	M-006151-02
51147	I21	51147:I21	ACPT	-0.186976	647	0.132102	978	-0.0274369	Human6 Pools	Dharmacon	M-008366-01
51147	I22	51147:I22	KCND1	0.708309	1100	0.416374	939	0.562342	Human6 Pools	Dharmacon	M-006224-00
51147	J03	51147:J03	PPM1A	0.148155	833	-0.0480261	668	0.0500645	Human6 Pools	Dharmacon	M-009574-01
51147	J04	51147:J04	NUDT4	2.25967	841	2.13449	692	2.19708	Human6 Pools	Dharmacon	M-016603-01
51147	J05	51147:J05	DUSP21	-1.09008	358	-0.960635	385	-1.02536	Human6 Pools	Dharmacon	M-007893-02
51147	J06	51147:J06	PTPN1	-0.201808	863	-0.0944098	904	-0.148109	Human6 Pools	Dharmacon	M-003529-04
51147	J07	51147:J07	PPP1CC	0.0386539	653	0.202671	596	0.120662	Human6 Pools	Dharmacon	M-006827-00
51147	J08	51147:J08	DUSP15	0.167663	842	0.205471	805	0.186567	Human6 Pools	Dharmacon	M-008484-02
51147	J09	51147:J09	PTPN20B	0.183082	626	0.11525	568	0.149166	Human6 Pools	Dharmacon	M-013909-01
51147	J10	51147:J10	PPP1R13B	-0.301729	786	-0.364118	773	-0.332923	Human6 Pools	Dharmacon	M-010492-01
51147	J11	51147:J11	NT5C3	0.395596	770	0.582062	756	0.488829	Human6 Pools	Dharmacon	M-032020-01
51147	J12	51147:J12	PPM1K	1.4583	824	0.675115	845	1.06671	Human6 Pools	Dharmacon	M-018772-00
51147	J13	51147:J13	G6PC	-0.286426	477	0.164087	532	-0.0611692	Human6 Pools	Dharmacon	M-011037-01
51147	J14	51147:J14	MTMR7	0.222683	358	-0.394693	490	-0.0860052	Human6 Pools	Dharmacon	M-008041-01
51147	J15	51147:J15	ACP2	-1.56916	291	-1.41493	314	-1.49205	Human6 Pools	Dharmacon	M-008205-00
51147	J16	51147:J16	CTDSP2	-0.509625	624	-0.368922	444	-0.439273	Human6 Pools	Dharmacon	M-015413-02
51147	J17	51147:J17	PPP2R2A	-0.798502	588	0.590594	426	-0.103954	Human6 Pools	Dharmacon	M-004824-01
51147	J18	51147:J18	THTPA	1.50016	653	2.83888	407	2.16952	Human6 Pools	Dharmacon	M-030272-01
51147	J19	51147:J19	PFKFB3	-1.92166	740	-1.58589	780	-1.75377	Human6 Pools	Dharmacon	M-006763-01
51147	J20	51147:J20	DUSP22	-1.00247	764	-0.776251	861	-0.889358	Human6 Pools	Dharmacon	M-004517-03
51147	J21	51147:J21	PTPN18	-0.848952	609	-1.0548	464	-0.951875	Human6 Pools	Dharmacon	M-009385-01
51147	J22	51147:J22	PTPRR	-0.689205	396	-0.0468899	240	-0.368047	Human6 Pools	Dharmacon	M-004017-02
51147	K03	51147:K03	PTPRZ1	-0.754464	56	-0.756984	1192	-0.755724	Human6 Pools	Dharmacon	M-009685-01
51147	K04	51147:K04	SLC9A1	0.19596	188	-0.103893	1160	0.0460334	Human6 Pools	Dharmacon	M-005277-00
51147	K05	51147:K05	PTPLA	0.355768	472	-0.358744	485	-0.00148835	Human6 Pools	Dharmacon	M-008742-01
51147	K06	51147:K06	CLIC4	-2.38648	400	-1.82699	387	-2.10674	Human6 Pools	Dharmacon	M-013553-00
51147	K07	51147:K07	PPP2R5A	-1.24469	339	-1.27465	500	-1.25967	Human6 Pools	Dharmacon	M-009352-01
51147	K08	51147:K08	KCNE4	1.54768	714	2.60819	652	2.07794	Human6 Pools	Dharmacon	M-008507-01
51147	K09	51147:K09	PTPMT1	0.234555	790	-0.168222	467	0.0331662	Human6 Pools	Dharmacon	M-029988-02
51147	K10	51147:K10	CNGB3	0.0961286	1375	0.980632	1253	0.53838	Human6 Pools	Dharmacon	M-006161-02
51147	K11	51147:K11	DUSP12	-1.09552	382	-0.898829	284	-0.997174	Human6 Pools	Dharmacon	M-007886-02
51147	K12	51147:K12	KCNH7	1.72318	996	1.59783	981	1.6605	Human6 Pools	Dharmacon	M-006237-01
51147	K13	51147:K13	PPP3CC	-1.10795	107	-1.61169	49	-1.35982	Human6 Pools	Dharmacon	M-010005-00
51147	K14	51147:K14	KCNJ4	0.3184	318	-0.243221	608	0.0375896	Human6 Pools	Dharmacon	M-006249-01
51147	K15	51147:K15	INPPL1	2.19918	22	0.785218	522	1.4922	Human6 Pools	Dharmacon	M-004152-01
51147	K16	51147:K16	TRPC3	1.2448	411	1.10564	495	1.17522	Human6 Pools	Dharmacon	M-006509-01
51147	K17	51147:K17	PPP2CA	1.28582	282	0.256849	1017	0.771335	Human6 Pools	Dharmacon	M-003598-01
51147	K18	51147:K18	TRPC7	1.36065	32	-0.250699	519	0.554973	Human6 Pools	Dharmacon	M-006512-01
51147	K19	51147:K19	PPTC7	-1.19277	871	-0.909264	623	-1.05102	Human6 Pools	Dharmacon	M-017008-02
51147	K20	51147:K20	ABCC8	-0.222097	452	0.863126	730	0.320514	Human6 Pools	Dharmacon	M-006622-02
51147	K21	51147:K21	PTPRB	-0.172236	1083	-0.189502	1042	-0.180869	Human6 Pools	Dharmacon	M-004994-03
51147	K22	51147:K22	KCNJ16	0.434235	738	0.673942	444	0.554088	Human6 Pools	Dharmacon	M-006246-00
51147	L03	51147:L03	PTPN11	-0.196426	1197	-1.82275	1181	-1.00959	Human6 Pools	Dharmacon	M-003947-01
51147	L04	51147:L04	PPP2R5D	2.47076	442	2.13066	327	2.30071	Human6 Pools	Dharmacon	M-009799-01
51147	L05	51147:L05	PPFIA1	-0.393272	193	-2.12976	254	-1.26152	Human6 Pools	Dharmacon	M-011486-00
51147	L06	51147:L06	ACPP	-0.449343	669	-0.975525	668	-0.712434	Human6 Pools	Dharmacon	M-009262-01
51147	L07	51147:L07	PPP1R14B	-1.20036	864	-1.92026	988	-1.56031	Human6 Pools	Dharmacon	M-026574-00
51147	L08	51147:L08	SSH3	0.211873	662	0.0739443	695	0.142909	Human6 Pools	Dharmacon	M-008937-00
51147	L09	51147:L09	PTPRA	-0.513518	490	-0.734761	396	-0.624139	Human6 Pools	Dharmacon	M-004519-01
51147	L10	51147:L10	LPPR4	-0.367576	772	0.367939	882	0.000181478	Human6 Pools	Dharmacon	M-009911-01
51147	L11	51147:L11	PPP3R1	1.14672	799	0.257226	773	0.701971	Human6 Pools	Dharmacon	M-009869-02
51147	L12	51147:L12	PTPN22	-0.84747	359	-0.518057	186	-0.682763	Human6 Pools	Dharmacon	M-008066-00
51147	L13	51147:L13	PPP2R3A	-1.09726	976	-2.00117	890	-1.54921	Human6 Pools	Dharmacon	M-017376-00
51147	L14	51147:L14	PTPN4	1.60033	552	1.08405	571	1.34219	Human6 Pools	Dharmacon	M-009489-01
51147	L15	51147:L15	PP2D1	-0.392636	1110	-0.126102	972	-0.259369	Human6 Pools	Dharmacon	M-015501-01
51147	L16	51147:L16	PPFIBP2	0.42388	528	1.27045	658	0.847167	Human6 Pools	Dharmacon	M-026771-01
51147	L17	51147:L17	MTMR14	0.76726	548	1.42147	164	1.09436	Human6 Pools	Dharmacon	M-016118-01
51147	L18	51147:L18	PPP1R12B	0.861965	754	1.4445	542	1.15323	Human6 Pools	Dharmacon	M-013547-01
51147	L19	51147:L19	INPP5E	-0.253357	358	0.0595753	252	-0.096891	Human6 Pools	Dharmacon	M-020852-00
51147	L20	51147:L20	PPP3R2	-0.362123	837	0.00534148	847	-0.178391	Human6 Pools	Dharmacon	M-016119-02
51147	L21	51147:L21	SEC16A	-1.08596	492	-1.10237	439	-1.09416	Human6 Pools	Dharmacon	M-026032-01
51147	L22	51147:L22	CDC14B	0.688404	422	0.913893	243	0.801149	Human6 Pools	Dharmacon	M-003470-03
51147	M03	51147:M03	PPP1R15B	0.091046	447	-0.246405	458	-0.0776797	Human6 Pools	Dharmacon	M-015013-00
51147	M04	51147:M04	CLCA2	1.62743	206	0.579784	172	1.10361	Human6 Pools	Dharmacon	M-003813-02
51147	M05	51147:M05	INPP5B	0.697831	436	-0.484445	397	0.106693	Human6 Pools	Dharmacon	M-021811-02
51147	M06	51147:M06	TRPM8	0.0837313	452	-1.24176	411	-0.579016	Human6 Pools	Dharmacon	M-006517-01
51147	M07	51147:M07	PTP4A1	1.23228	662	0.825338	518	1.02881	Human6 Pools	Dharmacon	M-006333-02
51147	M08	51147:M08	KCNA4	0.726545	98	-0.927966	931	-0.100711	Human6 Pools	Dharmacon	M-006214-01
51147	M09	51147:M09	KIAA1274	1.10055	230	0.804488	145	0.952521	Human6 Pools	Dharmacon	M-026434-01
51147	M10	51147:M10	KCNB1	1.90383	148	1.70629	71	1.80506	Human6 Pools	Dharmacon	M-006218-00
51147	M11	51147:M11	PGAM1	1.36616	872	0.571047	1012	0.968604	Human6 Pools	Dharmacon	M-008883-01
51147	M12	51147:M12	GABRA2	-0.245506	769	0.152677	763	-0.0464144	Human6 Pools	Dharmacon	M-006163-01
51147	M13	51147:M13	NUDT9	1.63563	624	1.40445	400	1.52004	Human6 Pools	Dharmacon	M-008858-00
51147	M14	51147:M14	SCN11A	-0.620958	438	-0.450925	400	-0.535942	Human6 Pools	Dharmacon	M-006296-02
51147	M15	51147:M15	SYNJ2	1.73386	139	0.485852	737	1.10985	Human6 Pools	Dharmacon	M-012624-01
51147	M16	51147:M16	GABRA3	0.823126	542	0.67764	469	0.750383	Human6 Pools	Dharmacon	M-006164-01
51147	M17	51147:M17	PTPRM	0.978344	33	-0.651519	583	0.163413	Human6 Pools	Dharmacon	M-006326-01
51147	M18	51147:M18	GRIN3B	-1.45704	1072	-1.5395	1067	-1.49827	Human6 Pools	Dharmacon	M-007918-01
51147	M19	51147:M19	PPP3CB	1.05245	734	1.07082	646	1.06163	Human6 Pools	Dharmacon	M-009704-01
51147	M20	51147:M20	GRIN3A	0.386711	653	0.13537	623	0.261041	Human6 Pools	Dharmacon	M-006199-00
51147	M21	51147:M21	MTMR8	-0.0549532	1050	-0.467042	1116	-0.260998	Human6 Pools	Dharmacon	M-008042-01
51147	M22	51147:M22	KCNS1	-0.371584	721	-0.627618	813	-0.499601	Human6 Pools	Dharmacon	M-006276-01
51147	N03	51147:N03	DUSP14	0.835995	959	-0.525071	891	0.155462	Human6 Pools	Dharmacon	M-007888-01
51147	N04	51147:N04	NUDT5	0.0336621	931	-1.07819	938	-0.522265	Human6 Pools	Dharmacon	M-008733-00
51147	N05	51147:N05	SSH1	0.742776	444	-0.792658	473	-0.024941	Human6 Pools	Dharmacon	M-008083-00
51147	N06	51147:N06	PPFIA3	2.28118	197	0.837987	246	1.55958	Human6 Pools	Dharmacon	M-012612-00
51147	N07	51147:N07	DUSP3	-0.0301391	356	-0.582845	509	-0.306492	Human6 Pools	Dharmacon	M-007894-00
51147	N08	51147:N08	PTPRG	-0.694135	651	0.0605776	591	-0.316779	Human6 Pools	Dharmacon	M-008069-00
51147	N09	51147:N09	ILKAP	0.271555	373	-0.0891754	641	0.0911899	Human6 Pools	Dharmacon	M-010260-00
51147	N10	51147:N10	DUSP18	2.09675	275	2.22293	129	2.15984	Human6 Pools	Dharmacon	M-007891-01
51147	N11	51147:N11	PTPN6	1.06165	116	-1.30227	1294	-0.120308	Human6 Pools	Dharmacon	M-009778-02
51147	N12	51147:N12	NT5E	-0.690068	406			-0.690068	Human6 Pools	Dharmacon	M-008217-00
51147	N13	51147:N13	SET	1.82337	81	-0.731514	744	0.545927	Human6 Pools	Dharmacon	M-019586-01
51147	N14	51147:N14	PPM1L	1.33264	341	0.793093	405	1.06287	Human6 Pools	Dharmacon	M-008679-01
51147	N15	51147:N15	NUDT3					no cells	Human6 Pools	Dharmacon	M-009801-00
51147	N16	51147:N16	MTMR6	0.410352	622	0.277059	878	0.343706	Human6 Pools	Dharmacon	M-008309-01
51147	N17	51147:N17	NT5C1A	0.584798	238	0.590858	421	0.587828	Human6 Pools	Dharmacon	M-009895-00
51147	N18	51147:N18	PPM1G	0.974012	744	0.707431	843	0.840721	Human6 Pools	Dharmacon	M-005264-01
51147	N19	51147:N19	DUSP19	0.264655	939	-0.549249	1304	-0.142297	Human6 Pools	Dharmacon	M-007892-01
51147	N20	51147:N20	ALPP	-1.94628	84	-2.05502	963	-2.00065	Human6 Pools	Dharmacon	M-003454-02
51147	N21	51147:N21	CILP	0.605044	613	0.224196	796	0.41462	Human6 Pools	Dharmacon	M-008295-01
51147	N22	51147:N22	PPP1R16B	1.22058	423	0.984867	263	1.10272	Human6 Pools	Dharmacon	M-004065-00
51147	O03	51147:O03	PTPRN	0.843962	464	-0.34142	492	0.251271	Human6 Pools	Dharmacon	M-009315-01
51147	O04	51147:O04	KCNG2	0.560199	614	0.817022	564	0.68861	Human6 Pools	Dharmacon	M-006229-01
51147	O05	51147:O05	PTPRE	0.921493	854	-0.41607	724	0.252711	Human6 Pools	Dharmacon	M-008068-02
51147	O06	51147:O06	HCN1	0.530482	762	-0.156583	772	0.18695	Human6 Pools	Dharmacon	M-006200-01
51147	O07	51147:O07	DUSP16	0.398441	309	0.11255	387	0.255495	Human6 Pools	Dharmacon	M-007890-00
51147	O08	51147:O08	CACNA1H	2.33759	251	3.36625	373	2.85192	Human6 Pools	Dharmacon	M-006128-01
51147	O09	51147:O09	PTPRS	2.30752	249	2.09307	400	2.20029	Human6 Pools	Dharmacon	M-009662-02
51147	O10	51147:O10	TRPV6	1.25309	321	1.00092	472	1.127	Human6 Pools	Dharmacon	M-003607-00
51147	O11	51147:O11	PSPHP1	-0.0193698	760	0.147718	639	0.064174	Human6 Pools	Dharmacon	M-032264-00
51147	O12	51147:O12	GABRE	0.294554	573	0.626913	555	0.460734	Human6 Pools	Dharmacon	M-006172-01
51147	O13	51147:O13	DUSP6	-1.05843	1003	-0.989017	967	-1.02372	Human6 Pools	Dharmacon	M-003964-01
51147	O14	51147:O14	KCTD7	-0.1778	634	-0.199283	732	-0.188542	Human6 Pools	Dharmacon	M-016991-00
51147	O15	51147:O15	SACM1L	-0.18215	204	-0.0401028	195	-0.111126	Human6 Pools	Dharmacon	M-007280-00
51147	O16	51147:O16	KCNMB2	-0.863658	289	-0.198867	471	-0.531262	Human6 Pools	Dharmacon	M-009087-00
51147	O17	51147:O17	INPP5D	0.379566	402	0.229731	673	0.304648	Human6 Pools	Dharmacon	M-003013-02
51147	O18	51147:O18	KCNJ12	1.40625	378	1.40095	463	1.4036	Human6 Pools	Dharmacon	M-006242-00
51147	O19	51147:O19	PTEN	0.837865	406	1.27277	507	1.05532	Human6 Pools	Dharmacon	M-003023-02
51147	O20	51147:O20	P2RX2	0.620203	286	0.467969	414	0.544086	Human6 Pools	Dharmacon	M-006283-00
51147	O21	51147:O21	PTPRK	-0.7359	670	-0.53341	672	-0.634655	Human6 Pools	Dharmacon	M-004204-01
51147	O22	51147:O22	SCN4A	-0.686775	870	-0.160041	1022	-0.423408	Human6 Pools	Dharmacon	M-006300-02
51148	B03	51148:B03	GABRR1	-1.08013	467	-0.562935	632	-0.821534	Human6 Pools	Dharmacon	M-006178-01
51148	B04	51148:B04	GABRG3	-1.12201	615	-1.03078	585	-1.07639	Human6 Pools	Dharmacon	M-006175-01
51148	B05	51148:B05	CHRNA5	-0.597307	892	-0.324667	958	-0.460987	Human6 Pools	Dharmacon	M-006139-01
51148	B06	51148:B06	KCND3	-0.803511	476	-0.490549	732	-0.64703	Human6 Pools	Dharmacon	M-006226-00
51148	B07	51148:B07	GRM7	-0.264041	860	0.252198	867	-0.0059212	Human6 Pools	Dharmacon	M-005622-00
51148	B08	51148:B08	KCNN2	-1.09434	992	-1.24856	1091	-1.17145	Human6 Pools	Dharmacon	M-006269-02
51148	B09	51148:B09	P2RX5	2.59829	790	2.32093	939	2.45961	Human6 Pools	Dharmacon	M-006286-04
51148	B10	51148:B10	GRIN2C	-1.14604	864	-1.06273	958	-1.10439	Human6 Pools	Dharmacon	M-006197-01
51148	B11	51148:B11	P2RX1	-1.23701	536	-1.29954	623	-1.26827	Human6 Pools	Dharmacon	M-005098-01
51148	B12	51148:B12	KCNE1L	2.15273	583	1.76168	637	1.95721	Human6 Pools	Dharmacon	M-012452-01
51148	B13	51148:B13	TPCN1	-1.5491	826	-1.68215	849	-1.61562	Human6 Pools	Dharmacon	M-010710-01
51148	B14	51148:B14	KCNMB3	-0.391995	394	-1.05765	457	-0.724823	Human6 Pools	Dharmacon	M-008880-00
51148	B15	51148:B15	TMEM37	0.522379	688	0.361523	826	0.441951	Human6 Pools	Dharmacon	M-019410-01
51148	B16	51148:B16	CHRNA1	0.0861685	676	-0.569559	878	-0.241695	Human6 Pools	Dharmacon	M-006134-02
51148	B17	51148:B17	CLIC6	0.200531	1004	-0.197416	1092	0.00155771	Human6 Pools	Dharmacon	M-012919-00
51148	B18	51148:B18	KCNA5	-0.1931	633	0.144136	670	-0.0244821	Human6 Pools	Dharmacon	M-006215-01
51148	B19	51148:B19	GABRA1	0.133755	1028	0.202553	1203	0.168154	Human6 Pools	Dharmacon	M-006162-03
51148	B20	51148:B20	KCNK7	-0.0188186	1196	-0.391546	1540	-0.205182	Human6 Pools	Dharmacon	M-006266-00
51148	B21	51148:B21	CHRNA7	-0.547146	311	-0.96878	362	-0.757963	Human6 Pools	Dharmacon	M-004143-02
51148	B22	51148:B22	TNFAIP1	0.450017	968	-0.0510119	1095	0.199502	Human6 Pools	Dharmacon	M-010547-00
51148	C03	51148:C03	GABRA4	-0.501546	794	0.123083	978	-0.189232	Human6 Pools	Dharmacon	M-006165-00
51148	C04	51148:C04	MMP12	-1.13409	120	-0.073078	649	-0.603585	Human6 Pools	Dharmacon	M-005954-01
51148	C05	51148:C05	CHRNA4	-0.444718	1135	-0.716514	1206	-0.580616	Human6 Pools	Dharmacon	M-006138-02
51148	C06	51148:C06	HTRA2	0.468697	1016	-0.00521218	1132	0.231742	Human6 Pools	Dharmacon	M-006014-04
51148	C07	51148:C07	KCNC2	-0.438089	672	-0.280171	944	-0.35913	Human6 Pools	Dharmacon	M-006221-01
51148	C08	51148:C08	ADAMTSL1	-1.16958	621	-1.28236	610	-1.22597	Human6 Pools	Dharmacon	M-013437-01
51148	C09	51148:C09	KCNJ8	0.00140639	842	-0.295392	1142	-0.146993	Human6 Pools	Dharmacon	M-006252-00
51148	C10	51148:C10	PSMB4	-2.02057	225	-2.15048	261	-2.08552	Human6 Pools	Dharmacon	M-011362-00
51148	C11	51148:C11	CACNG8	-1.07534	924	-1.06665	1095	-1.071	Human6 Pools	Dharmacon	M-013508-00
51148	C12	51148:C12	IHH	0.0624697	1530	-0.458985	1714	-0.198258	Human6 Pools	Dharmacon	M-005901-01
51148	C13	51148:C13	BSND	-0.473193	1112	-0.95341	1194	-0.713302	Human6 Pools	Dharmacon	M-012848-00
51148	C14	51148:C14	GZMA	0.934306	1069	0.822075	1307	0.878191	Human6 Pools	Dharmacon	M-005888-02
51148	C15	51148:C15	P2RX7	-0.61929	713	-0.676362	629	-0.647826	Human6 Pools	Dharmacon	M-003728-01
51148	C16	51148:C16	ACE	1.29076	707	0.907128	1184	1.09894	Human6 Pools	Dharmacon	M-005754-00
51148	C17	51148:C17	ORAI1			1.19454	634	1.19454	Human6 Pools	Dharmacon	M-014998-01
51148	C18	51148:C18	CHMP1A	0.468091	743	0.60373	804	0.53591	Human6 Pools	Dharmacon	M-010339-02
51148	C19	51148:C19	CLCN5	-0.496256	1285	-0.548459	1388	-0.522357	Human6 Pools	Dharmacon	M-006153-02
51148	C20	51148:C20	CAPN2	0.49424	947	-0.245385	1151	0.124428	Human6 Pools	Dharmacon	M-005804-01
51148	C21	51148:C21	GRIN1	-0.147362	741	-0.341389	899	-0.244375	Human6 Pools	Dharmacon	M-006194-02
51148	C22	51148:C22	PARP11	-0.539472	955	-0.95866	1119	-0.749066	Human6 Pools	Dharmacon	M-016115-01
51148	D03	51148:D03	NMUR2	0.491261	374	0.71272	555	0.60199	Human6 Pools	Dharmacon	M-005671-00
51148	D04	51148:D04	SCN1A	0.873978	757	1.6378	1059	1.25589	Human6 Pools	Dharmacon	M-006297-02
51148	D05	51148:D05	CLNS1A	-0.540278	730	-0.0347525	1015	-0.287515	Human6 Pools	Dharmacon	M-012571-01
51148	D06	51148:D06	SCN3A	-1.78013	528	-0.769948	683	-1.27504	Human6 Pools	Dharmacon	M-006299-02
51148	D07	51148:D07	ANXA7	-0.458684	871	-0.903852	995	-0.681268	Human6 Pools	Dharmacon	M-010760-01
51148	D08	51148:D08	KCNAB3	0.717002	1033	0.0125931	1135	0.364798	Human6 Pools	Dharmacon	M-008846-01
51148	D09	51148:D09	GLRA2	0.87799	866	1.02736	1010	0.952676	Human6 Pools	Dharmacon	M-006181-02
51148	D10	51148:D10	KCNA3	-0.143924	968	-0.325356	1145	-0.23464	Human6 Pools	Dharmacon	M-006213-01
51148	D11	51148:D11	CLCA3P	-0.759803	927	-0.667758	1110	-0.71378	Human6 Pools	Dharmacon	M-010703-01
51148	D12	51148:D12	KCNN3			0.106712	536	0.106712	Human6 Pools	Dharmacon	M-006270-02
51148	D13	51148:D13	CNGA1	0.561342	469	0.417025	363	0.489184	Human6 Pools	Dharmacon	M-006158-01
51148	D14	51148:D14	GABRQ	2.084	512	2.19742	561	2.14071	Human6 Pools	Dharmacon	M-006177-00
51148	D15	51148:D15	RYR2	-0.617449	868	-0.582398	859	-0.599924	Human6 Pools	Dharmacon	M-006293-01
51148	D16	51148:D16	KCNAB2	-0.799779	703	-0.576791	741	-0.688285	Human6 Pools	Dharmacon	M-009368-00
51148	D17	51148:D17	CHRNA2	2.20798	1036	2.12329	1000	2.16563	Human6 Pools	Dharmacon	M-006136-02
51148	D18	51148:D18	KCTD15	0.842527	614	1.10556	720	0.974046	Human6 Pools	Dharmacon	M-014292-00
51148	D19	51148:D19	CNGA3			-1.29723	1196	-1.29723	Human6 Pools	Dharmacon	M-006159-02
51148	D20	51148:D20	CCT8L2	0.0581642	1164	-0.233637	1349	-0.0877364	Human6 Pools	Dharmacon	M-017648-03
51148	D21	51148:D21	SHROOM2	1.19043	428	1.42167	482	1.30605	Human6 Pools	Dharmacon	M-011577-01
51148	D22	51148:D22	GRIN2A	0.792612	919	0.956056	1192	0.874334	Human6 Pools	Dharmacon	M-006195-00
51148	E03	51148:E03	KCNJ13	-0.0745393	703	0.0549253	791	-0.00980699	Human6 Pools	Dharmacon	M-006243-01
51148	E04	51148:E04	PRSS23	-0.209077	681	0.244716	791	0.0178197	Human6 Pools	Dharmacon	M-006043-02
51148	E05	51148:E05	CACNA2D2	0.047348	856	0.242684	856	0.145016	Human6 Pools	Dharmacon	M-012719-01
51148	E06	51148:E06	DPP4	0.282743	983	0.0438488	1051	0.163296	Human6 Pools	Dharmacon	M-004181-02
51148	E07	51148:E07	PKDREJ	0.0513859	1169	-0.290222	1282	-0.119418	Human6 Pools	Dharmacon	M-006291-00
51148	E08	51148:E08	CPXM1	0.7834	534	0.769523	744	0.776462	Human6 Pools	Dharmacon	M-005829-02
51148	E09	51148:E09	CACNG6	1.5211	870	1.65877	837	1.58994	Human6 Pools	Dharmacon	M-017454-00
51148	E10	51148:E10	TFR2	-1.10058	795	-1.58083	802	-1.34071	Human6 Pools	Dharmacon	M-009686-02
51148	E11	51148:E11	GRID1	-0.543619	213	-0.699426	217	-0.621522	Human6 Pools	Dharmacon	M-007917-01
51148	E12	51148:E12	DPEP1	-0.312062	731	-0.499138	641	-0.4056	Human6 Pools	Dharmacon	M-005852-01
51148	E13	51148:E13	CHRNG	-0.0347118	826	-0.293379	996	-0.164045	Human6 Pools	Dharmacon	M-006148-01
51148	E14	51148:E14	PITRM1	0.103643	827	0.512006	783	0.307824	Human6 Pools	Dharmacon	M-005075-03
51148	E15	51148:E15	CACNA1I	0.0366947	919	0.0919157	1125	0.0643052	Human6 Pools	Dharmacon	M-006129-03
51148	E16	51148:E16	CTSG	0.596116	877	0.990613	966	0.793365	Human6 Pools	Dharmacon	M-005838-03
51148	E17	51148:E17	FXYD6	0.490839	537	0.386377	802	0.438608	Human6 Pools	Dharmacon	M-013055-00
51148	E18	51148:E18	ADAM7	-1.00085	870	-0.258062	890	-0.629458	Human6 Pools	Dharmacon	M-010702-01
51148	E19	51148:E19	PKD1L2	0.227331	966	0.430118	933	0.328725	Human6 Pools	Dharmacon	M-013421-02
51148	E20	51148:E20	PRSS42	-1.79702	332	-1.18309	640	-1.49006	Human6 Pools	Dharmacon	M-009007-00
51148	E21	51148:E21	KCTD14	0.309429	719	-0.0356717	943	0.136879	Human6 Pools	Dharmacon	M-014252-01
51148	E22	51148:E22	MME	0.837095	767	0.854693	853	0.845894	Human6 Pools	Dharmacon	M-005112-01
51148	F03	51148:F03	KCNK6	-0.225691	355	-0.0569072	395	-0.141299	Human6 Pools	Dharmacon	M-006265-00
51148	F04	51148:F04	AVEN	0.030234	428	0.0866373	677	0.0584356	Human6 Pools	Dharmacon	M-021098-01
51148	F05	51148:F05	FXYD3	0.467806	209	0.650457	483	0.559131	Human6 Pools	Dharmacon	M-003669-00
51148	F06	51148:F06	KCNC3	0.137966	795	0.238961	915	0.188464	Human6 Pools	Dharmacon	M-006222-01
51148	F07	51148:F07	KCNV2	-0.994543	713	-0.638785	1051	-0.816664	Human6 Pools	Dharmacon	M-006279-01
51148	F08	51148:F08	P2RX6	0.420339	115	-0.372513	303	0.023913	Human6 Pools	Dharmacon	M-006287-01
51148	F09	51148:F09	BTBD10	0.478317	522	0.262774	570	0.370545	Human6 Pools	Dharmacon	M-017963-01
51148	F10	51148:F10	CATSPER1	0.403932	1150	-0.448512	1255	-0.0222897	Human6 Pools	Dharmacon	M-006131-00
51148	F11	51148:F11	TRPM3	-0.13322	315	0.156538	603	0.0116589	Human6 Pools	Dharmacon	M-006514-00
51148	F12	51148:F12	GRIN2B	0.647379	798	1.26693	995	0.957152	Human6 Pools	Dharmacon	M-006196-00
51148	F13	51148:F13	GABRB2	-0.55767	127	-1.097	300	-0.827333	Human6 Pools	Dharmacon	M-006169-01
51148	F14	51148:F14	HTR3E	-0.459448	681	-0.0698031	895	-0.264626	Human6 Pools	Dharmacon	M-009120-00
51148	F15	51148:F15	KCNQ1	-0.489787	601	-0.0585863	743	-0.274186	Human6 Pools	Dharmacon	M-006271-02
51148	F16	51148:F16	MCOLN1	-1.18073	839	-1.06555	1093	-1.12314	Human6 Pools	Dharmacon	M-006281-00
51148	F17	51148:F17	KCNK18	-0.380717	785	0.393631	915	0.00645674	Human6 Pools	Dharmacon	M-009140-01
51148	F18	51148:F18	KCNH6	1.86883	451	1.43733	779	1.65308	Human6 Pools	Dharmacon	M-006236-01
51148	F19	51148:F19	SCN9A	-0.106754	1123	-0.207584	1112	-0.157169	Human6 Pools	Dharmacon	M-006503-01
51148	F20	51148:F20	CACNB4	-0.961612	687	-0.692093	576	-0.826852	Human6 Pools	Dharmacon	M-009062-01
51148	F21	51148:F21	KCNJ3	1.40762	771	1.55136	903	1.47949	Human6 Pools	Dharmacon	M-006248-00
51148	F22	51148:F22	SETD1A	0.0530987	1222	-0.357966	1269	-0.152434	Human6 Pools	Dharmacon	M-022793-01
51148	G03	51148:G03	KCNK1	-1.90246	657	-1.77586	814	-1.83916	Human6 Pools	Dharmacon	M-006254-01
51148	G04	51148:G04	PCSK4	0.37036	221	0.521218	783	0.445789	Human6 Pools	Dharmacon	M-013774-01
51148	G05	51148:G05	ABP1	0.0973179	1041	-0.573435	1097	-0.238058	Human6 Pools	Dharmacon	M-009218-02
51148	G06	51148:G06	CTSB	-1.02599	343	-0.422896	678	-0.724443	Human6 Pools	Dharmacon	M-004266-03
51148	G07	51148:G07	CACNA1A	-0.494308	667	-0.559027	652	-0.526667	Human6 Pools	Dharmacon	M-006121-02
51148	G08	51148:G08	PRSS38	-0.926706	253	-0.894382	321	-0.910544	Human6 Pools	Dharmacon	M-005972-00
51148	G09	51148:G09	GABRB1	-1.90117	141	-0.955904	576	-1.42854	Human6 Pools	Dharmacon	M-006168-00
51148	G10	51148:G10	PSMB2	-1.72777	356	-1.91339	268	-1.82058	Human6 Pools	Dharmacon	M-010461-00
51148	G11	51148:G11	KCNK9	-1.11187	342	-1.18224	394	-1.14706	Human6 Pools	Dharmacon	M-004891-01
51148	G12	51148:G12	FOLH1B	0.465767	280	0.614614	328	0.540191	Human6 Pools	Dharmacon	M-008207-01
51148	G13	51148:G13	NOX1	-0.671065	350	-0.24875	779	-0.459907	Human6 Pools	Dharmacon	M-010193-01
51148	G14	51148:G14	DPP6	-1.95976	1112	-2.60966	1234	-2.28471	Human6 Pools	Dharmacon	M-010129-01
51148	G15	51148:G15	KCNAB1	0.0368596	444	0.663252	374	0.350056	Human6 Pools	Dharmacon	M-008831-02
51148	G16	51148:G16	PHEX	0.18526	515	1.17047	570	0.677864	Human6 Pools	Dharmacon	M-005995-02
51148	G17	51148:G17	FXYD4	-0.335564	634	-0.213951	862	-0.274758	Human6 Pools	Dharmacon	M-017419-01
51148	G18	51148:G18	BACE1	-0.526378	42	-0.636852	106	-0.581615	Human6 Pools	Dharmacon	M-003747-02
51148	G19	51148:G19	KCTD4	1.44214	688	1.04519	1173	1.24367	Human6 Pools	Dharmacon	M-031733-02
51148	G20	51148:G20	CAPNS1	1.45534	936	1.64058	1023	1.54796	Human6 Pools	Dharmacon	M-009979-01
51148	G21	51148:G21	KCNIP1	-0.567581	1395	-0.940292	1561	-0.753937	Human6 Pools	Dharmacon	M-013559-01
51148	G22	51148:G22	ADAM32	0.998934	781	0.452737	954	0.725836	Human6 Pools	Dharmacon	M-010756-02
51148	H03	51148:H03	CUL5	0.227078	1067	0.521793	1104	0.374435	Human6 Pools	Dharmacon	M-019553-01
51148	H04	51148:H04	KCNK3	-1.01325	239	-0.588425	221	-0.800836	Human6 Pools	Dharmacon	M-006262-02
51148	H05	51148:H05	SCN2A	0.046875	510	-0.0859586	604	-0.0195418	Human6 Pools	Dharmacon	M-006298-01
51148	H06	51148:H06	PKD2L2	-0.776533	699	0.0777563	852	-0.349388	Human6 Pools	Dharmacon	M-006290-01
51148	H07	51148:H07	TRPC5	-1.20596	244	-1.16774	307	-1.18685	Human6 Pools	Dharmacon	M-006511-03
51148	H08	51148:H08	ASIC2	-0.750335	775	-1.06814	766	-0.909239	Human6 Pools	Dharmacon	M-006105-01
51148	H09	51148:H09	ZACN	-1.65764	474	-1.76761	803	-1.71263	Human6 Pools	Dharmacon	M-009142-00
51148	H10	51148:H10	CLCN2	-0.258469	1002	-0.209014	962	-0.233741	Human6 Pools	Dharmacon	M-006150-02
51148	H11	51148:H11	SNAP25	1.30252	285	0.768483	1077	1.0355	Human6 Pools	Dharmacon	M-011394-00
51148	H12	51148:H12	KCNJ6	-0.0759674	248	-1.5342	196	-0.805085	Human6 Pools	Dharmacon	M-006251-00
51148	H13	51148:H13	TRPM7	0.0645731	663	-0.15903	688	-0.0472286	Human6 Pools	Dharmacon	M-005393-03
51148	H14	51148:H14	VDAC1	0.229963	1592	-0.770813	1691	-0.270425	Human6 Pools	Dharmacon	M-019764-00
51148	H15	51148:H15	GRIN2D	-0.467431	533	-0.227349	599	-0.34739	Human6 Pools	Dharmacon	M-006198-01
51148	H16	51148:H16	CLIC3	0.779466	352	0.557913	326	0.66869	Human6 Pools	Dharmacon	M-011805-01
51148	H17	51148:H17	KCNK10	0.900796	599	0.868534	698	0.884665	Human6 Pools	Dharmacon	M-006255-00
51148	H18	51148:H18	SCN3B	0.387136	1059	-0.852343	1154	-0.232604	Human6 Pools	Dharmacon	M-017115-01
51148	H19	51148:H19	KCNJ15	0.307547	739	0.216248	701	0.261898	Human6 Pools	Dharmacon	M-006245-00
51148	H20	51148:H20	KCNA10	0.368481	556	1.30471	381	0.836596	Human6 Pools	Dharmacon	M-006211-00
51148	H21	51148:H21	HCN4	-0.660594	636	-0.422231	588	-0.541412	Human6 Pools	Dharmacon	M-006203-00
51148	H22	51148:H22	SCN10A	0.0957913	452	0.621825	487	0.358808	Human6 Pools	Dharmacon	M-006295-01
51148	I03	51148:I03	KCNH5	-1.41031	919	-1.86647	710	-1.63839	Human6 Pools	Dharmacon	M-006235-01
51148	I04	51148:I04	PRSS48	1.49413	758	0.77422	818	1.13417	Human6 Pools	Dharmacon	M-019406-01
51148	I05	51148:I05	CACNG3	-0.21398	678	-0.294852	831	-0.254416	Human6 Pools	Dharmacon	M-017452-01
51148	I06	51148:I06	MMP14	1.09488	410	1.78997	825	1.44242	Human6 Pools	Dharmacon	M-004145-00
51148	I07	51148:I07	P2RX4	1.27414	759	0.517219	656	0.895678	Human6 Pools	Dharmacon	M-006285-00
51148	I08	51148:I08	MST1	-0.14422	434	-0.0115545	278	-0.0778875	Human6 Pools	Dharmacon	M-008946-00
51148	I09	51148:I09	KCNMB4	0.20922	663	-0.33839	1047	-0.0645845	Human6 Pools	Dharmacon	M-008225-02
51148	I10	51148:I10	CASP4	-0.983803	335	-0.407886	496	-0.695845	Human6 Pools	Dharmacon	M-004404-01
51148	I11	51148:I11	KCNE1	-0.93487	353	-0.721767	217	-0.828319	Human6 Pools	Dharmacon	M-009044-01
51148	I12	51148:I12	USP8	0.182032	789	-0.018036	771	0.0819979	Human6 Pools	Dharmacon	M-005203-01
51148	I13	51148:I13	SCN7A	-0.420275	529	-0.269466	694	-0.34487	Human6 Pools	Dharmacon	M-006501-01
51148	I14	51148:I14	ADAMDEC1	-0.43025	945	-0.0368763	933	-0.233563	Human6 Pools	Dharmacon	M-005760-01
51148	I15	51148:I15	KCNK15	0.0250258	584	-0.205947	685	-0.0904605	Human6 Pools	Dharmacon	M-006258-00
51148	I16	51148:I16	KLK12	0.989125	472	1.07846	505	1.03379	Human6 Pools	Dharmacon	M-005909-02
51148	I17	51148:I17	KCNK16	1.64154	293	1.68811	275	1.66483	Human6 Pools	Dharmacon	M-006259-00
51148	I18	51148:I18	CTSH	1.00651	558	0.914881	718	0.960693	Human6 Pools	Dharmacon	M-005839-01
51148	I19	51148:I19	KCNMB1	-0.588471	836	-0.245457	795	-0.416964	Human6 Pools	Dharmacon	M-008428-00
51148	I20	51148:I20	ZNRF4	1.46946	647	1.90706	732	1.68826	Human6 Pools	Dharmacon	M-007141-01
51148	I21	51148:I21	HCN2	1.17739	441	1.2351	306	1.20624	Human6 Pools	Dharmacon	M-006201-02
51148	I22	51148:I22	XPNPEP3	-1.64572	1006	-1.95142	955	-1.79857	Human6 Pools	Dharmacon	M-005930-01
51148	J03	51148:J03	CACNB3	0.0195898	231	0.947145	135	0.483367	Human6 Pools	Dharmacon	M-008776-02
51148	J04	51148:J04	CHRNA6	1.32531	610	0.987604	628	1.15646	Human6 Pools	Dharmacon	M-006140-01
51148	J05	51148:J05	KCNA2	1.11014	565	1.16121	670	1.13568	Human6 Pools	Dharmacon	M-006212-00
51148	J06	51148:J06	GRIK3	-0.768872	1052	-1.37792	1153	-1.07339	Human6 Pools	Dharmacon	M-006191-02
51148	J07	51148:J07	KCNB2	0.0838837	847	-0.360824	837	-0.13847	Human6 Pools	Dharmacon	M-006219-00
51148	J08	51148:J08	KCNJ9	-0.750995	1325	-1.52807	1429	-1.13953	Human6 Pools	Dharmacon	M-006253-01
51148	J09	51148:J09	TRPV3	1.918	655	1.52746	733	1.72273	Human6 Pools	Dharmacon	M-005263-01
51148	J10	51148:J10	TRPC6	-1.33158	635	-1.13913	607	-1.23535	Human6 Pools	Dharmacon	M-004192-03
51148	J11	51148:J11	CACNA1F	0.155755	341	0.695961	501	0.425858	Human6 Pools	Dharmacon	M-006126-01
51148	J12	51148:J12	KCNT1	1.13716	524	0.78325	497	0.960207	Human6 Pools	Dharmacon	M-010714-01
51148	J13	51148:J13	KCTD13	0.0550633	615	0.60823	610	0.331647	Human6 Pools	Dharmacon	M-017862-00
51148	J14	51148:J14	CACNG5	-0.0307116	611	0.19474	974	0.0820142	Human6 Pools	Dharmacon	M-012518-00
51148	J15	51148:J15	GLRA1	0.664274	759	0.563528	804	0.613901	Human6 Pools	Dharmacon	M-006180-01
51148	J16	51148:J16	GRIA4	-0.930232	996	-1.15131	1151	-1.04077	Human6 Pools	Dharmacon	M-006187-03
51148	J17	51148:J17	KCNK13	0.247581	478	-0.0663671	564	0.0906071	Human6 Pools	Dharmacon	M-006257-01
51148	J18	51148:J18	CLCN7	-0.188954	323	-0.411371	829	-0.300163	Human6 Pools	Dharmacon	M-006155-00
51148	J19	51148:J19	KCTD2	-0.60354	1093	-0.904664	1160	-0.754102	Human6 Pools	Dharmacon	M-032516-02
51148	J20	51148:J20	ASIC1	-0.958654	594	-1.52697	270	-1.24281	Human6 Pools	Dharmacon	M-006106-01
51148	J21	51148:J21	CNGA2	-0.810062	758	-1.21132	812	-1.01069	Human6 Pools	Dharmacon	M-031937-00
51148	J22	51148:J22	GABRG1	0.280672	719	0.523462	746	0.402067	Human6 Pools	Dharmacon	M-006173-02
51148	K03	51148:K03	CACNG1	-1.03167	1272	-1.25483	1507	-1.14325	Human6 Pools	Dharmacon	M-011162-01
51148	K04	51148:K04	GZMB	0.991133	378	0.963343	257	0.977238	Human6 Pools	Dharmacon	M-005889-02
51148	K05	51148:K05	HTR3C	-0.0396662	922	-0.2808	942	-0.160233	Human6 Pools	Dharmacon	M-006206-01
51148	K06	51148:K06	SEC11A	0.0625413	772	-0.298512	930	-0.117985	Human6 Pools	Dharmacon	M-006038-01
51148	K07	51148:K07	AQP7	-0.640813	338	-1.14575	1151	-0.893281	Human6 Pools	Dharmacon	M-008726-00
51148	K08	51148:K08	DHH	0.408524	973	-0.250373	1007	0.0790756	Human6 Pools	Dharmacon	M-005849-01
51148	K09	51148:K09	TOMM40	0.533018	781	0.171034	856	0.352026	Human6 Pools	Dharmacon	M-012732-00
51148	K10	51148:K10	CPE	-0.838217	749	-0.651326	851	-0.744772	Human6 Pools	Dharmacon	M-005823-00
51148	K11	51148:K11	KCND2	1.49435	834	1.02125	935	1.2578	Human6 Pools	Dharmacon	M-006225-00
51148	K12	51148:K12	APAF1	-0.747482	354	-0.0241895	488	-0.385835	Human6 Pools	Dharmacon	M-003456-03
51148	K13	51148:K13	KCNIP4	-0.590343	307	-0.440374	199	-0.515359	Human6 Pools	Dharmacon	M-021472-01
51148	K14	51148:K14	PRSS36	0.350476	887	0.307061	1035	0.328768	Human6 Pools	Dharmacon	M-005879-01
51148	K15	51148:K15	GABRR2	-2.05888	578	-2.31097	724	-2.18492	Human6 Pools	Dharmacon	M-006179-02
51148	K16	51148:K16	HABP2	-0.176116	915	-0.410904	1078	-0.29351	Human6 Pools	Dharmacon	M-005893-00
51148	K17	51148:K17	RYR1	0.26938	468	-1.389	1159	-0.559809	Human6 Pools	Dharmacon	M-006292-01
51148	K18	51148:K18	USP33	-0.0949129	1080	0.747073	1026	0.32608	Human6 Pools	Dharmacon	M-006081-00
51148	K19	51148:K19	CACNA1E	0.557388	732	1.16072	639	0.859054	Human6 Pools	Dharmacon	M-006125-02
51148	K20	51148:K20	PSMD9	-1.64769	752	-1.37637	892	-1.51203	Human6 Pools	Dharmacon	M-013426-00
51148	K21	51148:K21	KCNH3	0.354018	1010	-0.121807	1132	0.116105	Human6 Pools	Dharmacon	M-010707-00
51148	K22	51148:K22	PAN2	-1.53337	566	-1.27455	591	-1.40396	Human6 Pools	Dharmacon	M-021192-00
51148	L03	51148:L03	MCOLN2	-0.613495	922	-0.264617	848	-0.439056	Human6 Pools	Dharmacon	M-021616-01
51148	L04	51148:L04	KCNE3	-0.00327154	954	-0.551284	2088	-0.277278	Human6 Pools	Dharmacon	M-017528-01
51148	L05	51148:L05	KCNA1	0.317946	764	0.349149	865	0.333547	Human6 Pools	Dharmacon	M-006210-02
51148	L06	51148:L06	KCNRG	0.653222	484	0.701012	497	0.677117	Human6 Pools	Dharmacon	M-018264-01
51148	L07	51148:L07	KCNC4	-0.618235	837	-0.726418	831	-0.672327	Human6 Pools	Dharmacon	M-006223-02
51148	L08	51148:L08	SCN5A	-1.2325	350	-0.407329	395	-0.819916	Human6 Pools	Dharmacon	M-006500-03
51148	L09	51148:L09	KCNK12	1.34649	550	0.654397	904	1.00045	Human6 Pools	Dharmacon	M-006256-00
51148	L10	51148:L10	CHRNB3	-0.0465298	796	0.0713956	726	0.0124329	Human6 Pools	Dharmacon	M-006144-02
51148	L11	51148:L11	TRPM5	-0.763832	625	-1.69985	965	-1.23184	Human6 Pools	Dharmacon	M-006516-00
51148	L12	51148:L12	KCNQ3	1.26795	496	1.03831	642	1.15313	Human6 Pools	Dharmacon	M-006273-00
51148	L13	51148:L13	MS4A2	-2.51822	332	-2.02986	1003	-2.27404	Human6 Pools	Dharmacon	M-011035-01
51148	L14	51148:L14	CHRM5	-1.41056	416	-1.37419	560	-1.39238	Human6 Pools	Dharmacon	M-005466-00
51148	L15	51148:L15	SLC26A7	0.357813	923	0.00566394	896	0.181738	Human6 Pools	Dharmacon	M-007495-00
51148	L16	51148:L16	KCNF1	2.17246	563	1.66603	747	1.91925	Human6 Pools	Dharmacon	M-006227-00
51148	L17	51148:L17	KCNN1	-1.48863	333	-1.13701	377	-1.31282	Human6 Pools	Dharmacon	M-006268-00
51148	L18	51148:L18	KCTD20	-0.801991	441	-0.671535	492	-0.736763	Human6 Pools	Dharmacon	M-018436-00
51148	L19	51148:L19	NUDT9	0.463283	873	1.02525	851	0.744269	Human6 Pools	Dharmacon	M-008858-00
51148	L20	51148:L20	CACNG2	0.954144	864	0.654885	989	0.804515	Human6 Pools	Dharmacon	M-012160-01
51148	L21	51148:L21	GRINA	-1.0688	978	-0.999537	1002	-1.03417	Human6 Pools	Dharmacon	M-010697-02
51148	L22	51148:L22	HTR3B	-0.525194	332	-1.07287	257	-0.79903	Human6 Pools	Dharmacon	M-006205-00
51148	M03	51148:M03	STX1B	1.784	427	1.59926	508	1.69163	Human6 Pools	Dharmacon	M-015151-00
51148	M04	51148:M04	NAPSA	0.984911	882	1.29768	868	1.14129	Human6 Pools	Dharmacon	M-005976-01
51148	M05	51148:M05	CLIC1	-0.824322	329	-0.471187	457	-0.647754	Human6 Pools	Dharmacon	M-009530-00
51148	M06	51148:M06	SERPINF1	-0.548016	1203	-1.03027	1495	-0.789144	Human6 Pools	Dharmacon	M-010153-01
51148	M07	51148:M07	KCTD10	-2.46351	43	-3.03915	59	-2.75133	Human6 Pools	Dharmacon	M-018189-01
51148	M08	51148:M08	PSMB3	-1.65228	257	-1.24429	212	-1.44828	Human6 Pools	Dharmacon	M-017489-00
51148	M09	51148:M09	FXYD7	1.65198	573	1.66399	707	1.65799	Human6 Pools	Dharmacon	M-013056-01
51148	M10	51148:M10	ADAM2	-2.92844	277	-1.94015	1314	-2.43429	Human6 Pools	Dharmacon	M-010696-01
51148	M11	51148:M11	CLCA4	-0.866038	291	0.242817	282	-0.31161	Human6 Pools	Dharmacon	M-010706-01
51148	M12	51148:M12	PCSK5	1.40807	405	1.67756	497	1.54282	Human6 Pools	Dharmacon	M-005987-00
51148	M13	51148:M13	TSPO	0.123893	270	0.0647158	471	0.0943043	Human6 Pools	Dharmacon	M-009559-03
51148	M14	51148:M14	CPN1	1.85579	575	2.66885	825	2.26232	Human6 Pools	Dharmacon	M-005826-01
51148	M15	51148:M15	TRPA1	2.74523	325	2.41614	971	2.58069	Human6 Pools	Dharmacon	M-006109-01
51148	M16	51148:M16	TMPRSS3	-0.17319	637	-0.129787	773	-0.151488	Human6 Pools	Dharmacon	M-006049-04
51148	M17	51148:M17	CHRNB2	-0.748383	663	-0.26651	433	-0.507447	Human6 Pools	Dharmacon	M-006143-02
51148	M18	51148:M18	ADAMTS20	0.778424	819	0.508309	1000	0.643367	Human6 Pools	Dharmacon	M-005772-02
51148	M19	51148:M19	TRPV1	0.860569	672	0.833422	794	0.846996	Human6 Pools	Dharmacon	M-006518-03
51148	M20	51148:M20	ADAM17	-0.751134	619	-0.312936	481	-0.532035	Human6 Pools	Dharmacon	M-003453-01
51148	M21	51148:M21	KCNJ10	-0.0751016	1026	-0.225385	1254	-0.150244	Human6 Pools	Dharmacon	M-006240-01
51148	M22	51148:M22	DPP10	-0.0993615	595	-0.248433	799	-0.173897	Human6 Pools	Dharmacon	M-008971-01
51148	N03	51148:N03	CATSPER2	0.411405	847	0.539785	1017	0.475595	Human6 Pools	Dharmacon	M-006132-01
51148	N04	51148:N04	SLC9A3	-0.859207	396	-0.681226	387	-0.770216	Human6 Pools	Dharmacon	M-007624-00
51148	N05	51148:N05	VDAC2	-0.405186	121	0.445592	345	0.020203	Human6 Pools	Dharmacon	M-019766-00
51148	N06	51148:N06	CHRNA3	-1.16074	406	-0.88404	1635	-1.02239	Human6 Pools	Dharmacon	M-006137-01
51148	N07	51148:N07	SCNN1D	-0.257981	512	-0.519055	895	-0.388518	Human6 Pools	Dharmacon	M-006506-00
51148	N08	51148:N08	GRIA1	1.1722	761	0.870613	1079	1.02141	Human6 Pools	Dharmacon	M-006184-00
51148	N09	51148:N09	GABRA5	2.6003	81	2.02002	307	2.31016	Human6 Pools	Dharmacon	M-006166-00
51148	N10	51148:N10	KCNA7	-0.234431	280	-0.441481	308	-0.337956	Human6 Pools	Dharmacon	M-006217-00
51148	N11	51148:N11	GABRA6	0.59972	872	0.783589	797	0.691655	Human6 Pools	Dharmacon	M-006167-02
51148	N12	51148:N12	GPM6A	-0.0798089	500	-0.205038	891	-0.142424	Human6 Pools	Dharmacon	M-010598-00
51148	N13	51148:N13	KCNK5	0.590203	282	0.125585	1371	0.357894	Human6 Pools	Dharmacon	M-006264-01
51148	N14	51148:N14	GABRB3	-0.81246	584	-0.600304	564	-0.706382	Human6 Pools	Dharmacon	M-006170-02
51148	N15	51148:N15	CACNA1C	2.80329	121	1.17261	590	1.98795	Human6 Pools	Dharmacon	M-006123-01
51148	N16	51148:N16	SCNN1B	-0.311993	606	0.674073	507	0.18104	Human6 Pools	Dharmacon	M-006505-01
51148	N17	51148:N17	KCNK17	0.918684	483	1.10564	440	1.01216	Human6 Pools	Dharmacon	M-006260-01
51148	N18	51148:N18	KCTD3	0.834872	369	1.04557	624	0.940218	Human6 Pools	Dharmacon	M-021032-00
51148	N19	51148:N19	FXYD5	-1.54247	218	-0.112612	554	-0.82754	Human6 Pools	Dharmacon	M-003670-02
51148	N20	51148:N20	TRPM6	0.189094	728	0.633017	699	0.411056	Human6 Pools	Dharmacon	M-005048-01
51148	N21	51148:N21	CACNA1G	-0.709768	499	-0.823189	605	-0.766478	Human6 Pools	Dharmacon	M-006127-02
51148	N22	51148:N22	TRPM4	-1.10811	760	-0.68826	809	-0.898185	Human6 Pools	Dharmacon	M-006515-03
51148	O03	51148:O03	CHRNB1	0.504391	1035	1.15951	1008	0.83195	Human6 Pools	Dharmacon	M-006142-01
51148	O04	51148:O04	USP29	0.628735	874	0.376979	965	0.502857	Human6 Pools	Dharmacon	M-006077-01
51148	O05	51148:O05	KCNG1	1.84244	475	2.08146	532	1.96195	Human6 Pools	Dharmacon	M-006228-03
51148	O06	51148:O06	USP7	-0.728267	213	-0.627677	360	-0.677972	Human6 Pools	Dharmacon	M-006097-01
51148	O07	51148:O07	GRIK1	-0.660697	139	-0.282642	210	-0.471669	Human6 Pools	Dharmacon	M-006189-02
51148	O08	51148:O08	PRSS58	0.370313	449	0.508295	420	0.439304	Human6 Pools	Dharmacon	M-032299-00
51148	O09	51148:O09	GLRA4	0.893563	673	1.08689	686	0.990228	Human6 Pools	Dharmacon	M-034258-01
51148	O10	51148:O10	CR1	1.02627	444	1.14015	442	1.08321	Human6 Pools	Dharmacon	M-007859-01
51148	O11	51148:O11	VDAC3	1.37649	578	1.60378	479	1.49013	Human6 Pools	Dharmacon	M-020850-01
51148	O12	51148:O12	THOP1	1.05223	431	1.1049	368	1.07856	Human6 Pools	Dharmacon	M-006045-00
51148	O13	51148:O13	BEST3	1.82875	580	2.50567	415	2.16721	Human6 Pools	Dharmacon	M-016337-01
51148	O14	51148:O14	KLK2	0.722268	876	0.737089	827	0.729678	Human6 Pools	Dharmacon	M-005913-01
51148	O15	51148:O15	NALCN	1.62606	715	1.68391	870	1.65499	Human6 Pools	Dharmacon	M-006519-01
51148	O16	51148:O16	CASP8	0.338562	742	0.248776	791	0.293669	Human6 Pools	Dharmacon	M-003466-05
51148	O17	51148:O17	CACNA1D	1.63888	749	1.77722	607	1.70805	Human6 Pools	Dharmacon	M-006124-01
51148	O18	51148:O18	CPA1	0.00997796	515	-0.107042	766	-0.0485321	Human6 Pools	Dharmacon	M-005815-01
51148	O19	51148:O19	SCN4B	0.842796	1061	1.03734	1118	0.94007	Human6 Pools	Dharmacon	M-017875-02
51148	O20	51148:O20	CARD18	0.115682	639	-0.0638097	872	0.0259363	Human6 Pools	Dharmacon	M-009915-00
51148	O21	51148:O21	PKD1L3	-0.423495	514	-0.272204	532	-0.34785	Human6 Pools	Dharmacon	M-019081-01
51148	O22	51148:O22	BAP1	0.0728294	788	-0.163259	933	-0.0452148	Human6 Pools	Dharmacon	M-005791-00
51149	B03	51149:B03	ATG4C	-1.01042	1136	-1.35905	1287	-1.18473	Human6 Pools	Dharmacon	M-005788-01
51149	B04	51149:B04	SPPL3	0.151649	750	0.546197	828	0.348923	Human6 Pools	Dharmacon	M-006042-02
51149	B05	51149:B05	PMPCB	0.624872	781	1.01179	827	0.818331	Human6 Pools	Dharmacon	M-004747-01
51149	B06	51149:B06	RNF148	-0.485634	957	-0.373914	1130	-0.429774	Human6 Pools	Dharmacon	M-010758-00
51149	B07	51149:B07	CAPN9	-1.31658	972	-1.26594	1113	-1.29126	Human6 Pools	Dharmacon	M-005808-01
51149	B08	51149:B08	LONP1	-0.602902	1221	-0.466867	1319	-0.534885	Human6 Pools	Dharmacon	M-003979-00
51149	B09	51149:B09	CPB2	0.445168	736	0.722525	923	0.583846	Human6 Pools	Dharmacon	M-005822-02
51149	B10	51149:B10	USP36	-0.420678	632	-0.260369	801	-0.340523	Human6 Pools	Dharmacon	M-006084-02
51149	B11	51149:B11	MASP2	-0.0773051	194	-0.190184	321	-0.133744	Human6 Pools	Dharmacon	M-005938-02
51149	B12	51149:B12	KLK11	-0.99487	1013	-0.33144	1094	-0.663155	Human6 Pools	Dharmacon	M-005908-00
51149	B13	51149:B13	ADAMTS13	-0.986711	701	-0.213589	700	-0.60015	Human6 Pools	Dharmacon	M-005764-03
51149	B14	51149:B14	PAPPA2	-0.25085	956	0.0346306	1160	-0.10811	Human6 Pools	Dharmacon	M-005998-02
51149	B15	51149:B15	SOLH	-0.112179	549	0.21545	672	0.0516353	Human6 Pools	Dharmacon	M-006037-00
51149	B16	51149:B16	OVCH1	-0.289069	631	0.130198	647	-0.0794354	Human6 Pools	Dharmacon	M-019444-01
51149	B17	51149:B17	SPPL2C	0.0651419	760	0.456835	756	0.260989	Human6 Pools	Dharmacon	M-005928-00
51149	B18	51149:B18	SPCS3	-1.21572	821	-0.823797	1007	-1.01976	Human6 Pools	Dharmacon	M-010124-02
51149	B19	51149:B19	PSMB1	-1.94327	272	-2.03419	499	-1.98873	Human6 Pools	Dharmacon	M-011361-00
51149	B20	51149:B20	CFLAR	-0.198903	614	0.606097	591	0.203597	Human6 Pools	Dharmacon	M-003772-06
51149	B21	51149:B21	SHH	-0.690503	658	-0.119823	798	-0.405163	Human6 Pools	Dharmacon	M-006036-02
51149	B22	51149:B22	PRSS1	0.0370257	849	0.557542	1005	0.297284	Human6 Pools	Dharmacon	M-006008-02
51149	C03	51149:C03	CTRC	-1.64525	475	-1.70426	458	-1.67475	Human6 Pools	Dharmacon	M-005833-01
51149	C04	51149:C04	ST5	1.41655	880	1.47229	958	1.44442	Human6 Pools	Dharmacon	M-010538-01
51149	C05	51149:C05	GGTLC2	-0.301979	502	0.58537	801	0.141696	Human6 Pools	Dharmacon	M-018475-01
51149	C06	51149:C06	ADAMTS1	-0.0360491	325	0.0663997	621	0.0151753	Human6 Pools	Dharmacon	M-005761-01
51149	C07	51149:C07	DPEP3	-0.949652	616	-0.577181	681	-0.763417	Human6 Pools	Dharmacon	M-008343-00
51149	C08	51149:C08	KLK4	-1.15553	800	-0.924209	821	-1.03987	Human6 Pools	Dharmacon	M-005915-02
51149	C09	51149:C09	CAPN11	0.889849	970	0.858118	1146	0.873984	Human6 Pools	Dharmacon	M-005801-00
51149	C10	51149:C10	MMEL1	-0.603097	822	-0.110178	972	-0.356638	Human6 Pools	Dharmacon	M-005950-01
51149	C11	51149:C11	REN	-0.183072	1117	-0.136709	1236	-0.159891	Human6 Pools	Dharmacon	M-006026-01
51149	C12	51149:C12	CELA2B	-0.771023	641	-0.192309	655	-0.481666	Human6 Pools	Dharmacon	M-005862-03
51149	C13	51149:C13	USP9X	-1.19668	1206	-1.60037	1424	-1.39853	Human6 Pools	Dharmacon	M-006099-02
51149	C14	51149:C14	TMPRSS2	-0.327324	697	-0.202962	755	-0.265143	Human6 Pools	Dharmacon	M-006048-01
51149	C15	51149:C15	PLAU	-0.338843	1068	0.00523258	1243	-0.166805	Human6 Pools	Dharmacon	M-006000-02
51149	C16	51149:C16	XPNPEP1	0.389471	805	0.807992	993	0.598732	Human6 Pools	Dharmacon	M-006101-02
51149	C17	51149:C17	PA2G4	0.151994	421	0.246155	775	0.199074	Human6 Pools	Dharmacon	M-008860-01
51149	C18	51149:C18	PGC	-0.93362	697	-0.520448	716	-0.727034	Human6 Pools	Dharmacon	M-005992-01
51149	C19	51149:C19	PCSK6	0.521944	716	0.916655	852	0.719299	Human6 Pools	Dharmacon	M-005983-01
51149	C20	51149:C20	ENPEP	0.643656	659	0.816028	905	0.729842	Human6 Pools	Dharmacon	M-005865-01
51149	C21	51149:C21	CPA3	-0.162732	716	0.403851	786	0.120559	Human6 Pools	Dharmacon	M-005817-02
51149	C22	51149:C22	CAPN1	-0.147101	488	0.725899	677	0.289399	Human6 Pools	Dharmacon	M-005799-00
51149	D03	51149:D03	CORIN	0.383985	918	0.82011	1030	0.602047	Human6 Pools	Dharmacon	M-005831-01
51149	D04	51149:D04	OSGEPL1	-0.632505	714	-0.467582	782	-0.550044	Human6 Pools	Dharmacon	M-005982-02
51149	D05	51149:D05	CTSC	-1.26113	534	-0.484153	1041	-0.872643	Human6 Pools	Dharmacon	M-005835-03
51149	D06	51149:D06	AZU1	-1.30773	621	-0.46283	786	-0.885279	Human6 Pools	Dharmacon	M-008914-00
51149	D07	51149:D07	KLK5	1.00292	420	1.31823	435	1.16057	Human6 Pools	Dharmacon	M-005916-01
51149	D08	51149:D08	MMP3	-1.10812	593	-1.1416	826	-1.12486	Human6 Pools	Dharmacon	M-005968-03
51149	D09	51149:D09	CFD	-0.51513	934	-0.513025	1025	-0.514078	Human6 Pools	Dharmacon	M-005848-01
51149	D10	51149:D10	PGA5	1.08094	893	0.877854	1004	0.979397	Human6 Pools	Dharmacon	M-005991-00
51149	D11	51149:D11	METAP1D	-0.100586	822	-0.305175	1087	-0.202881	Human6 Pools	Dharmacon	M-032013-00
51149	D12	51149:D12	MEP1A	-1.22307	982	-1.06675	1167	-1.14491	Human6 Pools	Dharmacon	M-005941-02
51149	D13	51149:D13	TMPRSS15	0.855945	1059	0.754433	1162	0.805189	Human6 Pools	Dharmacon	M-006016-01
51149	D14	51149:D14	KLK7	0.560997	939	0.285651	1164	0.423324	Human6 Pools	Dharmacon	M-005918-00
51149	D15	51149:D15	MMP25	-1.0906	801	-1.08453	940	-1.08756	Human6 Pools	Dharmacon	M-005964-03
51149	D16	51149:D16	USP21	-1.31432	882	-1.14909	1105	-1.2317	Human6 Pools	Dharmacon	M-006071-00
51149	D17	51149:D17	ATG4D	-0.662184	915	-0.651498	1090	-0.656841	Human6 Pools	Dharmacon	M-005790-01
51149	D18	51149:D18	TLL2	-0.767589	463	-0.433633	461	-0.600611	Human6 Pools	Dharmacon	M-006047-01
51149	D19	51149:D19	ELANE	0.549406	805	0.805056	784	0.677231	Human6 Pools	Dharmacon	M-005861-02
51149	D20	51149:D20	ZMPSTE24	-0.0766877	1255	0.0312323	1333	-0.0227277	Human6 Pools	Dharmacon	M-006104-02
51149	D21	51149:D21	SENP5	0.00397221	950	0.102667	1091	0.0533194	Human6 Pools	Dharmacon	M-005946-01
51149	D22	51149:D22	C1S	-0.320591	815	0.0466142	993	-0.136989	Human6 Pools	Dharmacon	M-005796-01
51149	E03	51149:E03	TMPRSS11D	0.00176753	651	0.498163	723	0.249965	Human6 Pools	Dharmacon	M-005894-01
51149	E04	51149:E04	CAPN7	0.28489	1047	-0.114483	1255	0.0852033	Human6 Pools	Dharmacon	M-005807-00
51149	E05	51149:E05	CASP10	-1.29614	645	-1.57668	785	-1.43641	Human6 Pools	Dharmacon	M-004402-02
51149	E06	51149:E06	UQCRC1	-0.381114	664	-0.951708	849	-0.666411	Human6 Pools	Dharmacon	M-004748-00
51149	E07	51149:E07	SPG7	-0.233729	634	-0.358688	818	-0.296209	Human6 Pools	Dharmacon	M-006039-02
51149	E08	51149:E08	KLK10	0.346771	621	0.305251	725	0.326011	Human6 Pools	Dharmacon	M-005907-01
51149	E09	51149:E09	CTSO	1.62007	648	1.16782	825	1.39394	Human6 Pools	Dharmacon	M-005843-02
51149	E10	51149:E10	RNF150	0.728084	904	0.177822	1034	0.452953	Human6 Pools	Dharmacon	M-010713-01
51149	E11	51149:E11	PREP	-0.94627	633	-0.859125	863	-0.902697	Human6 Pools	Dharmacon	M-006006-01
51149	E12	51149:E12	ADAM12	0.23497	1034	0.070733	1210	0.152852	Human6 Pools	Dharmacon	M-005118-01
51149	E13	51149:E13	F2	0.699268	898	0.329265	997	0.514267	Human6 Pools	Dharmacon	M-005870-00
51149	E14	51149:E14	RNF13	0.212423	558	-0.223818	548	-0.00569767	Human6 Pools	Dharmacon	M-006944-01
51149	E15	51149:E15	MMP16	1.17438	631	1.16851	862	1.17145	Human6 Pools	Dharmacon	M-005957-02
51149	E16	51149:E16	USP2	-0.223137	451	-0.0406985	432	-0.131918	Human6 Pools	Dharmacon	M-006069-03
51149	E17	51149:E17	CELA2A	1.84679	960	2.61791	825	2.23235	Human6 Pools	Dharmacon	M-008368-01
51149	E18	51149:E18	USP31	-0.258366	696	-0.132949	761	-0.195657	Human6 Pools	Dharmacon	M-022513-02
51149	E19	51149:E19	F11	-1.56685	621	-0.797406	881	-1.18213	Human6 Pools	Dharmacon	M-005868-01
51149	E20	51149:E20	C1R	0.246465	793	0.335524	795	0.290994	Human6 Pools	Dharmacon	M-005795-03
51149	E21	51149:E21	CTSE	0.617149	575	0.635228	558	0.626188	Human6 Pools	Dharmacon	M-005836-01
51149	E22	51149:E22	RNPEP	-0.120769	1115	0.283446	1159	0.0813385	Human6 Pools	Dharmacon	M-006031-01
51149	F03	51149:F03	CAPN3	1.26128	770	1.278	918	1.26964	Human6 Pools	Dharmacon	M-005805-02
51149	F04	51149:F04	AQPEP	0.204314	779	-0.850716	576	-0.323201	Human6 Pools	Dharmacon	M-005878-00
51149	F05	51149:F05	CORO7	-1.20844	674	-1.27842	816	-1.24343	Human6 Pools	Dharmacon	M-014361-01
51149	F06	51149:F06	ANPEP	-0.540647	524	-0.0845689	818	-0.312608	Human6 Pools	Dharmacon	M-005784-02
51149	F07	51149:F07	SENP1	-0.842778	863	-0.917483	1254	-0.88013	Human6 Pools	Dharmacon	M-006357-00
51149	F08	51149:F08	ITGA2B	-0.106807	53	-0.723236	182	-0.415022	Human6 Pools	Dharmacon	M-008001-01
51149	F09	51149:F09	DPEP2	0.0782335	670	-0.249554	907	-0.0856605	Human6 Pools	Dharmacon	M-005931-00
51149	F10	51149:F10	KEL	1.52621	979	1.04116	1099	1.28368	Human6 Pools	Dharmacon	M-005903-00
51149	F11	51149:F11	RNF149	-0.0852004	524	-0.421559	927	-0.25338	Human6 Pools	Dharmacon	M-007169-00
51149	F12	51149:F12	PLGLB2	-0.106439	929	0.243688	1090	0.0686245	Human6 Pools	Dharmacon	M-015748-01
51149	F13	51149:F13	CASP9	-1.48627	883	-2.21128	828	-1.84877	Human6 Pools	Dharmacon	M-003309-01
51149	F14	51149:F14	UQCRC2	0.493779	748	0.481174	923	0.487476	Human6 Pools	Dharmacon	M-008334-02
51149	F15	51149:F15	YME1L1	0.289263	866	-0.0151794	991	0.137042	Human6 Pools	Dharmacon	M-006103-01
51149	F16	51149:F16	CTSW	-0.835727	918	-0.665081	1192	-0.750404	Human6 Pools	Dharmacon	M-005845-03
51149	F17	51149:F17	ADAMTS8	1.24185	865	0.479745	1093	0.8608	Human6 Pools	Dharmacon	M-005778-01
51149	F18	51149:F18	PRADC1	-0.487299	421	-0.138005	407	-0.312652	Human6 Pools	Dharmacon	M-014853-00
51149	F19	51149:F19	CPVL	0.491597	822	0.383868	1010	0.437733	Human6 Pools	Dharmacon	M-005828-01
51149	F20	51149:F20	PRSS35	0.103732	944	-0.00628962	1109	0.0487213	Human6 Pools	Dharmacon	M-008433-00
51149	F21	51149:F21	BLMH	0.524967	988	-0.279619	1139	0.122674	Human6 Pools	Dharmacon	M-005793-00
51149	F22	51149:F22	GGT5	0.112162	564	0.271478	858	0.19182	Human6 Pools	Dharmacon	M-009541-01
51149	G03	51149:G03	ADAMTS7	1.08632	418	1.6263	473	1.35631	Human6 Pools	Dharmacon	M-005777-02
51149	G04	51149:G04	PAMR1	0.164	738	-0.527175	895	-0.181588	Human6 Pools	Dharmacon	M-013984-01
51149	G05	51149:G05	MMP7	2.20092	426	1.66681	566	1.93387	Human6 Pools	Dharmacon	M-003782-01
51149	G06	51149:G06	HPN	0.129105	813	0.148514	1100	0.138809	Human6 Pools	Dharmacon	M-004332-00
51149	G07	51149:G07	ECE2	-0.0634861	338	-0.0200019	347	-0.041744	Human6 Pools	Dharmacon	M-005858-01
51149	G08	51149:G08	HM13	0.301665	213	-0.230698	473	0.0354832	Human6 Pools	Dharmacon	M-005896-02
51149	G09	51149:G09	USP44	-0.708489	783	-0.781894	828	-0.745191	Human6 Pools	Dharmacon	M-006091-01
51149	G10	51149:G10	USP43	0.367732	149	-0.752233	312	-0.192251	Human6 Pools	Dharmacon	M-023019-03
51149	G11	51149:G11	GZMK	0.172524	241	0.373712	982	0.273118	Human6 Pools	Dharmacon	M-005891-01
51149	G12	51149:G12	SCRN1	1.09662	602	0.622311	777	0.859464	Human6 Pools	Dharmacon	M-017879-01
51149	G13	51149:G13	PRSS50	-0.738241	616	-0.616267	657	-0.677254	Human6 Pools	Dharmacon	M-009055-01
51149	G14	51149:G14	CASP5	0.708675	663	0.857368	813	0.783021	Human6 Pools	Dharmacon	M-004405-01
51149	G15	51149:G15	TMPRSS4	0.121369	402	0.3322	712	0.226785	Human6 Pools	Dharmacon	M-005243-01
51149	G16	51149:G16	ADAM20	-1.12157	1046	-1.51214	1113	-1.31686	Human6 Pools	Dharmacon	M-004523-01
51149	G17	51149:G17	USP1	-0.0498792	367	0.652625	461	0.301373	Human6 Pools	Dharmacon	M-006061-02
51149	G18	51149:G18	C2	-0.245382	346	-0.708888	523	-0.477135	Human6 Pools	Dharmacon	M-005797-01
51149	G19	51149:G19	USP14	-1.86043	329	-1.35961	423	-1.61002	Human6 Pools	Dharmacon	M-006065-02
51149	G20	51149:G20	SERPINE1	0.561825	880	0.102308	931	0.332066	Human6 Pools	Dharmacon	M-019376-00
51149	G21	51149:G21	USP46	-0.591873	1310	-1.37988	1523	-0.985875	Human6 Pools	Dharmacon	M-006092-03
51149	G22	51149:G22	CPA6	0.229577	957	-0.210138	1164	0.00971954	Human6 Pools	Dharmacon	M-005820-02
51149	H03	51149:H03	CYLD	0.240132	438	0.237474	419	0.238803	Human6 Pools	Dharmacon	M-004609-01
51149	H04	51149:H04	SERPIND1	0.395832	513	0.686861	531	0.541347	Human6 Pools	Dharmacon	M-009540-02
51149	H05	51149:H05	MMP28	-1.41179	495	-1.79489	621	-1.60334	Human6 Pools	Dharmacon	M-005967-03
51149	H06	51149:H06	PRSS27	0.274903	730	-0.117787	938	0.0785583	Human6 Pools	Dharmacon	M-005971-00
51149	H07	51149:H07	METAP1	0.125049	634	0.246446	950	0.185747	Human6 Pools	Dharmacon	M-008693-01
51149	H08	51149:H08	TLL1	0.75727	297	0.12544	600	0.441355	Human6 Pools	Dharmacon	M-006046-01
51149	H09	51149:H09	PRSS8	0.660249	998	0.266587	1180	0.463418	Human6 Pools	Dharmacon	M-003696-01
51149	H10	51149:H10	ADAMTS4	0.22678	241	-0.153097	752	0.0368418	Human6 Pools	Dharmacon	M-003807-03
51149	H11	51149:H11	PCSK9	0.337525	293	0.092781	531	0.215153	Human6 Pools	Dharmacon	M-005989-01
51149	H12	51149:H12	MEP1B	-1.51534	839	-1.7582	1063	-1.63677	Human6 Pools	Dharmacon	M-005942-01
51149	H13	51149:H13	ADAM23	0.169891	1278	-0.344125	1213	-0.0871172	Human6 Pools	Dharmacon	M-010700-02
51149	H14	51149:H14	ADAM9	-1.31809	1175	-1.24977	1071	-1.28393	Human6 Pools	Dharmacon	M-004504-03
51149	H15	51149:H15	ADAM18	1.00698	434	0.382284	389	0.694632	Human6 Pools	Dharmacon	M-010701-00
51149	H16	51149:H16	CELA1	-0.15125	530	0.0325764	694	-0.059337	Human6 Pools	Dharmacon	M-005860-02
51149	H17	51149:H17	SENP8	-0.533521	679	-0.518046	805	-0.525784	Human6 Pools	Dharmacon	M-004071-00
51149	H18	51149:H18	ADAMTS9	0.15358	953	0.518527	1128	0.336053	Human6 Pools	Dharmacon	M-005779-01
51149	H19	51149:H19	CASP7	0.487978	854	0.79709	936	0.642534	Human6 Pools	Dharmacon	M-004407-02
51149	H20	51149:H20	MBTPS1	-1.12345	240	0.244356	529	-0.439548	Human6 Pools	Dharmacon	M-005939-01
51149	H21	51149:H21	FURIN	0.272677	504	0.498479	369	0.385578	Human6 Pools	Dharmacon	M-005882-00
51149	H22	51149:H22	PM20D1	-0.248069	937	-0.168457	998	-0.208263	Human6 Pools	Dharmacon	M-016737-00
51149	I03	51149:I03	TMPRSS6	0.47637	371	-0.0887058	908	0.193832	Human6 Pools	Dharmacon	M-006052-02
51149	I04	51149:I04	CFI	0.916671	598	1.09921	824	1.00794	Human6 Pools	Dharmacon	M-005900-02
51149	I05	51149:I05	PSMB10	-1.93768	563	-2.66439	594	-2.30103	Human6 Pools	Dharmacon	M-006019-01
51149	I06	51149:I06	ADAMTS2	0.0177416	722	-0.306947	754	-0.144602	Human6 Pools	Dharmacon	M-005771-02
51149	I07	51149:I07	IMMP2L	1.23591	661	0.782404	813	1.00916	Human6 Pools	Dharmacon	M-005902-02
51149	I08	51149:I08	PRCP	0.763624	897	0.325329	857	0.544476	Human6 Pools	Dharmacon	M-006005-01
51149	I09	51149:I09	CASP2	-0.456319	879	-0.387392	901	-0.421856	Human6 Pools	Dharmacon	M-003465-03
51149	I10	51149:I10	TASP1	-1.31355	218	-1.64548	125	-1.47951	Human6 Pools	Dharmacon	M-004745-01
51149	I11	51149:I11	CPB1	-1.77939	415	-2.54493	671	-2.16216	Human6 Pools	Dharmacon	M-005821-01
51149	I12	51149:I12	USP15	1.66498	627	2.48626	521	2.07562	Human6 Pools	Dharmacon	M-006066-01
51149	I13	51149:I13	MMP21	-0.186989	849	-0.548174	991	-0.367581	Human6 Pools	Dharmacon	M-005961-01
51149	I14	51149:I14	RNPEPL1	-0.557335	1054	-0.690138	1131	-0.623736	Human6 Pools	Dharmacon	M-006032-01
51149	I15	51149:I15	MMP10	0.209071	217	-0.718178	609	-0.254553	Human6 Pools	Dharmacon	M-005952-01
51149	I16	51149:I16	USP28	-0.730591	1173	-0.806934	1014	-0.768763	Human6 Pools	Dharmacon	M-006076-01
51149	I17	51149:I17	ECEL1	-0.457384	564	-0.137944	637	-0.297664	Human6 Pools	Dharmacon	M-005859-02
51149	I18	51149:I18	CTSF	-2.60632	1204	-2.70122	1442	-2.65377	Human6 Pools	Dharmacon	M-005837-02
51149	I19	51149:I19	PRSS21	1.14893	654	0.874339	959	1.01163	Human6 Pools	Dharmacon	M-003695-01
51149	I20	51149:I20	CASP3	0.572411	1054	0.069935	1222	0.321173	Human6 Pools	Dharmacon	M-004307-02
51149	I21	51149:I21	TMPRSS13	0.560522	1035	0.838434	809	0.699478	Human6 Pools	Dharmacon	M-005973-02
51149	I22	51149:I22	HTRA3	1.63561	443	1.29158	369	1.46359	Human6 Pools	Dharmacon	M-005897-00
51149	J03	51149:J03	CLPP	-0.703189	584	-1.16666	541	-0.934927	Human6 Pools	Dharmacon	M-005811-01
51149	J04	51149:J04	USP12	0.168824	484	-0.0472427	841	0.0607909	Human6 Pools	Dharmacon	M-027148-00
51149	J05	51149:J05	PRSS12	0.220035	655	0.56706	849	0.393547	Human6 Pools	Dharmacon	M-006010-00
51149	J06	51149:J06	PSMB9	-0.270202	622	-0.148135	807	-0.209168	Human6 Pools	Dharmacon	M-006023-02
51149	J07	51149:J07	KLK14	1.58659	576	0.737814	744	1.1622	Human6 Pools	Dharmacon	M-005911-01
51149	J08	51149:J08	IDE	0.624009	487	1.23869	283	0.931347	Human6 Pools	Dharmacon	M-005899-03
51149	J09	51149:J09	ADAM21	-1.08495	318	-0.156983	882	-0.620965	Human6 Pools	Dharmacon	M-004524-00
51149	J10	51149:J10	ADAMTS16	0.257105	886	0.202081	804	0.229593	Human6 Pools	Dharmacon	M-005767-02
51149	J11	51149:J11	CELA3A	-1.73815	1262	-1.96471	1415	-1.85143	Human6 Pools	Dharmacon	M-005863-02
51149	J12	51149:J12	DPP8	-0.721381	768	-0.722471	981	-0.721926	Human6 Pools	Dharmacon	M-005855-02
51149	J13	51149:J13	USP45	1.58631	402	0.0248508	599	0.805582	Human6 Pools	Dharmacon	M-010054-01
51149	J14	51149:J14	ESPL1	0.071626	213	0.628099	163	0.349862	Human6 Pools	Dharmacon	M-004104-01
51149	J15	51149:J15	SUPT16H	0.793269	1045	0.747885	1048	0.770577	Human6 Pools	Dharmacon	M-009517-00
51149	J16	51149:J16	UFD1L	-2.30795	321	-2.6112	556	-2.45958	Human6 Pools	Dharmacon	M-017918-01
51149	J17	51149:J17	METAP2	4.05207	219	2.67182	433	3.36194	Human6 Pools	Dharmacon	M-005943-02
51149	J18	51149:J18	MMP19	0.0121264	523	-0.179669	545	-0.0837713	Human6 Pools	Dharmacon	M-004048-02
51149	J19	51149:J19	SERPINB12	-1.16506	730	-1.22808	665	-1.19657	Human6 Pools	Dharmacon	M-008758-00
51149	J20	51149:J20	USP20	1.01174	371	1.17202	348	1.09188	Human6 Pools	Dharmacon	M-006070-02
51149	J21	51149:J21	RBP3	0.326556	289	-0.159878	304	0.083339	Human6 Pools	Dharmacon	M-008073-02
51149	J22	51149:J22	ADAMTS12	0.319164	619	1.17098	684	0.745072	Human6 Pools	Dharmacon	M-005763-02
51149	K03	51149:K03	PCSK2	0.745642	185	-0.409869	393	0.167887	Human6 Pools	Dharmacon	M-005986-00
51149	K04	51149:K04	USP38	0.718022	833	0.744386	965	0.731204	Human6 Pools	Dharmacon	M-006086-01
51149	K05	51149:K05	TPP1	-0.0685305	663	-0.133709	855	-0.10112	Human6 Pools	Dharmacon	M-005810-02
51149	K06	51149:K06	HGF	-0.0211899	910	0.132595	1050	0.0557023	Human6 Pools	Dharmacon	M-006650-01
51149	K07	51149:K07	CFB	0.620899	715	0.464473	822	0.542686	Human6 Pools	Dharmacon	M-005792-02
51149	K08	51149:K08	UCHL3	0.437901	600	0.342904	756	0.390403	Human6 Pools	Dharmacon	M-006059-02
51149	K09	51149:K09	ACY1	1.17869	219			1.17869	Human6 Pools	Dharmacon	M-009832-01
51149	K10	51149:K10	PSMB8	0.804367	517	0.646197	982	0.725282	Human6 Pools	Dharmacon	M-006022-01
51149	K11	51149:K11	SERPINB2	0.123411	570	0.861185	688	0.492298	Human6 Pools	Dharmacon	M-010859-01
51149	K12	51149:K12	CTRB1	-1.19642	514	-1.14412	712	-1.17027	Human6 Pools	Dharmacon	M-005832-02
51149	K13	51149:K13	PLG	-0.379672	628	-0.26163	801	-0.320651	Human6 Pools	Dharmacon	M-006001-02
51149	K14	51149:K14	USP18	0.150242	309	0.185581	493	0.167912	Human6 Pools	Dharmacon	M-004236-03
51149	K15	51149:K15	TMPRSS11E	-0.229051	856	0.40678	1035	0.0888647	Human6 Pools	Dharmacon	M-005847-02
51149	K16	51149:K16	SENP7	-0.707838	998			-0.707838	Human6 Pools	Dharmacon	M-006035-01
51149	K17	51149:K17	MASP1	0.329028	287	0.68428	620	0.506654	Human6 Pools	Dharmacon	M-005937-02
51149	K18	51149:K18	PDIA3	-1.63171	340	-1.5442	560	-1.58796	Human6 Pools	Dharmacon	M-003674-01
51149	K19	51149:K19	LAP3	-0.201267	875	-0.299136	1119	-0.250201	Human6 Pools	Dharmacon	M-005923-04
51149	K20	51149:K20	MMP15	-1.10833	460	-0.774516	386	-0.941425	Human6 Pools	Dharmacon	M-005956-00
51149	K21	51149:K21	SCRN2	-0.224746	866	-0.445983	1031	-0.335365	Human6 Pools	Dharmacon	M-015516-01
51149	K22	51149:K22	RCE1	-0.956319	1193	-0.675682	1397	-0.816	Human6 Pools	Dharmacon	M-006025-01
51149	L03	51149:L03	USP13	-0.496272	1234	-0.643254	1181	-0.569763	Human6 Pools	Dharmacon	M-006064-00
51149	L04	51149:L04	HPR	0.336921	467	-0.631133	1541	-0.147106	Human6 Pools	Dharmacon	M-008337-00
51149	L05	51149:L05	USP26	0.426469	673	0.451825	985	0.439147	Human6 Pools	Dharmacon	M-006075-01
51149	L06	51149:L06	CLPX	-0.150279	557	-0.0740689	776	-0.112174	Human6 Pools	Dharmacon	M-008763-00
51149	L07	51149:L07	NPEPPS	0.295499	645	0.515653	727	0.405576	Human6 Pools	Dharmacon	M-005979-03
51149	L08	51149:L08	NAALADL1	2.45417	550	1.43043	562	1.9423	Human6 Pools	Dharmacon	M-005975-01
51149	L09	51149:L09	RELN	-0.488164	479	-0.66941	672	-0.578787	Human6 Pools	Dharmacon	M-012005-00
51149	L10	51149:L10	TP53RK	2.46139	482	2.09918	761	2.28028	Human6 Pools	Dharmacon	M-003108-02
51149	L11	51149:L11	ACR	0.210542	872	0.407818	928	0.30918	Human6 Pools	Dharmacon	M-005756-02
51149	L12	51149:L12	F10	0.476265	455	0.649766	657	0.563016	Human6 Pools	Dharmacon	M-005867-02
51149	L13	51149:L13	CASP1	-0.0196136	408	0.682908	598	0.331647	Human6 Pools	Dharmacon	M-004401-03
51149	L14	51149:L14	PSMA8	1.57199	584	1.43675	681	1.50437	Human6 Pools	Dharmacon	M-015714-01
51149	L15	51149:L15	MMP2	0.392812	970	0.563446	994	0.478129	Human6 Pools	Dharmacon	M-005959-03
51149	L16	51149:L16	CTSK	-1.31686	430	-0.571833	527	-0.944347	Human6 Pools	Dharmacon	M-005840-01
51149	L17	51149:L17	PRTN3	-0.663123	439	-0.717811	610	-0.690467	Human6 Pools	Dharmacon	M-006017-02
51149	L18	51149:L18	RHBDL2	-0.668989	652	-0.368934	699	-0.518961	Human6 Pools	Dharmacon	M-006028-01
51149	L19	51149:L19	CASP14	2.14816	528	2.09682	750	2.12249	Human6 Pools	Dharmacon	M-004403-00
51149	L20	51149:L20	UCHL5	-0.0882746	822	0.193662	1001	0.0526935	Human6 Pools	Dharmacon	M-006060-03
51149	L21	51149:L21	KLK15	0.384745	514	0.270705	599	0.327725	Human6 Pools	Dharmacon	M-005912-01
51149	L22	51149:L22	CPA5	0.0976559	750	0.248692	1009	0.173174	Human6 Pools	Dharmacon	M-005819-02
51149	M03	51149:M03	PSMA1	-0.618608	149	-1.09378	191	-0.856195	Human6 Pools	Dharmacon	M-010123-01
51149	M04	51149:M04	ADAM29	0.884757	527	0.0917343	251	0.488246	Human6 Pools	Dharmacon	M-008808-01
51149	M05	51149:M05	TPSD1	-1.521	1139	-1.55216	1134	-1.53658	Human6 Pools	Dharmacon	M-006057-02
51149	M06	51149:M06	CTSZ	-1.08209	284	-0.981703	415	-1.0319	Human6 Pools	Dharmacon	M-005846-03
51149	M07	51149:M07	TNFAIP3	0.287775	428	0.839522	513	0.563648	Human6 Pools	Dharmacon	M-009919-00
51149	M08	51149:M08	ADAM15	-0.162803	476	-0.644608	537	-0.403705	Human6 Pools	Dharmacon	M-004505-01
51149	M09	51149:M09	PRSS33	1.10563	399	0.900658	739	1.00314	Human6 Pools	Dharmacon	M-005866-02
51149	M10	51149:M10	NPEPL1	0.835474	609	0.312131	731	0.573802	Human6 Pools	Dharmacon	M-005978-01
51149	M11	51149:M11	ABHD5	1.21821	532	1.84045	585	1.52933	Human6 Pools	Dharmacon	M-009257-01
51149	M12	51149:M12	PSMB5	-0.952896	53	-2.30174	132	-1.62732	Human6 Pools	Dharmacon	M-004522-00
51149	M13	51149:M13	USP48	0.625884	421	0.472592	773	0.549238	Human6 Pools	Dharmacon	M-006079-02
51149	M14	51149:M14	PARK2	-0.27692	678	-0.796248	886	-0.536584	Human6 Pools	Dharmacon	M-003603-00
51149	M15	51149:M15	CPXM2	0.751531	895	0.832627	899	0.792079	Human6 Pools	Dharmacon	M-005927-00
51149	M16	51149:M16	MMP1	-0.0384056	582	0.221915	503	0.0917547	Human6 Pools	Dharmacon	M-005951-01
51149	M17	51149:M17	ADAMTS18	2.15012	520	2.0393	527	2.09471	Human6 Pools	Dharmacon	M-005769-02
51149	M18	51149:M18	CTSL2	0.413717	709	0.226269	909	0.319993	Human6 Pools	Dharmacon	M-005842-02
51149	M19	51149:M19	HP	-0.112745	390	0.305826	475	0.0965404	Human6 Pools	Dharmacon	M-009339-02
51149	M20	51149:M20	DPP7	-2.6125	928	-3.38746	1094	-2.99998	Human6 Pools	Dharmacon	M-005854-01
51149	M21	51149:M21	CR2	-0.0707195	1066	0.0401053	1228	-0.0153071	Human6 Pools	Dharmacon	M-007861-00
51149	M22	51149:M22	AEBP1	0.440212	965	0.50745	1047	0.473831	Human6 Pools	Dharmacon	M-009694-01
51149	N03	51149:N03	RNF128	1.84303	552	1.33635	739	1.58969	Human6 Pools	Dharmacon	M-007061-01
51149	N04	51149:N04	RNF133	0.297825	1195	0.0328238	1444	0.165325	Human6 Pools	Dharmacon	M-007155-00
51149	N05	51149:N05	ADAMTS14	1.11681	322	0.748065	703	0.932439	Human6 Pools	Dharmacon	M-005765-01
51149	N06	51149:N06	TYSND1	-0.42812	505	-0.156814	718	-0.292467	Human6 Pools	Dharmacon	M-018463-01
51149	N07	51149:N07	PPP2R5C	-0.573255	784	-0.716714	990	-0.644985	Human6 Pools	Dharmacon	M-009433-01
51149	N08	51149:N08	CMA1	-0.156512	652	-0.567677	621	-0.362094	Human6 Pools	Dharmacon	M-005812-00
51149	N09	51149:N09	KLK8	1.30991	488	0.281435	816	0.795674	Human6 Pools	Dharmacon	M-005919-02
51149	N10	51149:N10	KLK13	0.314135	483	0.219285	628	0.26671	Human6 Pools	Dharmacon	M-005910-00
51149	N11	51149:N11	ADAM28	2.29286	841	1.86204	1261	2.07745	Human6 Pools	Dharmacon	M-005758-01
51149	N12	51149:N12	PEPD	-1.74603	210	-0.753952	455	-1.24999	Human6 Pools	Dharmacon	M-005990-03
51149	N13	51149:N13	USP47	1.4078	384	1.41983	508	1.41381	Human6 Pools	Dharmacon	M-006093-01
51149	N14	51149:N14	CNDP1	0.596949	249	0.769886	386	0.683418	Human6 Pools	Dharmacon	M-005824-02
51149	N15	51149:N15	PSMA4	-1.62009	124	-1.7599	236	-1.69	Human6 Pools	Dharmacon	M-017211-01
51149	N16	51149:N16	XPNPEP2	1.09986	592	1.58457	752	1.34221	Human6 Pools	Dharmacon	M-006102-01
51149	N17	51149:N17	USP4	0.983403	484	0.795765	642	0.889584	Human6 Pools	Dharmacon	M-004974-01
51149	N18	51149:N18	ASPRV1	-0.270929	928	-0.323938	1061	-0.297434	Human6 Pools	Dharmacon	M-016064-01
51149	N19	51149:N19	USP10	-1.26106	1126	-1.22478	1221	-1.24292	Human6 Pools	Dharmacon	M-006062-02
51149	N20	51149:N20	F9	-0.00826013	384	0.272652	548	0.132196	Human6 Pools	Dharmacon	M-005872-00
51149	N21	51149:N21	NAALADL2	-0.175293	616	0.0321748	727	-0.0715592	Human6 Pools	Dharmacon	M-023654-02
51149	N22	51149:N22	TFRC	0.0979755	524	0.10562	609	0.101798	Human6 Pools	Dharmacon	M-003941-02
51149	O03	51149:O03	PSMB7	-1.41887	180	-2.03502	128	-1.72694	Human6 Pools	Dharmacon	M-006021-00
51149	O04	51149:O04	F7	-3.01667	244	-3.00502	308	-3.01085	Human6 Pools	Dharmacon	M-005871-01
51149	O05	51149:O05	RHBDL1	2.02707	519	1.70818	737	1.86762	Human6 Pools	Dharmacon	M-006027-00
51149	O06	51149:O06	FOLH1	0.696083	450	0.453361	568	0.574722	Human6 Pools	Dharmacon	M-005881-02
51149	O07	51149:O07	OMA1	-0.230955	300	0.122015	429	-0.0544697	Human6 Pools	Dharmacon	M-008662-03
51149	O08	51149:O08	SCPEP1	-0.972293	497	-1.25269	486	-1.11249	Human6 Pools	Dharmacon	M-006030-02
51149	O09	51149:O09	PLAT	-1.88066	84	0.906762	1026	-0.486952	Human6 Pools	Dharmacon	M-005999-01
51149	O10	51149:O10	NLN	1.213	258	1.30755	496	1.26028	Human6 Pools	Dharmacon	M-005977-01
51149	O11	51149:O11	PROZ	0.857641	938	0.849613	927	0.853627	Human6 Pools	Dharmacon	M-010099-00
51149	O12	51149:O12	F12	-1.08147	412	-0.730808	480	-0.906141	Human6 Pools	Dharmacon	M-005869-01
51149	O13	51149:O13	LTF	1.21967	121	1.48132	165	1.3505	Human6 Pools	Dharmacon	M-019661-01
51149	O14	51149:O14	USP16	0.775896	543	0.920312	689	0.848104	Human6 Pools	Dharmacon	M-006067-01
51149	O15	51149:O15	ERAP1	-1.39219	881	-0.937132	900	-1.16466	Human6 Pools	Dharmacon	M-005787-02
51149	O16	51149:O16	FAP	1.98513	228	2.46412	320	2.22462	Human6 Pools	Dharmacon	M-003829-03
51149	O17	51149:O17	ADAMTS5	1.53802	570	1.47621	818	1.50712	Human6 Pools	Dharmacon	M-005775-01
51149	O18	51149:O18	GZMH	-1.28513	327	-1.02178	540	-1.15345	Human6 Pools	Dharmacon	M-005890-02
51149	O19	51149:O19	ADAMTS15	2.0324	448	2.3503	714	2.19135	Human6 Pools	Dharmacon	M-005766-01
51149	O20	51149:O20	AGTPBP1	-0.494605	259	-0.230242	325	-0.362423	Human6 Pools	Dharmacon	M-014059-00
51149	O21	51149:O21	RHBDL3	1.96869	405	2.25473	462	2.11171	Human6 Pools	Dharmacon	M-006029-01
51149	O22	51149:O22	APP	-1.11982	513	-0.604904	1007	-0.86236	Human6 Pools	Dharmacon	M-003731-00
51150	B03	51150:B03	HERC3	-0.137331	801	0.0910424	719	-0.0231441	Human6 Pools	Dharmacon	M-007179-01
51150	B04	51150:B04	FBXO18	2.3298	789	1.37287	716	1.85134	Human6 Pools	Dharmacon	M-017404-00
51150	B05	51150:B05	UBE2W	1.07665	1136	0.777581	1111	0.927115	Human6 Pools	Dharmacon	M-009643-03
51150	B06	51150:B06	FBXO21	0.354908	914	0.639353	802	0.497131	Human6 Pools	Dharmacon	M-012917-01
51150	B07	51150:B07	UBE2V2	-0.140291	720	-0.0881921	635	-0.114242	Human6 Pools	Dharmacon	M-008823-00
51150	B08	51150:B08	FBXO40	1.40469	760	1.52896	819	1.46683	Human6 Pools	Dharmacon	M-020905-01
51150	B09	51150:B09	DCUN1D5	0.827472	1095	0.307102	1114	0.567287	Human6 Pools	Dharmacon	M-014842-01
51150	B10	51150:B10	SOCS6	0.682318	1446	-0.0189325	1447	0.331693	Human6 Pools	Dharmacon	M-017375-01
51150	B11	51150:B11	HERC2	0.419707	1509	0.308605	1469	0.364156	Human6 Pools	Dharmacon	M-007180-02
51150	B12	51150:B12	FBXO6	-0.251914	244	-0.267622	418	-0.259768	Human6 Pools	Dharmacon	M-013314-00
51150	B13	51150:B13	UBE2N	0.709827	1043	0.143243	906	0.426535	Human6 Pools	Dharmacon	M-003920-01
51150	B14	51150:B14	FBXO9	0.804145	764	0.0846034	736	0.444374	Human6 Pools	Dharmacon	M-012469-01
51150	B15	51150:B15	UBE2Z	-0.0751928	834	0.217753	759	0.0712799	Human6 Pools	Dharmacon	M-008596-02
51150	B16	51150:B16	FBXL21	0.235758	1065	0.445632	1345	0.340695	Human6 Pools	Dharmacon	M-012423-02
51150	B17	51150:B17	UBE2L3	-0.0282631	964	-0.499216	946	-0.263739	Human6 Pools	Dharmacon	M-010384-01
51150	B18	51150:B18	FBXO3	-0.326793	1052	-0.67567	969	-0.501232	Human6 Pools	Dharmacon	M-012432-00
51150	B19	51150:B19	HERC5	-0.316972	848	-0.494479	604	-0.405726	Human6 Pools	Dharmacon	M-005174-02
51150	B20	51150:B20	FBXO22	1.58435	602	1.36164	561	1.473	Human6 Pools	Dharmacon	M-010812-01
51150	B21	51150:B21	UBE2NL	0.905042	1095	0.97177	1016	0.938406	Human6 Pools	Dharmacon	M-031625-01
51150	B22	51150:B22	CCNF	0.0664309	888	-0.91496	632	-0.424265	Human6 Pools	Dharmacon	M-003215-02
51150	C03	51150:C03	MDM2	0.382549	681	0.321826	856	0.352188	Human6 Pools	Dharmacon	M-003279-04
51150	C04	51150:C04	SH3RF2	0.642439	920	-0.450402	624	0.0960183	Human6 Pools	Dharmacon	M-007145-00
51150	C05	51150:C05	PHF7	-0.140088	1323	-0.868638	1173	-0.504363	Human6 Pools	Dharmacon	M-019179-00
51150	C06	51150:C06	RNF150	0.73871	1071	0.64087	1027	0.68979	Human6 Pools	Dharmacon	M-010713-01
51150	C07	51150:C07	TRIM39	1.18147	976	0.0928904	993	0.63718	Human6 Pools	Dharmacon	M-007028-01
51150	C08	51150:C08	PCGF3	0.313412	627	0.0769447	484	0.195179	Human6 Pools	Dharmacon	M-006926-01
51150	C09	51150:C09	TRIM41	0.949191	908	0.164695	919	0.556943	Human6 Pools	Dharmacon	M-007105-02
51150	C10	51150:C10	RNF8	0.172078	1007	0.207008	993	0.189543	Human6 Pools	Dharmacon	M-006900-01
51150	C11	51150:C11	RNF133	0.579633	1506	-0.169711	1435	0.204961	Human6 Pools	Dharmacon	M-007155-00
51150	C12	51150:C12	RNF38	-0.185881	974	-0.801316	885	-0.493598	Human6 Pools	Dharmacon	M-007144-01
51150	C13	51150:C13	JHDM1D	0.247905	1495	-0.194859	1521	0.0265226	Human6 Pools	Dharmacon	M-025357-01
51150	C14	51150:C14	TRIM15	0.730114	1308	0.0472421	1185	0.388678	Human6 Pools	Dharmacon	M-007102-01
51150	C15	51150:C15	RNF32	1.3849	943	1.71195	679	1.54843	Human6 Pools	Dharmacon	M-007136-01
51150	C16	51150:C16	IRF2BP1	-0.430954	305	-0.227084	468	-0.329019	Human6 Pools	Dharmacon	M-006969-00
51150	C17	51150:C17	INTS12	2.06528	596	2.55927	606	2.31227	Human6 Pools	Dharmacon	M-015624-01
51150	C18	51150:C18	MLL2	-1.60493	187	-0.979384	246	-1.29216	Human6 Pools	Dharmacon	M-004828-02
51150	C19	51150:C19	ZNF592			0.662156	461	0.662156	Human6 Pools	Dharmacon	M-020790-01
51150	C20	51150:C20	CUL9	0.54963	789	0.527819	679	0.538725	Human6 Pools	Dharmacon	M-014128-01
51150	C21	51150:C21	MEX3A	0.783139	1185	0.868255	1132	0.825697	Human6 Pools	Dharmacon	M-022355-01
51150	C22	51150:C22	HR	-0.860752	1235	-1.11776	1198	-0.989258	Human6 Pools	Dharmacon	M-011872-01
51150	D03	51150:D03	DCUN1D3	0.248813	776	-0.523126	227	-0.137156	Human6 Pools	Dharmacon	M-018390-01
51150	D04	51150:D04	FBXO48	1.29191	677	0.881932	446	1.08692	Human6 Pools	Dharmacon	M-034947-00
51150	D05	51150:D05	BIRC6	-0.242456	1076	-0.208828	1049	-0.225642	Human6 Pools	Dharmacon	M-013857-01
51150	D06	51150:D06	FBXO30	0.592311	770	0.614258	538	0.603285	Human6 Pools	Dharmacon	M-021407-01
51150	D07	51150:D07	UBE2J2	-0.203658	997	-1.20424	879	-0.703951	Human6 Pools	Dharmacon	M-008614-02
51150	D08	51150:D08	FBXO17			0.829971	395	0.829971	Human6 Pools	Dharmacon	M-013128-00
51150	D09	51150:D09	HECW1			0.125272	1280	0.125272	Human6 Pools	Dharmacon	M-007186-01
51150	D10	51150:D10	FBXL8	-0.695516	873	-0.784321	694	-0.739919	Human6 Pools	Dharmacon	M-017504-00
51150	D11	51150:D11	UBA7	1.87658	936	1.52277	765	1.69967	Human6 Pools	Dharmacon	M-019759-00
51150	D12	51150:D12	ASB16	-2.28323	791	-2.5447	664	-2.41397	Human6 Pools	Dharmacon	M-013061-00
51150	D13	51150:D13	UBA1	2.11637	807	1.85372	489	1.98504	Human6 Pools	Dharmacon	M-004509-01
51150	D14	51150:D14	SPSB2	0.640912	1060	0.33628	988	0.488596	Human6 Pools	Dharmacon	M-014947-02
51150	D15	51150:D15	HERC1	1.44315	1059	1.54211	883	1.49263	Human6 Pools	Dharmacon	M-007181-02
51150	D16	51150:D16	PAAF1	0.244981	631	-0.0334576	514	0.105761	Human6 Pools	Dharmacon	M-014599-01
51150	D17	51150:D17	HACE1	-0.0670645	774	0.0615409	852	-0.00276178	Human6 Pools	Dharmacon	M-007193-01
51150	D18	51150:D18	FBXO11	-1.05384	1291	-1.70403	1007	-1.37893	Human6 Pools	Dharmacon	M-012428-00
51150	D19	51150:D19	CUL7	-0.466401	787	-0.984826	655	-0.725613	Human6 Pools	Dharmacon	M-017673-00
51150	D20	51150:D20	FBXL14	1.00962	729	0.617835	521	0.813726	Human6 Pools	Dharmacon	M-015718-00
51150	D21	51150:D21	UBE2S	0.146618	1560	0.57994	1447	0.363279	Human6 Pools	Dharmacon	M-009707-01
51150	D22	51150:D22	RAB40AL	2.22858	388	1.68773	467	1.95815	Human6 Pools	Dharmacon	M-184616-01
51150	E03	51150:E03	PRPF19	0.289894	742	-0.33374	685	-0.0219228	Human6 Pools	Dharmacon	M-004668-02
51150	E04	51150:E04	PHF23	1.65251	795	2.15259	544	1.90255	Human6 Pools	Dharmacon	M-014324-02
51150	E05	51150:E05	RBX1	-3.59456	730	-4.10661	654	-3.85058	Human6 Pools	Dharmacon	M-004087-01
51150	E06	51150:E06	RNF25			-0.532697	570	-0.532697	Human6 Pools	Dharmacon	M-007047-00
51150	E07	51150:E07	LOC653111	0.994839	1084	0.00743473	920	0.501137	Human6 Pools	Dharmacon	M-039811-00
51150	E08	51150:E08	PHF13	-0.342368	805	-0.187685	309	-0.265027	Human6 Pools	Dharmacon	M-016306-00
51150	E09	51150:E09	HRC	0.514603	692	-0.244169	602	0.135217	Human6 Pools	Dharmacon	M-011697-01
51150	E10	51150:E10	DTX3L	2.02463	981	2.31733	942	2.17098	Human6 Pools	Dharmacon	M-007143-01
51150	E11	51150:E11	MYCBP2	-0.358389	770	-0.971332	712	-0.66486	Human6 Pools	Dharmacon	M-006951-01
51150	E12	51150:E12	TNFAIP3	0.809687	824	-0.153074	555	0.328306	Human6 Pools	Dharmacon	M-009919-00
51150	E13	51150:E13	PRICKLE1	-1.6436	712	-0.708614	572	-1.17611	Human6 Pools	Dharmacon	M-016677-00
51150	E14	51150:E14	MKRN3	1.45983	824	0.0741253	2236	0.766978	Human6 Pools	Dharmacon	M-006581-01
51150	E15	51150:E15	CBL	0.817544	1055	0.44281	977	0.630177	Human6 Pools	Dharmacon	M-003003-02
51150	E16	51150:E16	NEURL3	-0.964563	1143	-1.95898	719	-1.46177	Human6 Pools	Dharmacon	M-015556-01
51150	E17	51150:E17	CHD5	0.342383	1094	0.0737176	897	0.208051	Human6 Pools	Dharmacon	M-009878-00
51150	E18	51150:E18	PHF12	-0.242695	757	0.290373	802	0.0238389	Human6 Pools	Dharmacon	M-009736-01
51150	E19	51150:E19	RNF180			-0.787118	439	-0.787118	Human6 Pools	Dharmacon	M-017714-01
51150	E20	51150:E20	MID1	1.14799	761	0.725887	801	0.936939	Human6 Pools	Dharmacon	M-006537-01
51150	E21	51150:E21	PHF21A	-0.461113	790	-0.564105	869	-0.512609	Human6 Pools	Dharmacon	M-006988-02
51150	E22	51150:E22	TRIM14	0.25137	854	0.133383	869	0.192377	Human6 Pools	Dharmacon	M-010976-00
51150	F03	51150:F03	CUL3	-1.8813	465	-0.471755	1194	-1.17653	Human6 Pools	Dharmacon	M-010224-02
51150	F04	51150:F04	FBXL19	1.04062	554	1.03523	527	1.03792	Human6 Pools	Dharmacon	M-031874-01
51150	F05	51150:F05	ITCH	-0.620771	842	-0.580791	877	-0.600781	Human6 Pools	Dharmacon	M-007196-01
51150	F06	51150:F06	KDM2B	0.539229	647	0.296467	305	0.417848	Human6 Pools	Dharmacon	M-014930-01
51150	F07	51150:F07	HUWE1	-0.268448	785	-0.185437	654	-0.226942	Human6 Pools	Dharmacon	M-007185-01
51150	F08	51150:F08	SKP2	-0.852211	503	-0.689338	412	-0.770775	Human6 Pools	Dharmacon	M-003324-04
51150	F09	51150:F09	CAND2	-0.0217711	776	-0.403736	703	-0.212754	Human6 Pools	Dharmacon	M-023448-01
51150	F10	51150:F10	LRRC29	-0.883461	420	-0.44163	177	-0.662546	Human6 Pools	Dharmacon	M-012426-01
51150	F11	51150:F11	UBE2D3			0.256994	276	0.256994	Human6 Pools	Dharmacon	M-008478-02
51150	F12	51150:F12	FBXW8	0.135606	944	-0.349807	779	-0.107101	Human6 Pools	Dharmacon	M-012431-02
51150	F13	51150:F13	NEDD4	-0.0948587	1076	-0.682958	776	-0.388908	Human6 Pools	Dharmacon	M-007178-02
51150	F14	51150:F14	FBXO41	0.838664	1061	0.203147	926	0.520905	Human6 Pools	Dharmacon	M-022720-01
51150	F15	51150:F15	UBA5					no cells	Human6 Pools	Dharmacon	M-006405-01
51150	F16	51150:F16	SOCS5	0.121646	1021	-0.491738	1007	-0.185046	Human6 Pools	Dharmacon	M-017374-00
51150	F17	51150:F17	UBE2M	-3.6063	334	-3.27299	110	-3.43964	Human6 Pools	Dharmacon	M-004348-01
51150	F18	51150:F18	FBXO7	-0.281556	659	-0.963764	440	-0.62266	Human6 Pools	Dharmacon	M-013606-01
51150	F19	51150:F19	UEVLD	0.418796	984	0.568861	911	0.493829	Human6 Pools	Dharmacon	M-008494-02
51150	F20	51150:F20	FBXO25	-0.151216	1263	-0.319572	1216	-0.235394	Human6 Pools	Dharmacon	M-019192-00
51150	F21	51150:F21	UBE2F	-0.709669	222	0.0515067	260	-0.329081	Human6 Pools	Dharmacon	M-009081-01
51150	F22	51150:F22	FBXO24	-1.05272	735	-0.827105	545	-0.939915	Human6 Pools	Dharmacon	M-012430-01
51150	G03	51150:G03	TRIM6-TRIM34	0.125894	765	-0.334248	722	-0.104177	Human6 Pools	Dharmacon	M-032369-00
51150	G04	51150:G04	RUFY1	1.05412	1099	0.198736	1099	0.626428	Human6 Pools	Dharmacon	M-016355-01
51150	G05	51150:G05	LOC642678	0.324126	448	0.60589	914	0.465008	Human6 Pools	Dharmacon	M-035643-01
51150	G06	51150:G06	ZNF330	0.530049	508	0.380301	432	0.455175	Human6 Pools	Dharmacon	M-014202-01
51150	G07	51150:G07	MARCH8	-0.221224	448	0.0650742	647	-0.0780748	Human6 Pools	Dharmacon	M-007161-03
51150	G08	51150:G08	RNF148	-0.191093	432	-0.38597	953	-0.288532	Human6 Pools	Dharmacon	M-010758-00
51150	G09	51150:G09	PHF20L1	1.29283	960	1.04326	1043	1.16804	Human6 Pools	Dharmacon	M-027322-02
51150	G10	51150:G10	VPS41	-0.384169	1107	-0.585032	1027	-0.4846	Human6 Pools	Dharmacon	M-006972-01
51150	G11	51150:G11	RNF152	-0.780509	263	-0.552082	166	-0.666296	Human6 Pools	Dharmacon	M-007160-01
51150	G12	51150:G12	UBE4B	0.0225515	560	0.494633	448	0.258592	Human6 Pools	Dharmacon	M-007202-02
51150	G13	51150:G13	RFWD2	0.321251	1422	-0.535815	1254	-0.107282	Human6 Pools	Dharmacon	M-007049-01
51150	G14	51150:G14	CCL20	0.833097	1223	0.185135	1113	0.509116	Human6 Pools	Dharmacon	M-007832-01
51150	G15	51150:G15	RSPRY1	-0.409561	668	-0.136713	457	-0.273137	Human6 Pools	Dharmacon	M-022564-02
51150	G16	51150:G16	RNF141	-0.070845	728	0.0756191	493	0.00238704	Human6 Pools	Dharmacon	M-006980-00
51150	G17	51150:G17	MID2	0.3856	1031	0.364355	869	0.374977	Human6 Pools	Dharmacon	M-006938-00
51150	G18	51150:G18	WHSC1L1	1.55495	871	1.90383	601	1.72939	Human6 Pools	Dharmacon	M-012875-00
51150	G19	51150:G19	MLLT6	-1.18934	713	-0.00686645	283	-0.598105	Human6 Pools	Dharmacon	M-010524-01
51150	G20	51150:G20	MARCH2	0.266966	873	0.55232	745	0.409643	Human6 Pools	Dharmacon	M-006986-02
51150	G21	51150:G21	ZMYND11	-0.214157	1427	0.290208	1240	0.0380256	Human6 Pools	Dharmacon	M-006936-00
51150	G22	51150:G22	CALCOCO2	-0.108922	978	-0.365716	915	-0.237319	Human6 Pools	Dharmacon	M-010637-01
51150	H03	51150:H03	DCUN1D2			-1.16421	183	-1.16421	Human6 Pools	Dharmacon	M-020261-01
51150	H04	51150:H04	WSB1	0.474154	1003	-0.598128	488	-0.0619867	Human6 Pools	Dharmacon	M-013015-01
51150	H05	51150:H05	CUL1	-3.66724	673	-3.73694	520	-3.70209	Human6 Pools	Dharmacon	M-004086-01
51150	H06	51150:H06	SOCS7	-0.0560958	542	0.640909	218	0.292407	Human6 Pools	Dharmacon	M-027197-00
51150	H07	51150:H07	UBE3B	1.46836	931	0.609943	491	1.03915	Human6 Pools	Dharmacon	M-007197-01
51150	H08	51150:H08	ASB12	-0.326538	795	-0.0431437	332	-0.184841	Human6 Pools	Dharmacon	M-013180-00
51150	H09	51150:H09	UBE2A	0.239942	948	-0.24683	791	-0.00344405	Human6 Pools	Dharmacon	M-009424-00
51150	H10	51150:H10	ASB9	0.401775	978	0.138695	952	0.270235	Human6 Pools	Dharmacon	M-014295-00
51150	H11	51150:H11	UBE2E2	1.40322	979	1.42953	888	1.41638	Human6 Pools	Dharmacon	M-031782-01
51150	H12	51150:H12	FBXO4	-0.966939	753	-0.2982	450	-0.63257	Human6 Pools	Dharmacon	M-012433-01
51150	H13	51150:H13	HECTD3	0.377833	1071	-0.0322705	1111	0.172781	Human6 Pools	Dharmacon	M-027468-03
51150	H14	51150:H14	FBXL13	0.690756	877	0.478526	757	0.584641	Human6 Pools	Dharmacon	M-016001-01
51150	H15	51150:H15	UBE2I	-0.351027	710	-0.410025	481	-0.380526	Human6 Pools	Dharmacon	M-004910-00
51150	H16	51150:H16	ASB11	-0.551471	1217	-0.542751	586	-0.547111	Human6 Pools	Dharmacon	M-013267-02
51150	H17	51150:H17	UBE2Q2	-0.391285	799	-0.236757	285	-0.314021	Human6 Pools	Dharmacon	M-008326-01
51150	H18	51150:H18	RAB40A	0.899593	929	0.507514	864	0.703554	Human6 Pools	Dharmacon	M-008924-02
51150	H19	51150:H19	HERC6	-0.598535	764	-0.777519	679	-0.688027	Human6 Pools	Dharmacon	M-005175-03
51150	H20	51150:H20	FBXL2	0.593892	1194	0.967158	762	0.780525	Human6 Pools	Dharmacon	M-013562-01
51150	H21	51150:H21	WWP1	0.464659	998	-0.295164	645	0.0847474	Human6 Pools	Dharmacon	M-004251-02
51150	H22	51150:H22	FBXO2	0.901806	1121	2.1083	284	1.50505	Human6 Pools	Dharmacon	M-012429-00
51150	I03	51150:I03	BIRC3	0.180188	1083	0.54987	994	0.365029	Human6 Pools	Dharmacon	M-004099-02
51150	I04	51150:I04	UBR2	1.55913	1042	1.51169	953	1.53541	Human6 Pools	Dharmacon	M-006954-01
51150	I05	51150:I05	MIB2	0.693949	1071	0.212153	773	0.453051	Human6 Pools	Dharmacon	M-015287-02
51150	I06	51150:I06	TRIM2	-0.188903	472	-0.317101	432	-0.253002	Human6 Pools	Dharmacon	M-006955-00
51150	I07	51150:I07	TRIM62	-0.267176	1316	-0.628219	1126	-0.447697	Human6 Pools	Dharmacon	M-007010-01
51150	I08	51150:I08	RNF103	0.991598	574	0.493304	345	0.742451	Human6 Pools	Dharmacon	M-006594-00
51150	I09	51150:I09	RNF125	-0.0354743	886	-0.041216	544	-0.0383451	Human6 Pools	Dharmacon	M-007005-01
51150	I10	51150:I10	TRIML1			-0.80952	296	-0.80952	Human6 Pools	Dharmacon	M-007174-01
51150	I11	51150:I11	BMI1	-1.21634	747	-1.13219	493	-1.17427	Human6 Pools	Dharmacon	M-005230-00
51150	I12	51150:I12	TOPORS	-0.116703	1070	-0.184233	1107	-0.150468	Human6 Pools	Dharmacon	M-020048-00
51150	I13	51150:I13	PHF20	0.302877	1021	0.279839	794	0.291358	Human6 Pools	Dharmacon	M-015234-02
51150	I14	51150:I14	WHSC1	0.679186	861	0.0164436	623	0.347815	Human6 Pools	Dharmacon	M-006571-01
51150	I15	51150:I15	RNF114	1.08652	1078	0.467372	1012	0.776945	Human6 Pools	Dharmacon	M-007024-00
51150	I16	51150:I16	TRIM17	-0.201104	409	-0.0799833	125	-0.140544	Human6 Pools	Dharmacon	M-006981-01
51150	I17	51150:I17	RNF185	-0.454507	1159	-0.384553	779	-0.41953	Human6 Pools	Dharmacon	M-007107-01
51150	I18	51150:I18	TRIM33	1.11263	863	1.26811	664	1.19037	Human6 Pools	Dharmacon	M-005392-03
51150	I19	51150:I19	ZNRF3	-0.438753	801	-0.190486	474	-0.31462	Human6 Pools	Dharmacon	M-010747-02
51150	I20	51150:I20	RC3H2	-0.157229	957	-0.482106	1025	-0.319667	Human6 Pools	Dharmacon	M-020453-02
51150	I21	51150:I21	KDM5B	0.0777501	1161	-0.618435	991	-0.270342	Human6 Pools	Dharmacon	M-009899-01
51150	I22	51150:I22	RNF222	-1.14267	754			-1.14267	Human6 Pools	Dharmacon	M-036200-00
51150	J03	51150:J03	UBE2O	0.302056	1067	0.596055	794	0.449056	Human6 Pools	Dharmacon	M-008979-01
51150	J04	51150:J04	FBXL7	0.266669	590	-0.184166	479	0.0412513	Human6 Pools	Dharmacon	M-012457-00
51150	J05	51150:J05	UBE2V1	-1.07582	1376	-2.20005	1165	-1.63794	Human6 Pools	Dharmacon	M-010064-03
51150	J06	51150:J06	KDM2A	-1.09319	907	-1.05455	666	-1.07387	Human6 Pools	Dharmacon	M-012458-00
51150	J07	51150:J07	UBE2R2	-0.412249	1148	-0.580658	961	-0.496453	Human6 Pools	Dharmacon	M-009700-02
51150	J08	51150:J08	WSB2	0.188697	958	1.00182	153	0.595258	Human6 Pools	Dharmacon	M-017223-00
51150	J09	51150:J09	AKTIP	0.631164	887	0.630889	853	0.631026	Human6 Pools	Dharmacon	M-008768-03
51150	J10	51150:J10	FBXO16	0.56627	739	0.711646	428	0.638958	Human6 Pools	Dharmacon	M-017447-00
51150	J11	51150:J11	UBE2E1	-1.14647	1266	-1.12257	1016	-1.13452	Human6 Pools	Dharmacon	M-008850-01
51150	J12	51150:J12	ASB14	-0.562774	620	-0.285609	490	-0.424191	Human6 Pools	Dharmacon	M-013205-01
51150	J13	51150:J13	UBE3C	0.964735	888	0.579854	715	0.772294	Human6 Pools	Dharmacon	M-007183-01
51150	J14	51150:J14	FBXO5	-2.68924	183	-2.35455	101	-2.5219	Human6 Pools	Dharmacon	M-012434-01
51150	J15	51150:J15	TSG101	-1.14692	1486	-1.46306	1307	-1.30499	Human6 Pools	Dharmacon	M-003549-01
51150	J16	51150:J16	FBXL17	-0.217606	994	0.308815	680	0.0456043	Human6 Pools	Dharmacon	M-024385-00
51150	J17	51150:J17	UBE2G2	-0.112395	872	-1.15197	472	-0.632181	Human6 Pools	Dharmacon	M-009095-01
51150	J18	51150:J18	ASB5	-1.09208	1191	-0.681872	1057	-0.886977	Human6 Pools	Dharmacon	M-017458-01
51150	J19	51150:J19	SMURF2	-0.982565	727	-0.856668	605	-0.919616	Human6 Pools	Dharmacon	M-007194-01
51150	J20	51150:J20	CISH	1.72449	626	2.42625	454	2.07537	Human6 Pools	Dharmacon	M-017381-01
51150	J21	51150:J21	NEDD4L	0.515988	756	0.887503	574	0.701746	Human6 Pools	Dharmacon	M-007187-02
51150	J22	51150:J22	BTRC	-0.0886138	1301	0.344059	1266	0.127722	Human6 Pools	Dharmacon	M-003463-01
51150	K03	51150:K03	RNF123	-0.851497	1173	-0.946742	1127	-0.89912	Human6 Pools	Dharmacon	M-007041-00
51150	K04	51150:K04	TRIM40	-1.03734	993	-0.524486	1049	-0.780914	Human6 Pools	Dharmacon	M-007129-01
51150	K05	51150:K05	PHF11	-0.0822513	1063	-0.0737161	742	-0.0779837	Human6 Pools	Dharmacon	M-021310-01
51150	K06	51150:K06	RFPL2	-0.492746	222	-0.690119	537	-0.591432	Human6 Pools	Dharmacon	M-006935-01
51150	K07	51150:K07	TRIM60	-0.55256	1094	-0.952115	1094	-0.752337	Human6 Pools	Dharmacon	M-007153-00
51150	K08	51150:K08	PHF16	0.339252	776	1.07898	475	0.709114	Human6 Pools	Dharmacon	M-013431-01
51150	K09	51150:K09	TRIM8	1.60142	595	1.58198	457	1.5917	Human6 Pools	Dharmacon	M-007076-01
51150	K10	51150:K10	TRIM22	-1.01017	990	-1.23847	932	-1.12432	Human6 Pools	Dharmacon	M-006927-03
51150	K11	51150:K11	RNF122	-0.470017	712	0.203673	249	-0.133172	Human6 Pools	Dharmacon	M-007068-00
51150	K12	51150:K12	RNF31	0.0848526	1029	0.110807	1004	0.0978299	Human6 Pools	Dharmacon	M-021419-01
51150	K13	51150:K13	RNF39	-0.108309	1066	-0.170799	990	-0.139554	Human6 Pools	Dharmacon	M-007074-00
51150	K14	51150:K14	ZNRF4			1.24264	153	1.24264	Human6 Pools	Dharmacon	M-007141-01
51150	K15	51150:K15	RLIM	0.648138	1097	0.305002	1006	0.47657	Human6 Pools	Dharmacon	M-006982-01
51150	K16	51150:K16	RNF166	-0.593969	675	-0.131738	457	-0.362853	Human6 Pools	Dharmacon	M-007119-00
51150	K17	51150:K17	RNF135	-1.2944	855	-1.02744	775	-1.16092	Human6 Pools	Dharmacon	M-007087-01
51150	K18	51150:K18	RNF168	-0.942411	784	-0.35194	802	-0.647175	Human6 Pools	Dharmacon	M-007152-03
51150	K19	51150:K19	ZNRF2	1.53005	571	1.48861	523	1.50933	Human6 Pools	Dharmacon	M-007165-00
51150	K20	51150:K20	SPRYD5P	-1.36702	311	-0.761431	305	-1.06422	Human6 Pools	Dharmacon	M-029937-01
51150	K21	51150:K21	MEX3D	-0.634014	393	-0.448666	403	-0.54134	Human6 Pools	Dharmacon	M-031965-01
51150	K22	51150:K22	TRIM43	-0.196072	1037	-0.311249	755	-0.253661	Human6 Pools	Dharmacon	M-007127-01
51150	L03	51150:L03	UBA3	-2.10494	619	-1.73992	430	-1.92243	Human6 Pools	Dharmacon	M-005249-00
51150	L04	51150:L04	ASB18	-1.09108	187	-0.209546	222	-0.650312	Human6 Pools	Dharmacon	M-032545-01
51150	L05	51150:L05	UBE2E3	0.0500181	384	0.1869	361	0.118459	Human6 Pools	Dharmacon	M-008845-00
51150	L06	51150:L06	FBXL20	-1.88024	501	-2.05284	396	-1.96654	Human6 Pools	Dharmacon	M-015029-00
51150	L07	51150:L07	UBE2D1	2.46162	650	2.15896	599	2.31029	Human6 Pools	Dharmacon	M-009387-01
51150	L08	51150:L08	SOCS2	0.213148	737	0.641563	376	0.427356	Human6 Pools	Dharmacon	M-017604-00
51150	L09	51150:L09	UBE3A	-0.422462	857	0.231658	291	-0.0954019	Human6 Pools	Dharmacon	M-005137-00
51150	L10	51150:L10	FBXW11	1.00335	602	1.6264	328	1.31487	Human6 Pools	Dharmacon	M-003490-01
51150	L11	51150:L11	TRIP12	0.903974	827	0.95581	737	0.929892	Human6 Pools	Dharmacon	M-007182-01
51150	L12	51150:L12	ASB6	0.784435	433	1.10257	411	0.943504	Human6 Pools	Dharmacon	M-013355-00
51150	L13	51150:L13	HECTD2	-0.44445	672	-0.26232	758	-0.353385	Human6 Pools	Dharmacon	M-007198-00
51150	L14	51150:L14	FBXO28			-1.05295	207	-1.05295	Human6 Pools	Dharmacon	M-014080-00
51150	L15	51150:L15	CUL4A	-0.0249581	1105	-0.476877	1147	-0.250918	Human6 Pools	Dharmacon	M-012610-01
51150	L16	51150:L16	FBXO46	-0.0419826	694	-0.0138323	674	-0.0279075	Human6 Pools	Dharmacon	M-023753-01
51150	L17	51150:L17	HERC4	-0.567089	757	-0.680383	921	-0.623736	Human6 Pools	Dharmacon	M-021426-01
51150	L18	51150:L18	ASB8	-0.634905	1267	-0.922835	1037	-0.77887	Human6 Pools	Dharmacon	M-014301-00
51150	L19	51150:L19	HECW2	0.216084	964	-0.210668	628	0.00270812	Human6 Pools	Dharmacon	M-007192-00
51150	L20	51150:L20	FBXW9	-0.974159	626	-1.14592	602	-1.06004	Human6 Pools	Dharmacon	M-014844-01
51150	L21	51150:L21	UBE2B	0.263699	869	0.361617	770	0.312658	Human6 Pools	Dharmacon	M-009930-00
51150	L22	51150:L22	FBXL12	-0.213313	1236	-0.0124495	887	-0.112881	Human6 Pools	Dharmacon	M-005204-01
51150	M03	51150:M03	TRIM67	-0.000756849	540	0.166794	532	0.0830188	Human6 Pools	Dharmacon	M-032288-01
51150	M04	51150:M04	RNF112	-0.965241	335	0.24746	365	-0.35889	Human6 Pools	Dharmacon	M-006588-01
51150	M05	51150:M05	LOC644006	-1.03455	758	-0.556287	453	-0.795416	Human6 Pools	Dharmacon	M-036244-00
51150	M06	51150:M06	RAD18	0.256014	675	0.597566	582	0.42679	Human6 Pools	Dharmacon	M-004591-00
51150	M07	51150:M07	PHF6	-1.29757	577	-1.02987	647	-1.16372	Human6 Pools	Dharmacon	M-014862-01
51150	M08	51150:M08	STUB1	0.26157	537	0.607	519	0.434285	Human6 Pools	Dharmacon	M-007201-02
51150	M09	51150:M09	TRIM63	0.432951	188	0.73375	100	0.583351	Human6 Pools	Dharmacon	M-007093-01
51150	M10	51150:M10	MARCH6	-0.314588	662	0.172658	235	-0.0709651	Human6 Pools	Dharmacon	M-006925-00
51150	M11	51150:M11	RFPL4B	0.0754312	616	0.710439	108	0.392935	Human6 Pools	Dharmacon	M-032292-03
51150	M12	51150:M12	BARD1	0.465597	630	1.78313	415	1.12436	Human6 Pools	Dharmacon	M-003873-02
51150	M13	51150:M13	PDZRN3	0.537837	1042	1.01105	869	0.774441	Human6 Pools	Dharmacon	M-023265-01
51150	M14	51150:M14	RCHY1	-0.648426	624	-0.569334	462	-0.60888	Human6 Pools	Dharmacon	M-006966-01
51150	M15	51150:M15	PRICKLE4	-0.590375	732	-0.450994	669	-0.520685	Human6 Pools	Dharmacon	M-006979-01
51150	M16	51150:M16	TRAIP	-0.257774	411	-0.962321	219	-0.610048	Human6 Pools	Dharmacon	M-006924-00
51150	M17	51150:M17	PHF5A	-2.26243	761	-1.12464	453	-1.69354	Human6 Pools	Dharmacon	M-014987-01
51150	M18	51150:M18	PRICKLE3	2.57227	324	2.84073	137	2.7065	Human6 Pools	Dharmacon	M-013079-00
51150	M19	51150:M19	RBCK1	-1.13685	425	-1.49483	123	-1.31584	Human6 Pools	Dharmacon	M-006932-02
51150	M20	51150:M20	TRIM52	0.355225	119	-0.157859	767	0.0986833	Human6 Pools	Dharmacon	M-007095-00
51150	M21	51150:M21	TRIM75	-0.0191561	1140	-0.205309	1274	-0.112233	Human6 Pools	Dharmacon	M-028282-02
51150	M22	51150:M22	CBLC	-0.124723	416	-0.0164218	360	-0.0705723	Human6 Pools	Dharmacon	M-006962-00
51150	N03	51150:N03	UBE2U	0.18624	836	0.386025	645	0.286133	Human6 Pools	Dharmacon	M-008998-00
51150	N04	51150:N04	FBXL16	0.136124	320	0.411009	279	0.273567	Human6 Pools	Dharmacon	M-016797-00
51150	N05	51150:N05	TMEM189-UBE2V1	0.270184	1121	0.268905	1084	0.269545	Human6 Pools	Dharmacon	M-032200-03
51150	N06	51150:N06	FBXO27	0.889234	476	0.901414	576	0.895324	Human6 Pools	Dharmacon	M-018558-00
51150	N07	51150:N07	CAND1	-3.27354	1371	-2.86297	1232	-3.06826	Human6 Pools	Dharmacon	M-015562-00
51150	N08	51150:N08	FBXO43	0.107522	376	0.0438832	262	0.0757024	Human6 Pools	Dharmacon	M-025904-02
51150	N09	51150:N09	KIAA0317	-0.164568	790	-0.111091	620	-0.137829	Human6 Pools	Dharmacon	M-007184-02
51150	N10	51150:N10	FBXO45	0.177304	920	0.69054	836	0.433922	Human6 Pools	Dharmacon	M-023542-02
51150	N11	51150:N11	UBE2D4	0.385009	905	0.976873	713	0.680941	Human6 Pools	Dharmacon	M-009435-01
51150	N12	51150:N12	RAB40C	-0.0395758	737	0.680056	356	0.32024	Human6 Pools	Dharmacon	M-010368-00
51150	N13	51150:N13	DCUN1D4	1.03522	510	2.12643	381	1.58083	Human6 Pools	Dharmacon	M-014118-02
51150	N14	51150:N14	FBXW2	-0.802715	1131	-0.743483	606	-0.773099	Human6 Pools	Dharmacon	M-012427-01
51150	N15	51150:N15	CUL4B	-1.19698	394	-0.999034	318	-1.09801	Human6 Pools	Dharmacon	M-017965-01
51150	N16	51150:N16	NCCRP1	-0.798199	730	-0.451626	618	-0.624913	Human6 Pools	Dharmacon	M-032307-01
51150	N17	51150:N17	UBE2L6	-0.691871	810	-0.626372	701	-0.659121	Human6 Pools	Dharmacon	M-008569-02
51150	N18	51150:N18	FBXL18	-3.44995	528	-2.82492	350	-3.13743	Human6 Pools	Dharmacon	M-016587-01
51150	N19	51150:N19	UBE2J1	-0.987824	769	-0.620377	617	-0.804101	Human6 Pools	Dharmacon	M-007266-02
51150	N20	51150:N20	LOC652759	-0.675856	743	-0.063659	377	-0.369757	Human6 Pools	Dharmacon	M-039678-01
51150	N21	51150:N21	UBE2QL1	-1.1176	210	-0.779898	167	-0.948751	Human6 Pools	Dharmacon	M-024273-02
51150	N22	51150:N22	TULP4	0.0198908	825	0.478598	709	0.249244	Human6 Pools	Dharmacon	M-013785-01
51150	O03	51150:O03	PHF17	0.425609	335	0.626013	195	0.525811	Human6 Pools	Dharmacon	M-017133-01
51150	O04	51150:O04	RNF44	0.824613	212	2.19928	119	1.51195	Human6 Pools	Dharmacon	M-006947-00
51150	O05	51150:O05	TRIM42	0.958611	797	-0.54824	499	0.205186	Human6 Pools	Dharmacon	M-007173-00
51150	O06	51150:O06	MLL3	-1.77182	170	-1.24325	120	-1.50754	Human6 Pools	Dharmacon	M-007039-02
51150	O07	51150:O07	BAHD1	-0.167883	822	-0.196026	856	-0.181954	Human6 Pools	Dharmacon	M-020357-01
51150	O08	51150:O08	RNF149	-0.324764	683	-0.182527	583	-0.253645	Human6 Pools	Dharmacon	M-007169-00
51150	O09	51150:O09	WDR24	1.45413	667	1.90688	302	1.68051	Human6 Pools	Dharmacon	M-014822-02
51150	O10	51150:O10	TRIM37	0.654712	850	0.879289	726	0.767001	Human6 Pools	Dharmacon	M-006538-02
51150	O11	51150:O11	DTX4	0.372933	142	1.5453	110	0.959118	Human6 Pools	Dharmacon	M-026663-01
51150	O12	51150:O12	BIRC7	-0.513263	163	0.315744	406	-0.0987594	Human6 Pools	Dharmacon	M-004391-03
51150	O13	51150:O13	TRIM26	0.291131	532	0.990202	558	0.640667	Human6 Pools	Dharmacon	M-006587-01
51150	O14	51150:O14	CBLB	-0.363699	864	0.358314	622	-0.00269245	Human6 Pools	Dharmacon	M-003004-02
51150	O15	51150:O15	PHF21B	1.50571	466	1.89871	445	1.70221	Human6 Pools	Dharmacon	M-007113-02
51150	O16	51150:O16	RNF6	-0.853626	754	-0.966571	749	-0.910098	Human6 Pools	Dharmacon	M-006559-01
51150	O17	51150:O17	MARCH4	0.363386	956	0.968741	675	0.666063	Human6 Pools	Dharmacon	M-023172-01
51150	O18	51150:O18	RNF144A	-0.630913	760	-0.70595	432	-0.668432	Human6 Pools	Dharmacon	M-006912-01
51150	O19	51150:O19	ANKIB1	-0.686685	1089	-0.518631	878	-0.602658	Human6 Pools	Dharmacon	M-028950-01
51150	O20	51150:O20	LONRF1	-0.137469	669	0.197607	797	0.0300688	Human6 Pools	Dharmacon	M-007108-01
51150	O21	51150:O21	OIT3					no cells	Human6 Pools	Dharmacon	M-016942-00
51150	O22	51150:O22	TRIM55	-0.752601	337	-0.242871	338	-0.497736	Human6 Pools	Dharmacon	M-007092-01
51151	B03	51151:B03	UBE2C	1.62224	1121	1.46039	1070	1.54132	Human6 Pools	Dharmacon	M-004693-03
51151	B04	51151:B04	UBE2Q1	-0.920521	1269	-0.721347	1247	-0.820934	Human6 Pools	Dharmacon	M-008631-03
51151	B05	51151:B05	SMURF1	2.01582	790	1.76766	676	1.89174	Human6 Pools	Dharmacon	M-007191-01
51151	B06	51151:B06	UBE2G1	0.187495	1214	-0.0356017	1166	0.0759466	Human6 Pools	Dharmacon	M-010154-02
51151	B07	51151:B07	UBR5	-0.566972	892	-0.372042	727	-0.469507	Human6 Pools	Dharmacon	M-007189-02
51151	B08	51151:B08	UBE2H	-0.587422	469	-1.00748	526	-0.797451	Human6 Pools	Dharmacon	M-009134-02
51151	B09	51151:B09	UBE2K	-0.0591814	736	-0.423298	705	-0.24124	Human6 Pools	Dharmacon	M-009431-01
51151	B10	51151:B10	CUL5	0.991133	1108	0.41058	1146	0.700856	Human6 Pools	Dharmacon	M-019553-01
51151	B11	51151:B11	HECTD1	0.430001	994	0.251691	864	0.340846	Human6 Pools	Dharmacon	M-007188-02
51151	B12	51151:B12	ARIH1	-1.38606	614	-1.58544	617	-1.48575	Human6 Pools	Dharmacon	M-019984-00
51151	B13	51151:B13	UBE2T	-1.65964	543	-1.25489	704	-1.45726	Human6 Pools	Dharmacon	M-004898-01
51151	B14	51151:B14	UBE2D2	1.62163	1004	1.24285	956	1.43224	Human6 Pools	Dharmacon	M-010383-02
51151	B15	51151:B15	CDC34	-0.690044	578	-0.482994	564	-0.586519	Human6 Pools	Dharmacon	M-003230-01
51151	B16	51151:B16	C10orf46	0.291707	1161	-0.444373	1198	-0.0763328	Human6 Pools	Dharmacon	M-016305-01
51151	B17	51151:B17	C12orf51	0.580708	1004	0.0976965	1097	0.339202	Human6 Pools	Dharmacon	M-018270-01
51151	B18	51151:B18	UBA6	0.373224	908	-0.219135	806	0.0770443	Human6 Pools	Dharmacon	M-006403-02
51151	B19	51151:B19	DCUN1D1	0.183399	1019	-0.116175	998	0.0336119	Human6 Pools	Dharmacon	M-019139-01
51151	B20	51151:B20	FBXL15	0.236521	670	-0.180789	710	0.0278663	Human6 Pools	Dharmacon	M-026308-01
51151	B21	51151:B21	CUL2	-0.757752	784	-0.78406	609	-0.770906	Human6 Pools	Dharmacon	M-007277-00
51151	B22	51151:B22	FBXW10	0.806436	331	0.684254	217	0.745345	Human6 Pools	Dharmacon	M-014733-01
51151	C03	51151:C03	FBXO42	0.955399	1277	1.18094	1138	1.06817	Human6 Pools	Dharmacon	M-022191-01
51151	C04	51151:C04	LGR6	0.494624	1057	0.175881	897	0.335253	Human6 Pools	Dharmacon	M-005648-01
51151	C05	51151:C05	ASB13	1.00308	898	0.0847409	910	0.543913	Human6 Pools	Dharmacon	M-012929-00
51151	C06	51151:C06	FBXW12	0.996691	880	0.947575	771	0.972133	Human6 Pools	Dharmacon	M-032001-00
51151	C07	51151:C07	SPSB1	0.0430959	1235	-0.0937184	1106	-0.0253112	Human6 Pools	Dharmacon	M-015262-01
51151	C08	51151:C08	FBXL6	-0.391607	1114	-0.590767	953	-0.491187	Human6 Pools	Dharmacon	M-012425-02
51151	C09	51151:C09	SPSB3	1.2308	609	1.68236	350	1.45658	Human6 Pools	Dharmacon	M-017713-01
51151	C10	51151:C10	FBXL4	0.336584	963	0.273587	854	0.305086	Human6 Pools	Dharmacon	M-013564-00
51151	C11	51151:C11	FBXO31	-0.0636531	1138	-0.0172525	1015	-0.0404528	Human6 Pools	Dharmacon	M-016541-01
51151	C12	51151:C12	FBXW4	-1.71287	284	-1.65286	356	-1.68286	Human6 Pools	Dharmacon	M-013956-01
51151	C13	51151:C13	SOCS3	0.429551	1073	0.211952	948	0.320751	Human6 Pools	Dharmacon	M-004299-02
51151	C14	51151:C14	FBXO47	0.863373	743	0.375425	587	0.619399	Human6 Pools	Dharmacon	M-034909-00
51151	C15	51151:C15	FBXO15	-0.467112	683	-0.220026	554	-0.343569	Human6 Pools	Dharmacon	M-016503-00
51151	C16	51151:C16	ASB17	-0.353677	1161	-0.831819	1194	-0.592748	Human6 Pools	Dharmacon	M-015284-00
51151	C17	51151:C17	NLRC5	0.233992	1315	-0.26492	1333	-0.0154637	Human6 Pools	Dharmacon	M-018267-01
51151	C18	51151:C18	ASB3	1.17562	862	0.559095	598	0.86736	Human6 Pools	Dharmacon	M-017457-00
51151	C19	51151:C19	FBXO8	0.158444	1132	-0.0198898	781	0.0692769	Human6 Pools	Dharmacon	M-012435-00
51151	C20	51151:C20	FBXO44	-0.317079	500	-0.144668	299	-0.230873	Human6 Pools	Dharmacon	M-019201-01
51151	C21	51151:C21	FBXO38	1.24315	866	1.00296	462	1.12305	Human6 Pools	Dharmacon	M-018163-01
[truncated: 5,639 more rows]

## Sheet: de-pooled_NIPBL-like_plate_1
Plate	Well	Plate:Well	siRNA	RAD21_rep1	FC_RAD21_rep1	Nuclei_per_well_rep1	RAD21_rep2	FC_RAD21_rep2	Nuclei_per_well_rep2	RAD21_rep3	FC_RAD21_rep3	Nuclei_per_well_rep3	Avg_FC_RAD21	Vendor	Duplex Vendor ID	Pool Vendor ID
N1	B02	N1:B02	siCTL	3.29727	1.0163	1127	3.17663	0.94822	1291	3.31558	1.01048	1373	0.991667	Dharmacon
N1	B03	N1:B03	siNIPBL	1.27231	0.392158	1377	1.24228	0.37082	1390	1.24309	0.378854	1405	0.38061	Dharmacon
N1	B04	N1:B04	siNIPBL	1.25796	0.387735	1309	1.17484	0.350689	1415	1.31165	0.39975	1416	0.379391	Dharmacon
N1	B05	N1:B05	siNIPBL	1.27174	0.391983	1385	1.16512	0.347788	1368	1.27328	0.388054	1389	0.375942	Dharmacon
N1	B06	N1:B06	siCTL	3.16974	0.976992	1192	3.13133	0.934696	1389	3.23322	0.98538	1303	0.96569	Dharmacon
N1	B07	N1:B07	siCTL	3.33821	1.02892	1004	3.12403	0.93252	1280	3.27575	0.998342	1450	0.986594	Dharmacon
N1	B08	N1:B08	siCTL	3.24117	0.999011	1151	3.10255	0.926107	1385	3.32177	1.01237	1387	0.979163	Dharmacon
N1	B09	N1:B09	siCTL	3.22965	0.995459	1112	3.21502	0.95968	1353	3.03579	0.925212	1404	0.960117	Dharmacon
N1	B10	N1:B10	siCTL	3.34499	1.03101	1082	3.20212	0.955828	1336	3.33569	1.01661	1338	1.00115	Dharmacon
N1	B11	N1:B11	siCTL	3.22652	0.994494	1159	3.16167	0.943752	1433	3.23156	0.984877	1434	0.974374	Dharmacon
N1	B12	N1:B12	siCTL	3.15254	0.971691	1117	3.1224	0.932032	1378	3.01622	0.919246	1397	0.940989	Dharmacon
N1	B13	N1:B13	siCTL	3.23328	0.996578	1170	3.25132	0.970513	1354	3.12	0.950875	1382	0.972655	Dharmacon
N1	B14	N1:B14	siCTL	2.97892	0.918176	906	3.20573	0.956905	1410	2.99286	0.912127	1401	0.92907	Dharmacon
N1	B15	N1:B15	siCTL	3.11982	0.961608	1151	3.31756	0.990288	1355	3.22405	0.982587	1391	0.978161	Dharmacon
N1	B16	N1:B16	siCTL	3.34247	1.03023	1213	3.21197	0.958769	1376	3.04772	0.928847	1348	0.972616	Dharmacon
N1	B17	N1:B17	siCTL	3.16549	0.975684	1122	3.12704	0.933415	1159	2.90723	0.886031	1436	0.93171	Dharmacon
N1	B18	N1:B18	siCTL	3.27835	1.01047	1244	3.18761	0.951497	1330	3.15981	0.963008	1369	0.974991	Dharmacon
N1	B19	N1:B19	siCTL	3.13312	0.965706	1188	3.16702	0.945349	1396	3.11989	0.950842	1442	0.953966	Dharmacon
N1	B20	N1:B20	siWAPL	5.4791	1.6888	785	4.49457	1.34162	991	5.00892	1.52656	638	1.51899	Dharmacon
N1	B21	N1:B21	siWAPL	5.39703	1.6635	1092	4.52657	1.35117	694	4.67129	1.42366	578	1.47944	Dharmacon
N1	B22	N1:B22	siWAPL	5.36666	1.65414	900	4.56469	1.36255	1475	4.7309	1.44183	610	1.48617	Dharmacon
N1	B23	N1:B23	siCTL	3.20944	0.989229	1125	3.20599	0.956982	1412	3.1351	0.955479	1547	0.96723	Dharmacon
N1	C02	N1:C02	siCTL	3.47713	1.07174	1075	3.32089	0.991281	1332	3.39135	1.03358	1204	1.0322	Dharmacon
N1	C03	N1:C03	IPPK	3.4116	1.05154	1114	3.62662	1.08254	1397	3.58609	1.09292	1421	1.07567	Dharmacon	D-006703-01	M-006703-03
N1	C04	N1:C04	IPPK	3.21875	0.992098	876	3.14131	0.937678	1117	3.30187	1.0063	1128	0.978693	Dharmacon	D-006703-03	M-006703-03
N1	C05	N1:C05	IPPK	3.52899	1.08772	1071	3.29807	0.984467	1557	3.61886	1.10291	1582	1.05837	Dharmacon	D-006703-05	M-006703-03
N1	C06	N1:C06	IPPK	2.68466	0.827479	551	3.0803	0.919466	982	3.06557	0.934287	855	0.893744	Dharmacon	D-006703-06	M-006703-03
N1	C07	N1:C07	PIP5K1A	3.08363	0.950453	323	3.72494	1.11189	805	3.77035	1.14908	1262	1.07047	Dharmacon	D-004780-04	M-004780-02
N1	C08	N1:C08	PIP5K1A	3.53022	1.0881	807	3.61361	1.07866	1197	3.46484	1.05597	1251	1.07424	Dharmacon	D-004780-05	M-004780-02
N1	C09	N1:C09	PIP5K1A	3.48076	1.07286	998	3.54646	1.05861	1217	3.44079	1.04864	1187	1.06004	Dharmacon	D-004780-06	M-004780-02
N1	C10	N1:C10	PIP5K1A	2.24112	0.690768	369	2.67324	0.797959	921	2.69859	0.822445	946	0.770391	Dharmacon	D-004780-07	M-004780-02
N1	C11	N1:C11	ADCK2	3.23722	0.997792	856	2.96224	0.884224	2125	3.27754	0.998888	1270	0.960301	Dharmacon	D-005304-02	M-005304-01
N1	C12	N1:C12	ADCK2	3.32263	1.02412	757	3.50985	1.04768	1026	3.59651	1.0961	762	1.05597	Dharmacon	D-005304-03	M-005304-01
N1	C13	N1:C13	ADCK2	3.39281	1.04575	638	4.1703	1.24483	710	4.0672	1.23955	966	1.17671	Dharmacon	D-005304-04	M-005304-01
N1	C14	N1:C14	ADCK2	2.88343	0.888745	956	3.27867	0.978677	1555	3.08243	0.939427	1475	0.935616	Dharmacon	D-005304-05	M-005304-01
N1	C15	N1:C15	PIK3C2A	3.07961	0.949212	780	3.44037	1.02694	1315	3.4453	1.05002	1160	1.00872	Dharmacon	D-006771-01	M-006771-00; M-006771-01
N1	C16	N1:C16	PIK3C2A	2.65969	0.819785	718	2.92983	0.87455	1081	2.82246	0.860195	1039	0.85151	Dharmacon	D-006771-02	M-006771-00; M-006771-01
N1	C17	N1:C17	PIK3C2A	3.41027	1.05113	1057	3.52293	1.05159	1092	3.54889	1.08159	1286	1.06144	Dharmacon	D-006771-03	M-006771-00; M-006771-01
N1	C18	N1:C18	PIK3C2A	3.07127	0.946642	140	3.12018	0.931369	591	3.17765	0.968445	654	0.948819	Dharmacon	D-006771-04	M-006771-00; M-006771-01
N1	C19	N1:C19	MAGI1	3.39387	1.04608	1039	3.56361	1.06373	1417	3.56937	1.08783	1452	1.06588	Dharmacon	D-011922-01	M-011922-00; M-011922-01
N1	C20	N1:C20	MAGI1	3.61131	1.1131	1059	3.44431	1.02812	1569	3.33577	1.01664	1627	1.05262	Dharmacon	D-011922-02	M-011922-00; M-011922-01
N1	C21	N1:C21	MAGI1	3.14466	0.969263	1028	3.39328	1.01289	1428	3.38832	1.03265	1411	1.00493	Dharmacon	D-011922-03	M-011922-00; M-011922-01
N1	C22	N1:C22	MAGI1	2.42082	0.746157	623	2.82678	0.843788	1264	2.60436	0.793726	1020	0.794557	Dharmacon	D-011922-04	M-011922-00; M-011922-01
N1	C23	N1:C23	siCTL	3.4097	1.05095	1259	3.35224	1.00064	1195	3.30846	1.00831	1228	1.01997	Dharmacon
N1	D02	N1:D02	siCTL	3.37409	1.03998	1146	3.52617	1.05255	1378	3.52679	1.07485	1364	1.0558	Dharmacon
N1	D03	N1:D03	GPRC5B	3.52466	1.08639	1211	3.48186	1.03933	1433	3.53821	1.07833	1465	1.06802	Dharmacon	D-005610-01	M-005610-01
N1	D04	N1:D04	GPRC5B	3.5695	1.10021	830	4.31277	1.28735	867	4.0874	1.24571	1115	1.21109	Dharmacon	D-005610-05	M-005610-01
N1	D05	N1:D05	GPRC5B	3.36517	1.03723	767	3.40874	1.0175	1270	3.42576	1.04406	1244	1.03293	Dharmacon	D-005610-06	M-005610-01
N1	D06	N1:D06	GPRC5B	2.80298	0.86395	182	2.6729	0.797858	1318	2.72824	0.831479	1464	0.831096	Dharmacon	D-005610-07	M-005610-01
N1	D07	N1:D07	KCTD10	2.38455	0.734979	612	2.79656	0.834769	1089	2.51509	0.766518	1007	0.778756	Dharmacon	D-018189-01	M-018189-01
N1	D08	N1:D08	KCTD10	3.24053	0.998814	1313	3.26196	0.973691	1392	3.16947	0.965952	1255	0.979486	Dharmacon	D-018189-02	M-018189-01
N1	D09	N1:D09	KCTD10	2.90511	0.895429	816	3.31005	0.988044	1017	3.02923	0.923212	1097	0.935562	Dharmacon	D-018189-03	M-018189-01
N1	D10	N1:D10	KCTD10	2.87375	0.885762	945	3.07451	0.917736	1495	2.88066	0.877933	1347	0.89381	Dharmacon	D-018189-04	M-018189-01
N1	D11	N1:D11	CPB1	3.46958	1.06941	1013	3.63027	1.08363	1370	3.55629	1.08384	1261	1.07896	Dharmacon	D-005821-01	M-005821-01
N1	D12	N1:D12	CPB1	2.13053	0.656683	634	2.53652	0.757148	996	2.41647	0.736463	882	0.716765	Dharmacon	D-005821-02	M-005821-01
N1	D13	N1:D13	CPB1	3.0664	0.945142	964	3.34027	0.997066	1208	3.07808	0.938101	1242	0.960103	Dharmacon	D-005821-03	M-005821-01
N1	D14	N1:D14	CPB1	3.92489	1.20975	754	3.99052	1.19116	950	3.80439	1.15945	948	1.18679	Dharmacon	D-005821-04	M-005821-01
N1	D15	N1:D15	UFD1L	2.34486	0.722745	1032	2.76581	0.825591	1316	2.55751	0.779448	1287	0.775928	Dharmacon	D-017918-02	M-017918-01
N1	D16	N1:D16	UFD1L	2.78106	0.857193	502	3.00849	0.898028	831	2.93525	0.894571	1150	0.883264	Dharmacon	D-017918-03	M-017918-01
N1	D17	N1:D17	UFD1L	3.2076	0.988663	828	3.55206	1.06029	1197	3.4452	1.04999	1134	1.03298	Dharmacon	D-017918-04	M-017918-01
N1	D18	N1:D18	UFD1L	2.2466	0.692459	1073	2.64182	0.788579	1396	2.44923	0.746448	1403	0.742495	Dharmacon	D-017918-17	M-017918-01
N1	D19	N1:D19	DPP7	2.10557	0.648988	1219	2.22936	0.66546	1400	2.12314	0.647064	1478	0.653837	Dharmacon	D-005854-01	M-005854-01
N1	D20	N1:D20	DPP7	2.67314	0.823928	1413	2.88989	0.862629	1598	2.77688	0.846303	1583	0.844286	Dharmacon	D-005854-02	M-005854-01
N1	D21	N1:D21	DPP7	3.19414	0.984513	428	3.47286	1.03664	1093	3.09545	0.943395	1268	0.988184	Dharmacon	D-005854-03	M-005854-01
N1	D22	N1:D22	DPP7	3.79632	1.17012	940	3.67687	1.09754	1582	3.41185	1.03982	1515	1.10249	Dharmacon	D-005854-04	M-005854-01
N1	D23	N1:D23	siCTL	3.37006	1.03874	1272	3.42474	1.02228	1430	3.14597	0.958789	1370	1.0066	Dharmacon
N1	E02	N1:E02	siCTL	3.34099	1.02978	840	3.35942	1.00278	1379	3.26488	0.995032	1289	1.0092	Dharmacon
N1	E03	N1:E03	siNIPBL	1.20841	0.372462	1291	1.2821	0.382705	1436	1.25832	0.383495	1499	0.379554	Dharmacon
N1	E04	N1:E04	siNIPBL	1.27159	0.391936	1374	1.27777	0.381414	1465	1.26758	0.386319	1382	0.386556	Dharmacon
N1	E05	N1:E05	siNIPBL	1.3383	0.412498	1141	1.27161	0.379573	1426	1.31828	0.401769	1411	0.397947	Dharmacon
N1	E06	N1:E06	siCTL	3.19593	0.985066	1133	3.28798	0.981457	1434	3.26254	0.994316	1361	0.986947	Dharmacon
N1	E07	N1:E07	siCTL	3.29172	1.01459	1177	3.13849	0.936833	1401	3.25593	0.992304	1398	0.981243	Dharmacon
N1	E08	N1:E08	siCTL	3.29137	1.01448	1114	3.20992	0.958155	1491	3.3731	1.02801	1401	1.00022	Dharmacon
N1	E09	N1:E09	siCTL	3.2294	0.995382	1179	3.3078	0.987373	1394	3.17565	0.967836	1394	0.98353	Dharmacon
N1	E10	N1:E10	siCTL	3.31726	1.02246	1173	3.14524	0.93885	1379	3.20536	0.976891	1416	0.979401	Dharmacon
N1	E11	N1:E11	siCTL	3.25737	1.004	1088	3.40693	1.01696	1314	3.05618	0.931426	1447	0.98413	Dharmacon
N1	E12	N1:E12	siCTL	3.1891	0.982961	1138	3.37571	1.00764	1459	3.19284	0.973076	1425	0.987894	Dharmacon
N1	E13	N1:E13	siCTL	3.3843	1.04313	967	3.21918	0.960921	1395	3.14666	0.959001	1394	0.987683	Dharmacon
N1	E14	N1:E14	siCTL	3.19916	0.98606	1137	3.39052	1.01207	1437	3.1204	0.950998	1447	0.983041	Dharmacon
N1	E15	N1:E15	siCTL	3.32017	1.02336	1085	3.36366	1.00405	1473	3.16429	0.964375	1230	0.99726	Dharmacon
N1	E16	N1:E16	siCTL	3.37068	1.03893	1093	3.46067	1.03301	1444	3.32421	1.01311	1411	1.02835	Dharmacon
N1	E17	N1:E17	siCTL	3.16318	0.974972	1165	3.35338	1.00098	1393	3.12713	0.953048	1416	0.976333	Dharmacon
N1	E18	N1:E18	siCTL	2.06565	0.636686	1218	3.2808	0.979314	1175	3.25181	0.991048	1431	0.869016	Dharmacon
N1	E19	N1:E19	siCTL	3.28942	1.01388	1027	3.43996	1.02682	1371	3.17813	0.968593	1406	1.0031	Dharmacon
N1	E20	N1:E20	siWAPL	5.30719	1.63581	1106	4.67594	1.39576	1178	4.95986	1.51161	680	1.51439	Dharmacon
N1	E21	N1:E21	siWAPL	4.02197	1.23967	1054	4.55147	1.35861	1174	4.54159	1.38413	1081	1.32747	Dharmacon
N1	E22	N1:E22	siWAPL	5.64368	1.73952	1026	4.31612	1.28836	964	4.6729	1.42415	1759	1.48401	Dharmacon
N1	E23	N1:E23	siCTL	3.35374	1.03371	1280	3.35003	0.999978	1424	3.03297	0.924351	1448	0.986012	Dharmacon
N1	F02	N1:F02	siCTL	3.1746	0.978492	1118	3.1109	0.9286	1209	3.27669	0.99863	1357	0.968574	Dharmacon
N1	F03	N1:F03	FBXO5	2.77723	0.856013	534	3.11744	0.930552	549	2.77465	0.845626	580	0.877397	Dharmacon	D-012434-01	M-012434-01
N1	F04	N1:F04	FBXO5	3.17565	0.978816	525	3.33172	0.994513	544	3.41384	1.04043	549	1.00459	Dharmacon	D-012434-02	M-012434-01
N1	F05	N1:F05	FBXO5	3.00842	0.927271	265	3.22635	0.963061	342	3.16382	0.964231	352	0.951521	Dharmacon	D-012434-03	M-012434-01
N1	F06	N1:F06	FBXO5	2.82383	0.870374	534	3.26525	0.974671	1024	3.33044	1.01501	705	0.953352	Dharmacon	D-012434-05	M-012434-01
N1	F07	N1:F07	CAND1	1.92898	0.594559	1263	2.24825	0.671098	1488	2.31541	0.705661	1227	0.657106	Dharmacon	D-015562-01	M-015562-00
N1	F08	N1:F08	CAND1	1.95228	0.601742	1374	2.21215	0.660325	1473	2.11514	0.644627	1441	0.635564	Dharmacon	D-015562-02	M-015562-00
N1	F09	N1:F09	CAND1	1.8561	0.572095	1098	2.32189	0.693081	1428	2.26651	0.690758	1467	0.651978	Dharmacon	D-015562-03	M-015562-00
N1	F10	N1:F10	CAND1	2.24901	0.693202	848	2.89566	0.864349	1288	2.81852	0.858996	1388	0.805515	Dharmacon	D-015562-04	M-015562-00
N1	F11	N1:F11	FBXL18	1.81273	0.558729	974	2.19083	0.653959	1237	2.164	0.659516	1306	0.624068	Dharmacon	D-016587-01	M-016587-01
N1	F12	N1:F12	FBXL18	3.36661	1.03768	753	4.37871	1.30704	947	3.84791	1.17272	1186	1.17248	Dharmacon	D-016587-02	M-016587-01
N1	F13	N1:F13	FBXL18	3.27898	1.01066	1037	3.29017	0.982111	1241	3.10014	0.944822	1201	0.979199	Dharmacon	D-016587-03	M-016587-01
N1	F14	N1:F14	FBXL18	2.93078	0.903339	720	3.25462	0.971498	1510	3.10325	0.945771	1482	0.940203	Dharmacon	D-016587-04	M-016587-01
N1	F15	N1:F15	PPIL2	3.27792	1.01034	699	3.39514	1.01344	1303	3.39564	1.03488	1063	1.01955	Dharmacon	D-007205-01	M-007205-01
N1	F16	N1:F16	PPIL2	3.33595	1.02822	1188	3.56926	1.06542	1506	3.42123	1.04268	1461	1.04544	Dharmacon	D-007205-02	M-007205-01
N1	F17	N1:F17	PPIL2	2.58864	0.797883	879	2.89094	0.86294	914	2.70811	0.825346	1159	0.828723	Dharmacon	D-007205-03	M-007205-01
N1	F18	N1:F18	PPIL2	2.82503	0.870745	795	3.20207	0.955813	788	2.99809	0.913723	778	0.913427	Dharmacon	D-007205-04	M-007205-01
N1	F19	N1:F19	ZNF294	2.89443	0.892137	1162	3.32914	0.993744	1434	3.29172	1.00321	1462	0.963031	Dharmacon	D-006968-01	M-006968-00
N1	F20	N1:F20	ZNF294	3.00286	0.925557	853	3.44644	1.02876	1045	3.02122	0.920771	1051	0.958362	Dharmacon	D-006968-02	M-006968-00
N1	F21	N1:F21	ZNF294	2.5201	0.776757	882	2.68159	0.80045	1240	2.57382	0.784417	1364	0.787208	Dharmacon	D-006968-03	M-006968-00
N1	F22	N1:F22	ZNF294	3.45508	1.06494	1297	3.73675	1.11541	1339	3.41959	1.04218	1405	1.07418	Dharmacon	D-006968-04	M-006968-00
N1	F23	N1:F23	siCTL	3.14695	0.969968	960	3.32522	0.992572	1443	2.94998	0.899059	1464	0.953866	Dharmacon
N1	G02	N1:G02	siCTL	3.31238	1.02096	1130	3.43272	1.02466	1331	3.47416	1.05881	1313	1.03481	Dharmacon
N1	G03	N1:G03	TRIM68	2.95827	0.911813	448	3.04295	0.908316	930	3.34452	1.0193	944	0.946477	Dharmacon	D-007007-01	M-007007-01
N1	G04	N1:G04	TRIM68	2.91613	0.898824	348	3.02413	0.902697	288	3.2124	0.979036	291	0.926852	Dharmacon	D-007007-02	M-007007-01
N1	G05	N1:G05	TRIM68	3.12153	0.962134	971	3.1629	0.944119	1144	3.5266	1.0748	1201	0.993683	Dharmacon	D-007007-03	M-007007-01
N1	G06	N1:G06	TRIM68	2.36175	0.72795	693	2.57954	0.769989	821	2.65073	0.807858	893	0.768599	Dharmacon	D-007007-04	M-007007-01
N1	G07	N1:G07	TTBK2	3.16945	0.976905	428	3.65601	1.09131	698	3.71199	1.1313	786	1.06651	Dharmacon	D-004682-01	M-004682-00; M-004682-01
N1	G08	N1:G08	TTBK2	3.2117	0.989927	593	3.27511	0.977615	814	3.29912	1.00547	803	0.991002	Dharmacon	D-004682-02	M-004682-00; M-004682-01
N1	G09	N1:G09	TTBK2	2.56742	0.791343	517	2.73972	0.817802	804	2.89875	0.883445	920	0.830864	Dharmacon	D-004682-03	M-004682-00; M-004682-01
N1	G10	N1:G10	TTBK2	3.14476	0.969293	584	3.39556	1.01357	789	3.40168	1.03672	873	1.00653	Dharmacon	D-004682-04	M-004682-00; M-004682-01
N1	G11	N1:G11	PRKDC	2.68415	0.827323	853	3.01193	0.899055	1039	2.84863	0.868173	798	0.86485	Dharmacon	D-005030-01	M-005030-01
N1	G12	N1:G12	PRKDC	2.78978	0.859879	500	3.07915	0.919121	720	2.82693	0.861559	498	0.880186	Dharmacon	D-005030-03	M-005030-01
N1	G13	N1:G13	PRKDC	3.01159	0.928247	929	3.6481	1.08895	1197	3.50067	1.06689	1097	1.02803	Dharmacon	D-005030-04	M-005030-01
N1	G14	N1:G14	PRKDC	3.16808	0.976482	546	3.56139	1.06307	734	3.50208	1.06732	732	1.03562	Dharmacon	D-005030-05	M-005030-01
N1	G15	N1:G15	PTPN23	3.07459	0.947666	1128	3.17164	0.946731	863	3.16169	0.963582	1006	0.952659	Dharmacon	D-009417-01	M-009417-01
N1	G16	N1:G16	PTPN23	2.75461	0.84904	706	3.01558	0.900145	975	2.7119	0.826499	1984	0.858561	Dharmacon	D-009417-02	M-009417-01
N1	G17	N1:G17	PTPN23	3.43516	1.0588	878	3.88222	1.15884	1031	3.58769	1.09341	1093	1.10368	Dharmacon	D-009417-03	M-009417-01
N1	G18	N1:G18	PTPN23	2.42935	0.748788	1150	2.44446	0.729667	1410	2.51975	0.767939	1619	0.748798	Dharmacon	D-009417-04	M-009417-01
N1	G19	N1:G19	KCNQ4	3.58419	1.10474	884	3.77614	1.12717	1052	3.46022	1.05456	1067	1.09549	Dharmacon	D-006274-01	M-006274-00
N1	G20	N1:G20	KCNQ4	3.11987	0.961622	614	3.39697	1.01399	1081	2.98156	0.908684	1247	0.961432	Dharmacon	D-006274-02	M-006274-00
N1	G21	N1:G21	KCNQ4	2.25179	0.694059	903	2.27142	0.678015	1172	2.42516	0.73911	1320	0.703728	Dharmacon	D-006274-03	M-006274-00
N1	G22	N1:G22	KCNQ4	2.72721	0.840595	536	2.77449	0.82818	890	2.76544	0.842818	692	0.837198	Dharmacon	D-006274-04	M-006274-00
N1	G23	N1:G23	siCTL	3.46695	1.0686	1249	3.11091	0.928602	1387	3.1915	0.972666	1384	0.989956	Dharmacon
N1	H02	N1:H02	siCTL	3.16436	0.975334	1170	3.52771	1.05302	1349	3.38089	1.03039	1369	1.01958	Dharmacon
N1	H03	N1:H03	siNIPBL	1.21904	0.375738	1147	1.32407	0.395232	1437	1.26775	0.38637	1309	0.38578	Dharmacon
N1	H04	N1:H04	siNIPBL	1.23436	0.380462	1082	1.29179	0.385597	1329	1.27311	0.388002	1408	0.384687	Dharmacon
N1	H05	N1:H05	siNIPBL	1.25026	0.38536	1302	1.29158	0.385534	1320	1.33921	0.408148	1379	0.393014	Dharmacon
N1	H06	N1:H06	siCTL	2.91836	0.899511	998	3.55219	1.06032	1220	3.36554	1.02571	1364	0.995181	Dharmacon
N1	H07	N1:H07	siCTL	3.20085	0.986581	1117	3.18107	0.949545	1384	3.45697	1.05357	1392	0.996566	Dharmacon
N1	H08	N1:H08	siCTL	3.23663	0.997611	1106	3.27656	0.978049	1154	3.26717	0.995729	1464	0.990463	Dharmacon
N1	H09	N1:H09	siCTL	3.28859	1.01363	1136	3.23653	0.966099	1238	3.40875	1.03888	1408	1.0062	Dharmacon
N1	H10	N1:H10	siCTL	3.3515	1.03302	929	3.49983	1.04469	1430	3.37384	1.02824	1430	1.03532	Dharmacon
N1	H11	N1:H11	siCTL	3.25221	1.00241	1101	3.41778	1.0202	1369	3.34126	1.01831	1390	1.01364	Dharmacon
N1	H12	N1:H12	siCTL	3.16698	0.976143	1130	3.32686	0.993064	1433	3.28568	1.00137	1418	0.990192	Dharmacon
N1	H13	N1:H13	siCTL	3.13533	0.966386	1161	3.27804	0.978489	1426	3.30049	1.00588	1362	0.983586	Dharmacon
N1	H14	N1:H14	siCTL	3.27681	1.00999	978	3.4269	1.02292	1404	3.24576	0.989205	1353	1.00737	Dharmacon
N1	H15	N1:H15	siCTL	3.22304	0.993423	958	3.64005	1.08655	1311	3.17762	0.968437	1414	1.01614	Dharmacon
N1	H16	N1:H16	siCTL	3.41565	1.05279	890	3.45294	1.0307	1387	3.17705	0.968261	1426	1.01725	Dharmacon
N1	H17	N1:H17	siCTL	3.33519	1.02799	1314	3.06636	0.915305	684	3.16619	0.964952	1415	0.969415	Dharmacon
N1	H18	N1:H18	siCTL	3.17633	0.979025	1283	3.33832	0.996484	1399	3.23195	0.984996	1113	0.986835	Dharmacon
N1	H19	N1:H19	siCTL	3.15207	0.971547	1264	3.60836	1.07709	1365	3.27917	0.999385	1426	1.01601	Dharmacon
N1	H20	N1:H20	siWAPL	5.3725	1.65594	1100	5.13587	1.53305	1050	4.2005	1.28018	1136	1.48972	Dharmacon
N1	H21	N1:H21	siWAPL	5.62764	1.73458	831	4.93427	1.47287	738	4.65791	1.41958	858	1.54234	Dharmacon
N1	H22	N1:H22	siWAPL	5.69709	1.75598	1012	5.10293	1.52322	745	4.95657	1.5106	832	1.5966	Dharmacon
N1	H23	N1:H23	siCTL	3.28135	1.01139	1107	3.22262	0.961946	1381	3.23628	0.986316	1405	0.986552	Dharmacon
N1	I02	N1:I02	siCTL	3.32926	1.02616	1132	3.53748	1.05593	1388	3.40177	1.03675	1380	1.03961	Dharmacon
N1	I03	N1:I03	LMLN	3.21329	0.990418	1183	3.14371	0.938393	1633	3.17546	0.967779	1367	0.96553	Dharmacon	D-005925-01	M-005925-01
N1	I04	N1:I04	LMLN	3.36078	1.03588	657	3.95194	1.17965	834	3.72736	1.13598	1231	1.11717	Dharmacon	D-005925-02	M-005925-01
N1	I05	N1:I05	LMLN	2.06323	0.635939	972	2.01946	0.602805	1167	2.21128	0.673927	1241	0.637557	Dharmacon	D-005925-03	M-005925-01
N1	I06	N1:I06	LMLN	3.35072	1.03278	1197	3.69757	1.10372	1027	3.58369	1.0922	1351	1.07623	Dharmacon	D-005925-04	M-005925-01
N1	I07	N1:I07	DNPEP	3.32737	1.02558	1162	3.17915	0.948972	1337	3.50789	1.06909	1199	1.01455	Dharmacon	D-005851-01	M-005851-01
N1	I08	N1:I08	DNPEP	2.99839	0.92418	714	2.94836	0.88008	1209	3.08384	0.939855	1000	0.914705	Dharmacon	D-005851-02	M-005851-01
N1	I09	N1:I09	DNPEP	2.54607	0.784763	246	2.66611	0.79583	508	2.91729	0.889096	712	0.82323	Dharmacon	D-005851-03	M-005851-01
N1	I10	N1:I10	DNPEP	2.871	0.884914	393	3.36474	1.00437	732	2.97499	0.906683	553	0.931988	Dharmacon	D-005851-04	M-005851-01
N1	I11	N1:I11	NEDD8	1.33951	0.412872	1188	1.90137	0.567556	1313	1.87942	0.572786	1426	0.517738	Dharmacon	D-020081-01	M-020081-01
N1	I12	N1:I12	NEDD8	1.50713	0.464536	1005	1.86683	0.557246	906	1.8045	0.549953	1206	0.523911	Dharmacon	D-020081-02	M-020081-01
N1	I13	N1:I13	NEDD8	1.34564	0.414759	988	1.7531	0.523298	1100	1.85218	0.564484	1211	0.500847	Dharmacon	D-020081-03	M-020081-01
N1	I14	N1:I14	NEDD8	1.37744	0.42456	973	1.72074	0.513637	1159	1.68121	0.512379	1141	0.483525	Dharmacon	D-020081-04	M-020081-01
N1	I15	N1:I15	NXF1	3.38718	1.04401	653	3.48481	1.04021	1163	3.55974	1.0849	1243	1.05637	Dharmacon	D-013680-01	M-013680-01
N1	I16	N1:I16	NXF1	3.25308	1.00268	144	3.00134	0.895896	248	3.29957	1.0056	250	0.96806	Dharmacon	D-013680-02	M-013680-01
N1	I17	N1:I17	NXF1	3.03422	0.935224	343	2.97926	0.889304	612	3.32523	1.01342	699	0.945983	Dharmacon	D-013680-03	M-013680-01
N1	I18	N1:I18	NXF1	3.06955	0.946113	285	3.35496	1.00145	208	3.28184	1.0002	358	0.982587	Dharmacon	D-013680-04	M-013680-01
N1	I19	N1:I19	YWHAQ	3.2689	1.00756	491	3.31833	0.990515	801	3.51175	1.07027	591	1.02278	Dharmacon	D-012329-01	M-012329-00
N1	I20	N1:I20	YWHAQ	2.87984	0.88764	898	3.29615	0.983897	684	3.09377	0.942881	1196	0.938139	Dharmacon	D-012329-02	M-012329-00
N1	I21	N1:I21	YWHAQ	3.14283	0.968698	1465	3.37431	1.00723	1505	3.09606	0.943581	1417	0.973169	Dharmacon	D-012329-03	M-012329-00
N1	I22	N1:I22	YWHAQ	3.52717	1.08716	559	3.88778	1.1605	1171	3.84438	1.17164	1210	1.13977	Dharmacon	D-012329-04	M-012329-00
N1	I23	N1:I23	siCTL	3.3664	1.03761	1210	3.22014	0.961208	1388	3.2282	0.983852	1391	0.994223	Dharmacon
N1	J02	N1:J02	siCTL	3.17173	0.977605	924	3.3996	1.01478	1356	3.45457	1.05284	1377	1.01507	Dharmacon
N1	J03	N1:J03	NAE1	2.09446	0.645566	1242	2.31996	0.692504	1337	2.24476	0.684131	1203	0.674067	Dharmacon	D-006401-01	M-006401-02
N1	J04	N1:J04	NAE1	2.34871	0.723931	874	2.34502	0.699984	1106	2.40976	0.734418	1130	0.719444	Dharmacon	D-006401-04	M-006401-02
N1	J05	N1:J05	NAE1	2.11015	0.650402	1135	2.22127	0.663046	1388	2.45077	0.746916	1392	0.686788	Dharmacon	D-006401-19	M-006401-02
N1	J06	N1:J06	NAE1	2.36916	0.730236	984	2.59452	0.77446	1067	2.73369	0.833141	1140	0.779279	Dharmacon	D-006401-20	M-006401-02
N1	J07	N1:J07	PDGFB	3.39875	1.04758	786	3.26123	0.973472	1070	3.28366	1.00075	1149	1.00727	Dharmacon	D-011749-01	M-011749-00
N1	J08	N1:J08	PDGFB	3.0005	0.924831	716	3.13814	0.936729	817	2.99551	0.912937	2162	0.924832	Dharmacon	D-011749-02	M-011749-00
N1	J09	N1:J09	PDGFB	2.82282	0.870065	714	3.08536	0.920976	682	2.87585	0.876467	981	0.889169	Dharmacon	D-011749-03	M-011749-00
N1	J10	N1:J10	PDGFB	2.35825	0.726871	1005	2.77657	0.828801	1357	2.74231	0.835769	1368	0.797147	Dharmacon	D-011749-04	M-011749-00
N1	J11	N1:J11	FUT3	2.67476	0.824427	779	3.52193	1.05129	1012	3.27026	0.99667	1224	0.957463	Dharmacon	D-008172-01	M-008172-01
N1	J12	N1:J12	FUT3	3.16494	0.975513	602	3.62767	1.08285	1237	3.40669	1.03825	1306	1.03221	Dharmacon	D-008172-03	M-008172-01
N1	J13	N1:J13	FUT3	2.73417	0.842741	1049	2.89545	0.864288	1476	2.99637	0.913199	1457	0.873409	Dharmacon	D-008172-04	M-008172-01
N1	J14	N1:J14	FUT3	2.57113	0.792487	667	3.04812	0.90986	1182	2.9518	0.899612	1297	0.86732	Dharmacon	D-008172-17	M-008172-01
N1	J15	N1:J15	MED8	3.70398	1.14166	548	4.00097	1.19428	1147	3.64896	1.11209	1186	1.14934	Dharmacon	D-008605-01	M-008605-00
N1	J16	N1:J16	MED8	3.09829	0.95497	310	3.41905	1.02058	612	3.35443	1.02232	580	0.999291	Dharmacon	D-008605-02	M-008605-00
N1	J17	N1:J17	MED8	3.07996	0.949321	685	3.36568	1.00465	562	3.0418	0.927044	799	0.960338	Dharmacon	D-008605-03	M-008605-00
N1	J18	N1:J18	MED8	3.68723	1.1365	816	4.02301	1.20086	1180	3.73684	1.13887	1181	1.15874	Dharmacon	D-008605-04	M-008605-00
N1	J19	N1:J19	PLAA	3.04369	0.938143	1127	3.78652	1.13027	307	3.46888	1.0572	1264	1.04187	Dharmacon	D-016215-01	M-016215-01
N1	J20	N1:J20	PLAA	3.00031	0.92477	328	2.84198	0.848327	604	2.86076	0.871867	622	0.881655	Dharmacon	D-016215-02	M-016215-01
N1	J21	N1:J21	PLAA	3.95075	1.21772	697	3.98116	1.18837	1111	3.77675	1.15103	1378	1.18571	Dharmacon	D-016215-03	M-016215-01
N1	J22	N1:J22	PLAA	2.90396	0.895074	1043	3.13496	0.935781	1399	3.10044	0.944916	1361	0.925257	Dharmacon	D-016215-04	M-016215-01
N1	J23	N1:J23	siCTL	3.27524	1.00951	1128	3.23461	0.965528	1442	3.10398	0.945994	1466	0.973678	Dharmacon
N1	K02	N1:K02	siCTL	3.07749	0.948559	1097	3.17854	0.94879	1137	3.12393	0.952073	1328	0.949807	Dharmacon
N1	K03	N1:K03	siNIPBL	1.25696	0.387427	1378	1.30595	0.389824	1427	1.31603	0.401083	1361	0.392778	Dharmacon
N1	K04	N1:K04	siNIPBL	1.26509	0.389932	1354	1.29196	0.385648	1194	1.29029	0.393239	1411	0.389606	Dharmacon
N1	K05	N1:K05	siNIPBL	1.23461	0.380537	1244	1.27812	0.381516	996	1.2978	0.395529	1444	0.385861	Dharmacon
N1	K06	N1:K06	siCTL	2.97742	0.917716	1176	3.27292	0.976961	1062	3.21765	0.980637	1349	0.958438	Dharmacon
N1	K07	N1:K07	siCTL	3.17851	0.979697	1213	3.36033	1.00305	1397	3.41691	1.04136	1429	1.00804	Dharmacon
N1	K08	N1:K08	siCTL	3.14225	0.96852	1131	3.19772	0.954514	1122	3.35633	1.0229	1359	0.981978	Dharmacon
N1	K09	N1:K09	siCTL	3.20026	0.986399	1165	3.59605	1.07342	1334	3.28955	1.00255	1324	1.02079	Dharmacon
N1	K10	N1:K10	siCTL	3.07714	0.948452	1155	3.23219	0.964804	1426	3.20932	0.978097	1326	0.963784	Dharmacon
N1	K11	N1:K11	siCTL	3.22655	0.994505	1072	3.4037	1.016	1163	3.37081	1.02732	1383	1.01261	Dharmacon
N1	K12	N1:K12	siCTL	3.07331	0.947272	952	3.1615	0.943703	1344	3.40557	1.03791	1434	0.976294	Dharmacon
N1	K13	N1:K13	siCTL	3.14828	0.970379	1157	3.24973	0.97004	1188	3.54548	1.08055	1320	1.00699	Dharmacon
N1	K14	N1:K14	siCTL	3.07475	0.947716	915	3.34024	0.997056	1347	3.30537	1.00737	1448	0.984048	Dharmacon
N1	K15	N1:K15	siCTL	3.21751	0.991717	1070	3.28605	0.980882	1387	3.43159	1.04584	1406	1.00615	Dharmacon
N1	K16	N1:K16	siCTL	3.10568	0.957248	854	3.119	0.931016	1345	3.32383	1.013	1419	0.967087	Dharmacon
N1	K17	N1:K17	siCTL	3.22815	0.994996	1290	3.29909	0.984774	1369	3.37774	1.02943	1361	1.00307	Dharmacon
N1	K18	N1:K18	siCTL	3.16036	0.974103	1222	3.30275	0.985866	1364	3.17267	0.966927	1415	0.975632	Dharmacon
N1	K19	N1:K19	siCTL	3.32727	1.02555	1348	3.53976	1.05661	1356	3.46547	1.05617	1417	1.04611	Dharmacon
N1	K20	N1:K20	siWAPL	5.36553	1.65379	1012	4.88484	1.45812	569	5.14037	1.56662	671	1.55951	Dharmacon
N1	K21	N1:K21	siWAPL	5.63937	1.7382	989	5.36523	1.60151	792	5.29761	1.61454	765	1.65142	Dharmacon
N1	K22	N1:K22	siWAPL	5.25068	1.61839	1129	4.64922	1.38779	713	4.7814	1.45722	634	1.4878	Dharmacon
N1	K23	N1:K23	siCTL	3.35741	1.03484	1155	3.15112	0.940605	1267	3.2349	0.985894	1466	0.987112	Dharmacon
N1	L02	N1:L02	siCTL	3.25642	1.00371	1186	3.64555	1.08819	1341	3.20824	0.977769	1031	1.02322	Dharmacon
N1	L03	N1:L03	CNTF	3.31383	1.02141	1231	3.66814	1.09493	1393	3.6503	1.11249	1393	1.07628	Dharmacon	D-011125-01	M-011125-00
N1	L04	N1:L04	CNTF	3.05258	0.940882	1223	3.31985	0.990971	1249	3.1861	0.971022	1510	0.967625	Dharmacon	D-011125-02	M-011125-00
N1	L05	N1:L05	CNTF	2.58407	0.796474	356	2.99458	0.893878	1089	2.98123	0.908583	1387	0.866312	Dharmacon	D-011125-03	M-011125-00
N1	L06	N1:L06	CNTF	3.32606	1.02518	545	3.94782	1.17842	951	3.76537	1.14757	1090	1.11705	Dharmacon	D-011125-04	M-011125-00
N1	L07	N1:L07	ONECUT2	3.08603	0.951191	795	3.35778	1.00229	875	3.56101	1.08528	1110	1.01292	Dharmacon	D-019872-01	M-019872-01
N1	L08	N1:L08	ONECUT2	2.692	0.829743	629	2.80095	0.836078	841	2.70261	0.823669	620	0.82983	Dharmacon	D-019872-02	M-019872-01
N1	L09	N1:L09	ONECUT2	2.98342	0.919564	1191	3.43092	1.02412	1301	3.37132	1.02747	1371	0.990386	Dharmacon	D-019872-03	M-019872-01
N1	L10	N1:L10	ONECUT2	2.60937	0.804273	482	2.67603	0.79879	505	2.50661	0.763935	691	0.788999	Dharmacon	D-019872-04	M-019872-01
N1	L11	N1:L11	RAB38	3.06425	0.944478	171	3.27441	0.977406	270	3.13066	0.954124	552	0.958669	Dharmacon	D-010059-01	M-010059-00
N1	L12	N1:L12	RAB38	3.26767	1.00718	828	3.8164	1.13919	1104	3.63867	1.10895	1250	1.08511	Dharmacon	D-010059-02	M-010059-00
N1	L13	N1:L13	RAB38	3.27567	1.00964	591	3.76901	1.12504	964	3.55842	1.08449	1084	1.07306	Dharmacon	D-010059-03	M-010059-00
N1	L14	N1:L14	RAB38	3.26308	1.00576	1131	3.87718	1.15733	1302	3.52407	1.07402	1358	1.07904	Dharmacon	D-010059-04	M-010059-00
N1	L15	N1:L15	GSTT2	2.25865	0.696171	904	2.34524	0.70005	1147	2.41629	0.736408	1370	0.710877	Dharmacon	D-011181-04	M-011181-02
N1	L16	N1:L16	GSTT2	3.43905	1.06	897	3.72908	1.11312	1244	3.64647	1.11133	1217	1.09482	Dharmacon	D-011181-20	M-011181-02
N1	L17	N1:L17	GSTT2	3.24683	1.00076	1166	3.35767	1.00226	1208	3.42725	1.04452	1470	1.01584	Dharmacon	D-011181-21	M-011181-02
N1	L18	N1:L18	GSTT2	3.04872	0.939692	730	3.09988	0.925309	1066	3.09721	0.943931	1239	0.93631	Dharmacon	D-011181-22	M-011181-02
N1	L19	N1:L19	ATF2	4.39501	1.35465	733	4.78848	1.42935	1035	4.72446	1.43986	1103	1.40796	Dharmacon	D-009871-01	M-009871-00
N1	L20	N1:L20	ATF2	1.96186	0.604694	915	2.08249	0.621621	1286	2.2372	0.681825	1273	0.636047	Dharmacon	D-009871-02	M-009871-00
N1	L21	N1:L21	ATF2	3.42731	1.05638	1046	3.5238	1.05185	900	3.50557	1.06839	1155	1.05887	Dharmacon	D-009871-03	M-009871-00
N1	L22	N1:L22	ATF2	3.29698	1.01621	544	3.50787	1.04709	589	3.38964	1.03305	738	1.03212	Dharmacon	D-009871-04	M-009871-00
N1	L23	N1:L23	siCTL	3.52902	1.08773	1189	3.35153	1.00043	1381	3.41076	1.03949	1403	1.04255	Dharmacon
N1	M02	N1:M02	siCTL	3.24858	1.00129	1158	3.41116	1.01822	1362	3.39236	1.03388	1343	1.0178	Dharmacon
N1	M03	N1:M03	OTUD3	3.29075	1.01429	1463	3.60132	1.07499	1686	3.53049	1.07598	1768	1.05509	Dharmacon	D-027582-01	M-027582-01
N1	M04	N1:M04	OTUD3	2.53791	0.782248	1051	2.93114	0.874941	1335	2.79476	0.851752	1290	0.836314	Dharmacon	D-027582-02	M-027582-01
N1	M05	N1:M05	OTUD3	2.87233	0.885324	1003	3.45718	1.03196	1064	3.33468	1.0163	1021	0.977863	Dharmacon	D-027582-03	M-027582-01
N1	M06	N1:M06	OTUD3	3.19576	0.985012	1246	3.45089	1.03009	1207	3.49989	1.06665	1413	1.02725	Dharmacon	D-027582-04	M-027582-01
N1	M07	N1:M07	ATP6V1G2	2.84541	0.877028	750	2.90566	0.867335	1015	2.80143	0.853786	983	0.86605	Dharmacon	D-012916-01	M-012916-00
N1	M08	N1:M08	ATP6V1G2	2.27873	0.702361	639	2.35641	0.703385	970	2.81128	0.856787	1152	0.754178	Dharmacon	D-012916-02	M-012916-00
N1	M09	N1:M09	ATP6V1G2	2.78253	0.857644	588	2.75817	0.82331	956	2.82088	0.859713	1047	0.846889	Dharmacon	D-012916-03	M-012916-00
N1	M10	N1:M10	ATP6V1G2	2.82297	0.87011	754	3.14726	0.939453	1267	2.917	0.889008	1310	0.899524	Dharmacon	D-012916-04	M-012916-00
N1	M11	N1:M11	GFOD1	2.69452	0.830518	968	3.02599	0.903255	1328	2.67887	0.816435	1351	0.850069	Dharmacon	D-021214-02	M-021214-01
N1	M12	N1:M12	GFOD1	3.51415	1.08315	719	3.77535	1.12694	1251	3.56904	1.08773	1248	1.09927	Dharmacon	D-021214-03	M-021214-01
N1	M13	N1:M13	GFOD1	2.41031	0.742917	922	2.71931	0.81171	1284	2.58753	0.788596	1227	0.781074	Dharmacon	D-021214-04	M-021214-01
N1	M14	N1:M14	GFOD1	2.87813	0.887111	824	3.54832	1.05917	1183	3.22488	0.982839	1503	0.976372	Dharmacon	D-021214-17	M-021214-01
N1	M15	N1:M15	UGGT1	2.9955	0.923289	1183	3.56293	1.06353	643				0.99341	Dharmacon	D-006632-01	M-006632-01
N1	M16	N1:M16	UGGT1	2.84169	0.87588	396	3.65006	1.08954	854	3.55072	1.08215	991	1.01585	Dharmacon	D-006632-03	M-006632-01
N1	M17	N1:M17	UGGT1	3.13735	0.96701	677	3.3697	1.00585	1205	3.25728	0.992715	1321	0.988525	Dharmacon	D-006632-04	M-006632-01
N1	M18	N1:M18	UGGT1	3.71689	1.14564	889	3.74573	1.1181	1290	3.53724	1.07804	1350	1.11392	Dharmacon	D-006632-17	M-006632-01
N1	M19	N1:M19	ACAA1	2.73628	0.84339	523	3.14089	0.937552	1239	3.20042	0.975387	1271	0.918776	Dharmacon	D-009329-01	M-009329-01
N1	M20	N1:M20	ACAA1	3.28301	1.01191	551	3.51529	1.04931	968	3.44128	1.04879	1313	1.03667	Dharmacon	D-009329-02	M-009329-01
N1	M21	N1:M21	ACAA1	2.78256	0.857654	750	3.11887	0.930979	1217	3.11566	0.949552	1312	0.912728	Dharmacon	D-009329-04	M-009329-01
N1	M22	N1:M22	ACAA1	3.32164	1.02381	1150	3.30657	0.987005	1362	3.25283	0.991358	1361	1.00073	Dharmacon	D-009329-17	M-009329-01
N1	M23	N1:M23	siCTL	3.34512	1.03105	1198	3.35369	1.00107	1353	3.20359	0.976351	1317	1.00282	Dharmacon
N1	N02	N1:N02	siCTL	3.20309	0.987274	1112	3.4938	1.04289	1277	3.39333	1.03418	1238	1.02145	Dharmacon
N1	N03	N1:N03	siNIPBL	1.3073	0.402943	1340	1.39964	0.417792	1214	1.29241	0.393884	1381	0.404873	Dharmacon
N1	N04	N1:N04	siNIPBL	1.29796	0.400064	1131	1.36469	0.407359	1395	1.2534	0.381998	1231	0.396473	Dharmacon
N1	N05	N1:N05	siNIPBL	1.29124	0.397992	1109	1.36901	0.408646	1184	1.41262	0.430522	1066	0.412387	Dharmacon
N1	N06	N1:N06	siCTL	3.16607	0.975863	1226	3.50897	1.04742	1339	3.37791	1.02948	1305	1.01759	Dharmacon
N1	N07	N1:N07	siCTL	3.18883	0.982878	973	3.57456	1.067	1292	3.35951	1.02387	1366	1.02458	Dharmacon
N1	N08	N1:N08	siCTL	3.27228	1.0086	1012	3.36794	1.00532	1302	3.36508	1.02557	1180	1.01316	Dharmacon
N1	N09	N1:N09	siCTL	3.26175	1.00535	1053	3.42215	1.02151	1087	3.31874	1.01145	1387	1.01277	Dharmacon
N1	N10	N1:N10	siCTL	3.2339	0.996769	954	3.34651	0.998927	1395	3.37099	1.02737	1324	1.00769	Dharmacon
N1	N11	N1:N11	siCTL	3.30173	1.01768	1064	3.65046	1.08966	1305	3.32905	1.01459	1451	1.04064	Dharmacon
N1	N12	N1:N12	siCTL	3.30342	1.0182	940	3.51513	1.04926	1343	3.329	1.01457	1343	1.02734	Dharmacon
N1	N13	N1:N13	siCTL	3.27359	1.009	1153	3.26758	0.975367	1384	3.23451	0.985776	1374	0.990048	Dharmacon
N1	N14	N1:N14	siCTL	3.16144	0.974435	1217	3.39338	1.01292	1360	3.35067	1.02118	1369	1.00284	Dharmacon
N1	N15	N1:N15	siCTL	3.18196	0.980761	943	3.47514	1.03733	1416	3.53801	1.07827	1402	1.03212	Dharmacon
N1	N16	N1:N16	siCTL	3.22269	0.993315	1196	3.47357	1.03685	1378	3.4163	1.04118	1414	1.02378	Dharmacon
N1	N17	N1:N17	siCTL	3.18879	0.982865	1225	3.3573	1.00215	1279	3.35043	1.0211	1382	1.00204	Dharmacon
N1	N18	N1:N18	siCTL	3.32026	1.02339	1327	3.4254	1.02248	1363	3.41037	1.03937	1337	1.02841	Dharmacon
N1	N19	N1:N19	siCTL	3.33202	1.02701	1185	3.31719	0.990176	1354	3.60807	1.09963	1338	1.03894	Dharmacon
N1	N20	N1:N20	siWAPL	5.90516	1.82012	1007	5.60556	1.67325	670	5.04698	1.53816	2125	1.67718	Dharmacon
N1	N21	N1:N21	siWAPL	5.57165	1.71732	1084	5.22682	1.5602	1146	5.20072	1.58501	1916	1.62084	Dharmacon
N1	N22	N1:N22	siWAPL	5.50281	1.69611	1041	5.29123	1.57942	1081	5.59246	1.7044	1282	1.65998	Dharmacon
N1	N23	N1:N23	siCTL	3.34532	1.03111	1080	3.11088	0.928592	1318	3.34306	1.01886	1350	0.992853	Dharmacon
N1	O02	N1:O02	siCTL	3.09353	0.953503	1109	3.33446	0.995331	1223	3.08177	0.939225	1031	0.962686	Dharmacon
N1	O03	N1:O03	siNIPBL	1.32927	0.409716	1261	1.37622	0.4108	1314	1.28319	0.391077	1241	0.403864	Dharmacon
N1	O04	N1:O04	siNIPBL	1.37519	0.423868	1312	1.3688	0.408585	1255	1.30617	0.39808	1380	0.410178	Dharmacon
N1	O05	N1:O05	siNIPBL	1.32275	0.407705	1395	1.37942	0.411754	1366	1.3564	0.413388	1379	0.410949	Dharmacon
N1	O06	N1:O06	siCTL	3.34986	1.03251	1066	3.48495	1.04025	1135	3.30487	1.00722	1421	1.02666	Dharmacon
N1	O07	N1:O07	siCTL	3.32602	1.02516	1071	3.55551	1.06131	1320	3.2812	1	1456	1.02883	Dharmacon
N1	O08	N1:O08	siCTL	3.26771	1.00719	1078	3.49975	1.04467	1260	3.20149	0.975712	1367	1.00919	Dharmacon
N1	O09	N1:O09	siCTL	3.38467	1.04324	1064	3.47557	1.03745	1298	3.26409	0.994791	1391	1.02516	Dharmacon
N1	O10	N1:O10	siCTL	3.33052	1.02655	1091	3.56862	1.06523	1278	3.38789	1.03252	1366	1.04143	Dharmacon
N1	O11	N1:O11	siCTL	3.33087	1.02666	1162	3.58756	1.07088	1236	3.32532	1.01345	1262	1.037	Dharmacon
N1	O12	N1:O12	siCTL	3.2266	0.994519	1073	3.51199	1.04832	1319	3.0128	0.918205	1417	0.987016	Dharmacon
N1	O13	N1:O13	siCTL	3.38719	1.04402	830	3.4105	1.01803	1280	3.32603	1.01367	1440	1.02524	Dharmacon
N1	O14	N1:O14	siCTL	3.30764	1.0195	1125	3.41656	1.01984	1278	3.40101	1.03652	1275	1.02529	Dharmacon
N1	O15	N1:O15	siCTL	3.29324	1.01506	1095	3.45866	1.0324	1263	3.46012	1.05453	1390	1.034	Dharmacon
N1	O16	N1:O16	siCTL	3.28631	1.01292	1115	3.56306	1.06357	1297	3.22092	0.981632	1432	1.01937	Dharmacon
N1	O17	N1:O17	siCTL	3.50295	1.0797	1122	3.60945	1.07742	1284	3.48961	1.06352	1323	1.07355	Dharmacon
N1	O18	N1:O18	siCTL	3.37133	1.03913	1139	3.55656	1.06163	1281	3.34734	1.02016	1392	1.04031	Dharmacon
N1	O19	N1:O19	siCTL	3.46313	1.06742	1186	3.53471	1.05511	1271	3.47909	1.06032	1400	1.06095	Dharmacon
N1	O20	N1:O20	siWAPL	5.89421	1.81674	967	5.76598	1.72113	493	5.10145	1.55476	2370	1.69754	Dharmacon
N1	O21	N1:O21	siWAPL	5.72065	1.76325	913	5.2581	1.56953	1423	5.18835	1.58124	2373	1.63801	Dharmacon
N1	O22	N1:O22	siWAPL	5.82488	1.79537	1059	5.41842	1.61739	1087	5.26061	1.60327	1851	1.67201	Dharmacon
N1	O23	N1:O23	siCTL	3.37046	1.03886	1099	3.4434	1.02785	1232	3.59978	1.0971	1332	1.0546	Dharmacon

## Sheet: de-pooled_NIPBL-like_plate_2
Plate	Well	Plate:Well	siRNA	RAD21_rep1	FC_RAD21_rep1	Nuclei_per_well_rep1	RAD21_rep2	FC_RAD21_rep2	Nuclei_per_well_rep2	RAD21_rep3	FC_RAD21_rep3	Nuclei_per_well_rep3	Avg_FC_RAD21	Vendor	Duplex Vendor ID	Pool Vendor ID
N2	B02	N2:B02	siCTL	3.42207	1.0168	939	3.19929	0.954519	1400	3.31182	0.978944	1322	0.98342	Dharmacon
N2	B03	N2:B03	siNIPBL	1.31129	0.389624	1406	1.24551	0.371604	1487	1.2443	0.367805	1355	0.376344	Dharmacon
N2	B04	N2:B04	siNIPBL	1.31135	0.389642	1439	1.21258	0.361777	1425	1.26464	0.373815	1425	0.375078	Dharmacon
N2	B05	N2:B05	siNIPBL	1.26523	0.375937	1410	1.21313	0.361942	1386	1.2459	0.368278	1366	0.368719	Dharmacon
N2	B06	N2:B06	siCTL	3.18689	0.946921	1225	3.12849	0.933396	1337	3.20071	0.946101	1319	0.942139	Dharmacon
N2	B07	N2:B07	siCTL	3.30386	0.981677	1246	3.28283	0.979445	1356	3.2209	0.952069	1346	0.971063	Dharmacon
N2	B08	N2:B08	siCTL	3.40653	1.01218	1186	3.23377	0.964807	1380	3.32446	0.98268	1060	0.986556	Dharmacon
N2	B09	N2:B09	siCTL	2.99263	0.889199	967	3.06819	0.915405	1393	3.1264	0.924135	1313	0.90958	Dharmacon
N2	B10	N2:B10	siCTL	3.19645	0.949759	1243	3.25656	0.971605	1394	3.31956	0.981231	1343	0.967532	Dharmacon
N2	B11	N2:B11	siCTL	3.16732	0.941106	1303	3.32438	0.991841	1316	3.30999	0.978403	1330	0.97045	Dharmacon
N2	B12	N2:B12	siCTL	3.33814	0.99186	1234	3.20222	0.955395	1367	3.19012	0.94297	1340	0.963408	Dharmacon
N2	B13	N2:B13	siCTL	3.27822	0.974057	1303	3.03808	0.906421	1183	3.30068	0.975652	1336	0.952043	Dharmacon
N2	B14	N2:B14	siCTL	3.17831	0.944371	1172	3.28164	0.97909	1402	3.22318	0.952744	1311	0.958735	Dharmacon
N2	B15	N2:B15	siCTL	3.31096	0.983785	1228	3.29881	0.984212	1386	3.30526	0.977006	1268	0.981667	Dharmacon
N2	B16	N2:B16	siCTL	3.26457	0.97	1153	3.18079	0.948999	1438	3.43107	1.01419	1323	0.977731	Dharmacon
N2	B17	N2:B17	siCTL	3.4741	1.03226	1278	3.20185	0.955283	1331	3.4236	1.01198	1170	0.999843	Dharmacon
N2	B18	N2:B18	siCTL	3.39576	1.00898	1216	3.18457	0.950127	1432	3.3457	0.988959	1366	0.982689	Dharmacon
N2	B19	N2:B19	siCTL	3.34473	0.993818	1119	3.34377	0.997626	1394	3.33728	0.986469	1364	0.992638	Dharmacon
N2	B20	N2:B20	siWAPL	5.38956	1.6014	861	5.49935	1.64075	431	5.18858	1.5337	1019	1.59195	Dharmacon
N2	B21	N2:B21	siWAPL	5.40729	1.60667	860	4.86449	1.45134	567	5.1125	1.51121	475	1.52307	Dharmacon
N2	B22	N2:B22	siWAPL	5.45528	1.62093	965	5.56157	1.65932	520	4.94848	1.46273	1020	1.58099	Dharmacon
N2	B23	N2:B23	siCTL	3.12205	0.927653	720	3.43767	1.02564	1288	3.4271	1.01302	1349	0.988772	Dharmacon
N2	C02	N2:C02	siCTL	3.67387	1.09162	1103	3.43964	1.02623	1237	3.46996	1.02569	1304	1.04784	Dharmacon
N2	C03	N2:C03	VPS9D1	2.95603	0.878324	1291	3.18338	0.949773	1537	2.98347	0.881886	1493	0.903328	Dharmacon	D-019889-01	M-019889-02
N2	C04	N2:C04	VPS9D1	3.43606	1.02096	661	3.52188	1.05077	859	3.55032	1.04944	911	1.04039	Dharmacon	D-019889-03	M-019889-02
N2	C05	N2:C05	VPS9D1	3.26013	0.96868	963	3.31314	0.988489	1163	3.08676	0.912417	1185	0.956529	Dharmacon	D-019889-19	M-019889-02
N2	C06	N2:C06	VPS9D1	3.18593	0.946634	954	3.21963	0.960589	1342	3.26711	0.96573	1329	0.957651	Dharmacon	D-019889-20	M-019889-02
N2	C07	N2:C07	SMARCA2	2.74379	0.815261	1310	2.89485	0.863689	1540	2.70857	0.800629	1566	0.826526	Dharmacon	D-017253-01	M-017253-00
N2	C08	N2:C08	SMARCA2	3.80783	1.13142	1027	3.80194	1.13432	1238	3.61563	1.06875	1263	1.1115	Dharmacon	D-017253-02	M-017253-00
N2	C09	N2:C09	SMARCA2	3.14828	0.935448	1200	2.8993	0.865018	1629	3.0342	0.896881	1555	0.899116	Dharmacon	D-017253-03	M-017253-00
N2	C10	N2:C10	SMARCA2	2.87047	0.852902	473	2.91627	0.870081	645	2.97022	0.87797	861	0.866984	Dharmacon	D-017253-04	M-017253-00
N2	C11	N2:C11	VCP	2.05948	0.611933	536	2.39489	0.714524	944	2.5774	0.761856	965	0.696104	Dharmacon	D-008727-05	M-008727-01
N2	C12	N2:C12	VCP	2.19074	0.650933	399	2.6142	0.779955	454	2.59125	0.765951	259	0.73228	Dharmacon	D-008727-06	M-008727-01
N2	C13	N2:C13	VCP	2.29204	0.681033	1003	2.43253	0.725756	1136	2.4035	0.710453	1088	0.705747	Dharmacon	D-008727-07	M-008727-01
N2	C14	N2:C14	VCP	2.1674	0.643999	610	2.52831	0.75433	1063	2.76171	0.816338	1203	0.738222	Dharmacon	D-008727-08	M-008727-01
N2	C15	N2:C15	MAN2B2	3.51546	1.04455	1356	3.48623	1.04013	1564	3.54501	1.04787	1621	1.04418	Dharmacon	D-024152-01	M-024152-01
N2	C16	N2:C16	MAN2B2	3.21249	0.954526	1329	3.07377	0.917071	1503	3.42039	1.01104	1420	0.960878	Dharmacon	D-024152-02	M-024152-01
N2	C17	N2:C17	MAN2B2	2.13663	0.634858	640	2.54808	0.760229	824	2.53157	0.748308	815	0.714465	Dharmacon	D-024152-03	M-024152-01
N2	C18	N2:C18	MAN2B2	3.31898	0.986167	1245	3.27819	0.978061	1503	3.30232	0.976135	1421	0.980121	Dharmacon	D-024152-04	M-024152-01
N2	C19	N2:C19	MSH3	3.19175	0.948364	479	3.43548	1.02499	727	3.43221	1.01453	976	0.995961	Dharmacon	D-019665-01	M-019665-01
N2	C20	N2:C20	MSH3	3.68405	1.09464	762	4.04304	1.20626	1112	3.93758	1.16391	1109	1.15494	Dharmacon	D-019665-02	M-019665-01
N2	C21	N2:C21	MSH3	2.3157	0.688065	904	2.59056	0.772904	1374	2.49791	0.73836	1332	0.73311	Dharmacon	D-019665-03	M-019665-01
N2	C22	N2:C22	MSH3	3.45482	1.02653	1053	3.44208	1.02696	1849	3.61421	1.06833	1206	1.0406	Dharmacon	D-019665-04	M-019665-01
N2	C23	N2:C23	siCTL	3.46217	1.02871	1271	3.45672	1.03133	1156	3.21107	0.949163	1377	1.00307	Dharmacon
N2	D02	N2:D02	siCTL	3.70238	1.10009	1163	3.57826	1.06759	1313	3.51233	1.03821	1176	1.06863	Dharmacon
N2	D03	N2:D03	PLXNA1	2.17383	0.645911	860	2.68439	0.800898	1179	2.41502	0.713858	1002	0.720222	Dharmacon	D-031971-05	M-031971-01
N2	D04	N2:D04	PLXNA1	3.72453	1.10667	1021	3.7344	1.11417	1228	3.50642	1.03647	1268	1.08577	Dharmacon	D-031971-06	M-031971-01
N2	D05	N2:D05	PLXNA1	3.6891	1.09614	1106	3.78331	1.12877	1345	3.56871	1.05488	1305	1.09326	Dharmacon	D-031971-07	M-031971-01
N2	D06	N2:D06	PLXNA1	2.64015	0.784468	249	2.71975	0.811448	475	2.71503	0.802538	638	0.799484	Dharmacon	D-031971-08	M-031971-01
N2	D07	N2:D07	RAB35	3.18392	0.946037	1175	3.22135	0.961103	1286	3.13156	0.925662	1264	0.944267	Dharmacon	D-009781-01	M-009781-00
N2	D08	N2:D08	RAB35	1.88756	0.560849	1129	2.17002	0.647434	1388	1.89525	0.56022	1282	0.589501	Dharmacon	D-009781-02	M-009781-00
N2	D09	N2:D09	RAB35	2.99982	0.891337	1020	2.94936	0.879952	1241	2.98835	0.883328	1334	0.884872	Dharmacon	D-009781-03	M-009781-00
N2	D10	N2:D10	RAB35	2.80087	0.832223	647	2.69131	0.802962	842	2.86931	0.848143	878	0.827776	Dharmacon	D-009781-04	M-009781-00
N2	D11	N2:D11	VEZF1	2.22846	0.662142	1268	2.53817	0.757273	1371	2.48697	0.735127	1322	0.718181	Dharmacon	D-019623-01	M-019623-01
N2	D12	N2:D12	VEZF1	3.20415	0.952049	1498	3.17991	0.948738	1552	3.21298	0.949728	1417	0.950172	Dharmacon	D-019623-02	M-019623-01
N2	D13	N2:D13	VEZF1	3.49762	1.03925	1182	3.47817	1.03772	770	3.54428	1.04766	374	1.04154	Dharmacon	D-019623-03	M-019623-01
N2	D14	N2:D14	VEZF1	3.08836	0.917644	1195	3.16404	0.944003	1382	3.30586	0.977183	1587	0.946277	Dharmacon	D-019623-04	M-019623-01
N2	D15	N2:D15	POMP	2.3676	0.703484	620	2.83138	0.844752	1005	2.71077	0.801281	925	0.783172	Dharmacon	D-016844-02	M-016844-01
N2	D16	N2:D16	POMP	2.30387	0.684549	425	2.96606	0.884934	579	3.04095	0.898877	734	0.822786	Dharmacon	D-016844-03	M-016844-01
N2	D17	N2:D17	POMP	2.75636	0.818997	648	2.84121	0.847684	802	2.94201	0.869631	780	0.845437	Dharmacon	D-016844-17	M-016844-01
N2	D18	N2:D18	POMP	2.02855	0.602741	340	2.37733	0.709286	789	2.59312	0.766504	891	0.692844	Dharmacon	D-016844-18	M-016844-01
N2	D19	N2:D19	ABHD14B	3.18617	0.946705	1091	3.19746	0.953973	1549	3.1776	0.93927	1458	0.946649	Dharmacon	D-009831-01	M-009831-00
N2	D20	N2:D20	ABHD14B	4.13411	1.22837	1000	4.02649	1.20132	1291	3.95401	1.16877	1032	1.19949	Dharmacon	D-009831-02	M-009831-00
N2	D21	N2:D21	ABHD14B	3.50133	1.04035	1354	3.44375	1.02745	1445	3.59859	1.06371	1460	1.04384	Dharmacon	D-009831-03	M-009831-00
N2	D22	N2:D22	ABHD14B	2.36292	0.702095	339	2.71661	0.81051	785	2.58666	0.764595	751	0.759067	Dharmacon	D-009831-04	M-009831-00
N2	D23	N2:D23	siCTL	3.48709	1.03612	1269	3.50561	1.04591	1404	3.48707	1.03075	1357	1.03759	Dharmacon
N2	E02	N2:E02	siCTL	3.6133	1.07362	1259	3.56455	1.0635	1301	3.50933	1.03733	1249	1.05815	Dharmacon
N2	E03	N2:E03	siNIPBL	1.30339	0.387276	1377	1.29894	0.387543	1456	1.28095	0.378638	1433	0.384485	Dharmacon
N2	E04	N2:E04	siNIPBL	1.32708	0.394315	1414	1.22941	0.366799	1465	1.26453	0.373784	1394	0.3783	Dharmacon
N2	E05	N2:E05	siNIPBL	1.22061	0.362678	1360	1.186	0.353848	1403	1.20989	0.357631	1379	0.358053	Dharmacon
N2	E06	N2:E06	siCTL	3.48449	1.03535	1215	3.33962	0.996387	1359	3.19974	0.945814	1363	0.992516	Dharmacon
N2	E07	N2:E07	siCTL	3.23969	0.962609	1277	3.25762	0.971922	1396	3.11752	0.921512	1341	0.952014	Dharmacon
N2	E08	N2:E08	siCTL	3.18965	0.947739	1312	3.37313	1.00639	1393	3.31691	0.980448	1304	0.978192	Dharmacon
N2	E09	N2:E09	siCTL	3.2732	0.972564	1291	3.31028	0.987633	1379	3.20348	0.946921	1357	0.969039	Dharmacon
N2	E10	N2:E10	siCTL	3.49682	1.03901	1222	3.32354	0.991589	1420	3.3335	0.985354	1354	1.00532	Dharmacon
N2	E11	N2:E11	siCTL	3.09693	0.920189	1222	3.31146	0.987987	1419	3.25333	0.961656	1350	0.95661	Dharmacon
N2	E12	N2:E12	siCTL	3.24837	0.965187	1205	3.30103	0.984875	1447	3.3576	0.992477	1423	0.980846	Dharmacon
N2	E13	N2:E13	siCTL	3.27691	0.973669	1123	3.20819	0.957175	1386	3.4275	1.01314	1347	0.981327	Dharmacon
N2	E14	N2:E14	siCTL	3.34821	0.994854	1294	3.3227	0.991341	1420	3.28704	0.971619	1144	0.985938	Dharmacon
N2	E15	N2:E15	siCTL	3.36069	0.998562	1303	3.26233	0.973327	1406	3.20737	0.948071	1384	0.97332	Dharmacon
N2	E16	N2:E16	siCTL	3.2402	0.96276	1163	3.28877	0.981217	1325	3.38309	1.00001	1338	0.98133	Dharmacon
N2	E17	N2:E17	siCTL	3.14639	0.934886	1290	3.22808	0.963108	1413	3.28953	0.972356	1399	0.956783	Dharmacon
N2	E18	N2:E18	siCTL	3.35846	0.997898	1225	3.16778	0.945119	1359	3.35565	0.991901	1364	0.978306	Dharmacon
N2	E19	N2:E19	siCTL	3.24232	0.963389	1226	3.14125	0.937202	1488	3.13177	0.925722	1349	0.942104	Dharmacon
N2	E20	N2:E20	siWAPL	5.57909	1.65771	950	5.20838	1.55394	551	5.05246	1.49346	1202	1.56837	Dharmacon
N2	E21	N2:E21	siWAPL	5.70328	1.69461	752	4.7566	1.41915	691	5.16153	1.5257	914	1.54649	Dharmacon
N2	E22	N2:E22	siWAPL	5.30748	1.57701	1078	5.46183	1.62956	798	5.37624	1.58917	607	1.59858	Dharmacon
N2	E23	N2:E23	siCTL	3.30891	0.983175	1189	3.2541	0.970872	1371	3.1358	0.926914	1442	0.96032	Dharmacon
N2	F02	N2:F02	siCTL	3.37981	1.00424	1200	3.62232	1.08073	1381	3.37014	0.996183	1382	1.02705	Dharmacon
N2	F03	N2:F03	POMT2	3.18641	0.946778	920	3.46242	1.03302	1350	3.5336	1.0445	1323	1.0081	Dharmacon	D-019142-01	M-019142-01
N2	F04	N2:F04	POMT2	3.25305	0.966578	941	3.43	1.02335	907	3.15087	0.93137	893	0.973767	Dharmacon	D-019142-02	M-019142-01
N2	F05	N2:F05	POMT2	2.38979	0.710077	342	2.49237	0.743608	540	2.79922	0.827426	629	0.76037	Dharmacon	D-019142-03	M-019142-01
N2	F06	N2:F06	POMT2	3.40256	1.011	554	3.59705	1.07319	677	3.52114	1.04082	865	1.04167	Dharmacon	D-019142-04	M-019142-01
N2	F07	N2:F07	CYP2S1	3.19271	0.94865	565	3.49941	1.04406	939	3.38682	1.00111	1108	0.997941	Dharmacon	D-008783-01	M-008783-01
N2	F08	N2:F08	CYP2S1	2.78754	0.828261	896	2.82746	0.843583	1012	2.76671	0.817815	1184	0.829886	Dharmacon	D-008783-02	M-008783-01
N2	F09	N2:F09	CYP2S1	3.81821	1.1345	951	3.96481	1.18292	856	3.76124	1.11179	1020	1.14307	Dharmacon	D-008783-03	M-008783-01
N2	F10	N2:F10	CYP2S1	2.86134	0.850189	1268	2.86333	0.854285	1232	2.81161	0.831086	1290	0.845187	Dharmacon	D-008783-04	M-008783-01
N2	F11	N2:F11	GNPDA1	3.14309	0.933904	1337	3.4284	1.02288	1528	3.43872	1.01645	1520	0.991079	Dharmacon	D-004995-01	M-004995-03
N2	F12	N2:F12	GNPDA1	3.22865	0.959328	955	3.62186	1.0806	976	3.47482	1.02712	1167	1.02235	Dharmacon	D-004995-02	M-004995-03
N2	F13	N2:F13	GNPDA1	2.67795	0.795698	173	2.83268	0.845141	388	3.03992	0.898573	216	0.846471	Dharmacon	D-004995-04	M-004995-03
N2	F14	N2:F14	GNPDA1	2.88612	0.857553	1410	2.62405	0.782894	1498	2.65479	0.784733	1432	0.808393	Dharmacon	D-004995-19	M-004995-03
N2	F15	N2:F15	PCBD1	2.40929	0.715873	1206	2.60639	0.777626	1396	2.81427	0.831874	1418	0.775124	Dharmacon	D-008748-01	M-008748-01
N2	F16	N2:F16	PCBD1	3.32609	0.988282	167	3.16064	0.94299	162	3.17967	0.939882	150	0.957051	Dharmacon	D-008748-02	M-008748-01
N2	F17	N2:F17	PCBD1	3.41984	1.01614	982	3.87491	1.15609	1079	3.78653	1.11927	984	1.09716	Dharmacon	D-008748-03	M-008748-01
N2	F18	N2:F18	PCBD1	3.35884	0.998012	796	3.51271	1.04803	926	3.5078	1.03687	929	1.02764	Dharmacon	D-008748-04	M-008748-01
N2	F19	N2:F19	ATP8B3	2.88916	0.858455	1278	2.98062	0.889278	1355	2.97261	0.878676	1221	0.87547	Dharmacon	D-023898-01	M-023898-01
N2	F20	N2:F20	ATP8B3	3.22267	0.957552	183	3.15352	0.940864	560	3.28906	0.972216	516	0.956877	Dharmacon	D-023898-02	M-023898-01
N2	F21	N2:F21	ATP8B3	3.05492	0.907709	524	3.09884	0.92455	951	2.96652	0.876875	966	0.903045	Dharmacon	D-023898-03	M-023898-01
N2	F22	N2:F22	ATP8B3	3.14749	0.935212	1229	3.33625	0.995383	1376	2.92439	0.864423	1376	0.931673	Dharmacon	D-023898-04	M-023898-01
N2	F23	N2:F23	siCTL	3.34292	0.993282	1244	3.16242	0.943519	1362	3.10224	0.916995	1377	0.951265	Dharmacon
N2	G02	N2:G02	siCTL	3.29141	0.977976	1266	3.4487	1.02893	1323	3.68717	1.0899	1125	1.03227	Dharmacon
N2	G03	N2:G03	NLGN2	2.53113	0.752075	591	2.71327	0.809515	836	2.59657	0.767523	800	0.776371	Dharmacon	D-008843-01	M-008843-00
N2	G04	N2:G04	NLGN2	3.32392	0.987635	1062	3.20941	0.957538	1267	3.41524	1.00951	1206	0.984896	Dharmacon	D-008843-02	M-008843-00
N2	G05	N2:G05	NLGN2	3.55377	1.05593	1275	3.49727	1.04342	1222	3.32718	0.983485	1437	1.02761	Dharmacon	D-008843-03	M-008843-00
N2	G06	N2:G06	NLGN2	2.82653	0.839845	1078	2.5256	0.753523	1207	2.73216	0.807601	903	0.800323	Dharmacon	D-008843-04	M-008843-00
N2	G07	N2:G07	NUTF2	3.41124	1.01358	125	3.19194	0.952326	570	3.16262	0.934843	244	0.966917	Dharmacon	D-012132-01	M-012132-00
N2	G08	N2:G08	NUTF2	3.05108	0.906568	768	2.94578	0.878884	707	2.99175	0.884333	727	0.889928	Dharmacon	D-012132-02	M-012132-00
N2	G09	N2:G09	NUTF2	3.11434	0.925364	638	3.30719	0.986712	677	3.23489	0.956205	199	0.956094	Dharmacon	D-012132-03	M-012132-00
N2	G10	N2:G10	NUTF2	3.2191	0.956491	712	3.03923	0.906764	780	3.22079	0.952037	803	0.938431	Dharmacon	D-012132-04	M-012132-00
N2	G11	N2:G11	USPL1	3.53495	1.05034	1232	3.2491	0.96938	1383	3.59738	1.06335	1336	1.02769	Dharmacon	D-017741-01	M-017741-00
N2	G12	N2:G12	USPL1	2.24041	0.665694	566	2.60911	0.778438	1235	2.58293	0.763492	1016	0.735874	Dharmacon	D-017741-02	M-017741-00
N2	G13	N2:G13	USPL1	2.86341	0.850804	1098	2.87029	0.856361	1358	3.07808	0.909852	1277	0.872339	Dharmacon	D-017741-03	M-017741-00
N2	G14	N2:G14	USPL1	2.74729	0.816302	522	2.90553	0.866876	678	2.71792	0.803391	484	0.828857	Dharmacon	D-017741-04	M-017741-00
N2	G15	N2:G15	NOP2	4.09199	1.21585	622	3.69986	1.10387	1091	4.1923	1.23921	1020	1.18631	Dharmacon	D-020084-01	M-020084-02
N2	G16	N2:G16	NOP2	3.4285	1.01871	234	3.10878	0.927517	165	3.31969	0.98127	168	0.975832	Dharmacon	D-020084-02	M-020084-02
N2	G17	N2:G17	NOP2	3.88024	1.15294	781	3.74125	1.11622	928	3.74387	1.10665	951	1.12527	Dharmacon	D-020084-03	M-020084-02
N2	G18	N2:G18	NOP2	3.33998	0.992409	533	3.36662	1.00444	863	3.61822	1.06951	689	1.02212	Dharmacon	D-020084-05	M-020084-02
N2	G19	N2:G19	TOM1	1.84199	0.547309	322	2.69067	0.80277	995	2.43752	0.720509	524	0.690196	Dharmacon	D-012066-01	M-012066-00
N2	G20	N2:G20	TOM1	3.22043	0.956885	892	3.18468	0.95016	1304	3.42475	1.01233	1112	0.973124	Dharmacon	D-012066-02	M-012066-00
N2	G21	N2:G21	TOM1	2.10906	0.626664	1346	2.37205	0.70771	1362	2.23622	0.661008	1199	0.665127	Dharmacon	D-012066-03	M-012066-00
N2	G22	N2:G22	TOM1	3.44018	1.02218	902	3.42297	1.02126	924	3.43294	1.01475	913	1.01939	Dharmacon	D-012066-04	M-012066-00
N2	G23	N2:G23	siCTL	3.38104	1.00461	1221	3.07835	0.918436	1300	2.8933	0.855232	1354	0.926092	Dharmacon
N2	H02	N2:H02	siCTL	3.34915	0.995131	1198	3.59928	1.07386	1208	3.6931	1.09165	1282	1.05355	Dharmacon
N2	H03	N2:H03	siNIPBL	1.34393	0.399322	1180	1.26301	0.376824	1444	1.26762	0.374696	1203	0.383614	Dharmacon
N2	H04	N2:H04	siNIPBL	1.35466	0.402511	1384	1.23647	0.368905	1362	1.2487	0.369106	1424	0.380174	Dharmacon
N2	H05	N2:H05	siNIPBL	1.32457	0.39357	1419	1.34778	0.402116	1472	1.24692	0.368579	1359	0.388088	Dharmacon
N2	H06	N2:H06	siCTL	3.51205	1.04354	1204	3.35685	1.00153	1335	3.2966	0.974447	1376	1.0065	Dharmacon
N2	H07	N2:H07	siCTL	3.4235	1.01722	1190	3.37525	1.00702	1335	3.43022	1.01394	1348	1.01273	Dharmacon
N2	H08	N2:H08	siCTL	3.55643	1.05672	954	3.29029	0.981669	1173	3.39867	1.00462	1331	1.01434	Dharmacon
N2	H09	N2:H09	siCTL	3.43122	1.01952	1145	3.40791	1.01676	1417	3.30022	0.975516	1384	1.00393	Dharmacon
N2	H10	N2:H10	siCTL	3.3789	1.00397	1086	3.31744	0.989771	1416	3.37435	0.997427	1376	0.997057	Dharmacon
N2	H11	N2:H11	siCTL	3.57352	1.0618	1229	3.39799	1.0138	1362	3.71353	1.09769	1348	1.05776	Dharmacon
N2	H12	N2:H12	siCTL	3.43591	1.02091	1193	3.3354	0.995129	1308	3.31351	0.979443	1398	0.998495	Dharmacon
N2	H13	N2:H13	siCTL	3.25871	0.96826	1185	3.43394	1.02453	1401	3.36356	0.994238	1314	0.995676	Dharmacon
N2	H14	N2:H14	siCTL	3.28578	0.976304	1006	3.29479	0.983013	1439	3.46796	1.0251	1375	0.994805	Dharmacon
N2	H15	N2:H15	siCTL	3.18503	0.946368	1159	3.53179	1.05372	1402	3.56053	1.05246	1297	1.01752	Dharmacon
N2	H16	N2:H16	siCTL	3.24656	0.964649	1145	3.3491	0.999217	1141	3.455	1.02127	1357	0.995044	Dharmacon
N2	H17	N2:H17	siCTL	3.48162	1.03449	1211	3.31763	0.989828	1428	3.42736	1.0131	1312	1.01247	Dharmacon
N2	H18	N2:H18	siCTL	3.19334	0.948836	1260	3.20988	0.957678	1331	3.28157	0.970004	1373	0.95884	Dharmacon
N2	H19	N2:H19	siCTL	3.36799	1.00073	1305	3.44199	1.02693	1368	3.51604	1.03931	1330	1.02232	Dharmacon
N2	H20	N2:H20	siWAPL	5.32877	1.58334	857	5.32293	1.58811	645	5.07816	1.50106	971	1.5575	Dharmacon
N2	H21	N2:H21	siWAPL	5.7082	1.69608	1003	5.20308	1.55236	966	4.85775	1.43591	907	1.56145	Dharmacon
N2	H22	N2:H22	siWAPL	5.45581	1.62108	987	5.42714	1.61921	862	4.70233	1.38997	591	1.54342	Dharmacon
N2	H23	N2:H23	siCTL	3.42817	1.01861	1191	3.23842	0.966194	1289	3.26298	0.964508	1133	0.983105	Dharmacon
N2	I02	N2:I02	siCTL	3.22598	0.958535	948	3.62984	1.08297	1422	3.58644	1.06012	1409	1.03388	Dharmacon
N2	I03	N2:I03	DDX49	3.22473	0.958164	902	3.43036	1.02346	1204	3.28736	0.971715	1110	0.984446	Dharmacon	D-017975-01	M-017975-00
N2	I04	N2:I04	DDX49	3.24267	0.963495	573	3.14759	0.939096	453	3.20853	0.948411	726	0.950334	Dharmacon	D-017975-02	M-017975-00
N2	I05	N2:I05	DDX49	2.37045	0.704331	892	2.40113	0.716387	1099	2.61237	0.772193	1131	0.73097	Dharmacon	D-017975-03	M-017975-00
N2	I06	N2:I06	DDX49	3.69231	1.0971	1277	3.62365	1.08113	1275	3.80799	1.12561	1206	1.10128	Dharmacon	D-017975-04	M-017975-00
N2	I07	N2:I07	SCARB1	3.59816	1.06912	1436	3.44832	1.02882	1582	3.63295	1.07387	1479	1.05727	Dharmacon	D-010592-01	M-010592-01
N2	I08	N2:I08	SCARB1	3.39388	1.00842	635	3.27645	0.977541	976	3.24408	0.958921	1012	0.981629	Dharmacon	D-010592-02	M-010592-01
N2	I09	N2:I09	SCARB1	2.09344	0.622024	592	2.3772	0.709246	909	2.31998	0.685764	768	0.672345	Dharmacon	D-010592-03	M-010592-01
N2	I10	N2:I10	SCARB1	3.32699	0.988546	814	3.44036	1.02644	1069	3.63307	1.0739	818	1.02963	Dharmacon	D-010592-04	M-010592-01
N2	I11	N2:I11	AKR1C1	2.90821	0.864115	983	2.98558	0.890759	1120	2.88025	0.851377	1113	0.868751	Dharmacon	D-009151-01	M-009151-02
N2	I12	N2:I12	AKR1C1	3.3783	1.00379	1317	3.43528	1.02493	1432	3.57963	1.05811	1472	1.02894	Dharmacon	D-009151-05	M-009151-02
N2	I13	N2:I13	AKR1C1	2.95819	0.878965	1097	2.90709	0.867341	1271	3.1251	0.923753	1277	0.890019	Dharmacon	D-009151-06	M-009151-02
N2	I14	N2:I14	AKR1C1	2.93669	0.872578	819	3.1042	0.926149	945	3.05269	0.902349	827	0.900359	Dharmacon	D-009151-07	M-009151-02
N2	I15	N2:I15	DHX29	2.85264	0.847605	383	2.81969	0.841264	599	3.24022	0.95778	1169	0.882216	Dharmacon	D-013759-01	M-013759-01
N2	I16	N2:I16	DHX29	2.71431	0.806504	577	2.76907	0.826162	709	2.83151	0.836968	792	0.823211	Dharmacon	D-013759-02	M-013759-01
N2	I17	N2:I17	DHX29	2.77738	0.825241	922	2.79947	0.835234	1023	2.97546	0.879519	1043	0.846664	Dharmacon	D-013759-03	M-013759-01
N2	I18	N2:I18	DHX29	3.11565	0.925753	1238	3.25896	0.972322	1444	3.41437	1.00926	1350	0.96911	Dharmacon	D-013759-04	M-013759-01
N2	I19	N2:I19	RAB1B	1.80006	0.534853	991	1.88487	0.562357	996	2.05531	0.607531	969	0.568247	Dharmacon	D-008958-01	M-008958-01
N2	I20	N2:I20	RAB1B	2.24587	0.667315	336	2.22257	0.663113	630	2.28274	0.674756	637	0.668395	Dharmacon	D-008958-02	M-008958-01
N2	I21	N2:I21	RAB1B	3.4306	1.01933	974	3.16108	0.943121	1444	3.3927	1.00285	1322	0.988436	Dharmacon	D-008958-03	M-008958-01
N2	I22	N2:I22	RAB1B	2.97062	0.882661	1027	3.03655	0.905967	1232	3.16204	0.934671	1203	0.907767	Dharmacon	D-008958-04	M-008958-01
N2	I23	N2:I23	siCTL	3.36622	1.00021	1152	3.17146	0.946216	1357	3.31942	0.98119	1344	0.97587	Dharmacon
N2	J02	N2:J02	siCTL	3.41921	1.01595	1301	3.67582	1.09669	1276	3.51419	1.03876	1186	1.05047	Dharmacon
N2	J03	N2:J03	PHC2	3.40681	1.01227	1331	3.54818	1.05861	1416	3.61562	1.06874	1354	1.04654	Dharmacon	D-021410-01	M-021410-01
N2	J04	N2:J04	PHC2	2.62405	0.779684	356	2.91234	0.868907	513	3.3471	0.989374	766	0.879322	Dharmacon	D-021410-02	M-021410-01
N2	J05	N2:J05	PHC2	2.53721	0.75388	404	2.6351	0.786193	406	2.72658	0.805952	627	0.782008	Dharmacon	D-021410-04	M-021410-01
N2	J06	N2:J06	PHC2	3.17027	0.941982	1077	3.15142	0.940239	1135	3.09701	0.915449	1271	0.932557	Dharmacon	D-021410-17	M-021410-01
N2	J07	N2:J07	F8	2.65489	0.788848	707	2.8423	0.848012	846	2.88062	0.851487	875	0.829449	Dharmacon	D-011032-01	M-011032-00
N2	J08	N2:J08	F8	3.39783	1.0096	1045	3.37158	1.00592	1036	3.41024	1.00804	1275	1.00785	Dharmacon	D-011032-02	M-011032-00
N2	J09	N2:J09	F8	2.9213	0.868006	1371	3.04384	0.908142	1506	3.04763	0.900853	1419	0.892334	Dharmacon	D-011032-03	M-011032-00
N2	J10	N2:J10	F8	3.57883	1.06338	1020	3.76313	1.12274	1201	3.80252	1.12399	1106	1.10337	Dharmacon	D-011032-04	M-011032-00
N2	J11	N2:J11	MOCOS	3.56372	1.05889	1174	3.64197	1.0866	1462	3.44107	1.01715	1388	1.05421	Dharmacon	D-020993-02	M-020993-01
N2	J12	N2:J12	MOCOS	2.72209	0.808813	1353	2.65284	0.791485	807	3.45139	1.0202	716	0.873499	Dharmacon	D-020993-03	M-020993-01
N2	J13	N2:J13	MOCOS	2.56975	0.76355	1161	2.79474	0.833822	1598	2.95457	0.873345	1469	0.823572	Dharmacon	D-020993-04	M-020993-01
N2	J14	N2:J14	MOCOS	2.37292	0.705066	758	2.51225	0.749539	1185	2.63365	0.778482	1227	0.744362	Dharmacon	D-020993-17	M-020993-01
N2	J15	N2:J15	H2AFX	3.11118	0.924424	1229	3.15903	0.942509	1440	3.27241	0.967296	1427	0.944743	Dharmacon	D-011682-01	M-011682-02
N2	J16	N2:J16	H2AFX	4.1204	1.22429	439	3.75534	1.12042	842	3.92178	1.15924	832	1.16799	Dharmacon	D-011682-05	M-011682-02
N2	J17	N2:J17	H2AFX	3.01602	0.896149	640	2.97073	0.886327	761	3.04904	0.90127	593	0.894582	Dharmacon	D-011682-06	M-011682-02
N2	J18	N2:J18	H2AFX	2.96822	0.881945	637	3.06905	0.915662	388	2.8299	0.836494	850	0.878034	Dharmacon	D-011682-07	M-011682-02
N2	J19	N2:J19	CHSY3	3.45671	1.02709	958	3.54487	1.05762	939	3.6655	1.08349	1128	1.05607	Dharmacon	D-010966-01	M-010966-01
N2	J20	N2:J20	CHSY3	2.8305	0.841026	914	3.1818	0.949301	1159	3.1476	0.930402	1145	0.906909	Dharmacon	D-010966-02	M-010966-01
N2	J21	N2:J21	CHSY3	3.15462	0.93733	708	3.12283	0.931707	898	3.102	0.916924	871	0.928654	Dharmacon	D-010966-03	M-010966-01
N2	J22	N2:J22	CHSY3	2.85706	0.848919	644	2.76412	0.824684	757	2.92522	0.86467	660	0.846091	Dharmacon	D-010966-04	M-010966-01
N2	J23	N2:J23	siCTL	3.26417	0.969881	1232	3.1836	0.949838	1364	3.27955	0.969405	1362	0.963041	Dharmacon
N2	K02	N2:K02	siCTL	3.00107	0.891708	1254	3.63987	1.08597	1238	3.5239	1.04163	1272	1.00644	Dharmacon
N2	K03	N2:K03	siNIPBL	1.37778	0.40938	1360	1.33479	0.39824	1425	1.26723	0.374581	1148	0.394067	Dharmacon
N2	K04	N2:K04	siNIPBL	1.28974	0.38322	1393	1.26736	0.378121	1407	1.2743	0.376673	1327	0.379338	Dharmacon
N2	K05	N2:K05	siNIPBL	1.31979	0.392149	1472	1.32162	0.39431	1127	1.47693	0.436567	1328	0.407675	Dharmacon
N2	K06	N2:K06	siCTL	3.22139	0.957171	1252	3.20884	0.957368	1393	3.31193	0.978977	1280	0.964505	Dharmacon
N2	K07	N2:K07	siCTL	3.3249	0.987927	1223	3.50734	1.04643	1336	3.4007	1.00522	1322	1.01319	Dharmacon
N2	K08	N2:K08	siCTL	3.22823	0.959203	1179	3.38831	1.01091	1169	3.3135	0.979439	1202	0.983186	Dharmacon
N2	K09	N2:K09	siCTL	3.34555	0.994061	1080	3.2533	0.970634	1422	3.56884	1.05492	1365	1.00654	Dharmacon
N2	K10	N2:K10	siCTL	3.19107	0.948162	949	3.26477	0.974057	1391	3.26844	0.966121	1356	0.96278	Dharmacon
N2	K11	N2:K11	siCTL	3.3378	0.991759	1133	3.40744	1.01662	1305	3.39884	1.00467	1349	1.00435	Dharmacon
N2	K12	N2:K12	siCTL	3.10286	0.921951	1195	3.17443	0.947102	1315	3.263	0.964514	1299	0.944522	Dharmacon
N2	K13	N2:K13	siCTL	3.32595	0.988239	1225	3.43968	1.02624	1359	3.51489	1.03897	1380	1.01782	Dharmacon
N2	K14	N2:K14	siCTL	3.20367	0.951905	1216	3.28555	0.980256	1423	3.35446	0.991548	1252	0.97457	Dharmacon
N2	K15	N2:K15	siCTL	3.43402	1.02035	1171	3.4636	1.03338	1443	3.42268	1.01171	1378	1.02181	Dharmacon
N2	K16	N2:K16	siCTL	2.9982	0.890855	1178	3.12877	0.93348	1421	3.07541	0.909064	1289	0.911133	Dharmacon
N2	K17	N2:K17	siCTL	3.17446	0.943228	1280	3.2252	0.962251	1482	3.45395	1.02096	1318	0.975478	Dharmacon
N2	K18	N2:K18	siCTL	3.10477	0.922521	946	3.18289	0.949626	1447	3.16006	0.934085	1420	0.935411	Dharmacon
N2	K19	N2:K19	siCTL	3.44235	1.02282	1228	3.30149	0.985011	1443	3.36892	0.995822	1350	1.00122	Dharmacon
N2	K20	N2:K20	siWAPL	5.05607	1.50231	1028	4.70566	1.40395	937	4.80932	1.42159	335	1.44262	Dharmacon
N2	K21	N2:K21	siWAPL	5.4727	1.6261	1017	5.3271	1.58936	551	5.61143	1.65869	874	1.62472	Dharmacon
N2	K22	N2:K22	siWAPL	5.16699	1.53527	1008	4.87443	1.4543	468	4.90446	1.44971	1116	1.47976	Dharmacon
N2	K23	N2:K23	siCTL	3.30783	0.982855	1244	3.17406	0.946993	1339	3.16964	0.936916	1299	0.955588	Dharmacon
N2	L02	N2:L02	siCTL	3.23985	0.962656	944	3.45505	1.03083	1220	3.39068	1.00225	1275	0.99858	Dharmacon
N2	L03	N2:L03	MEF2BNB-MEF2B	3.65287	1.08538	196	3.95827	1.18096	250	3.88691	1.14894	236	1.13843	Dharmacon	D-009342-01	M-009342-00
N2	L04	N2:L04	MEF2BNB-MEF2B	3.69837	1.0989	1147	3.60246	1.07481	1299	3.73358	1.10361	1469	1.09244	Dharmacon	D-009342-02	M-009342-00
N2	L05	N2:L05	MEF2BNB-MEF2B	2.88354	0.856785	375	3.1241	0.932085	634	3.08759	0.912664	381	0.900512	Dharmacon	D-009342-03	M-009342-00
N2	L06	N2:L06	MEF2BNB-MEF2B	2.36965	0.704095	1287	2.33186	0.695718	1379	2.35034	0.694738	1254	0.698184	Dharmacon	D-009342-04	M-009342-00
N2	L07	N2:L07	SLC35A3	3.25108	0.965994	894	3.39941	1.01423	1008	3.46283	1.02358	896	1.00127	Dharmacon	D-007539-02	M-007539-01
N2	L08	N2:L08	SLC35A3	2.49226	0.740526	940	2.51027	0.748947	1164	2.67518	0.790758	1075	0.760077	Dharmacon	D-007539-03	M-007539-01
N2	L09	N2:L09	SLC35A3	4.23425	1.25812	707	4.24438	1.26633	994	4.56588	1.34963	781	1.29136	Dharmacon	D-007539-04	M-007539-01
N2	L10	N2:L10	SLC35A3	2.74654	0.81608	1185	2.80181	0.835929	1193	2.50526	0.740534	1321	0.797514	Dharmacon	D-007539-17	M-007539-01
N2	L11	N2:L11	PLOD3	3.78839	1.12564	930	3.88693	1.15968	1093	3.88249	1.14763	989	1.14432	Dharmacon	D-004286-01	M-004286-01
N2	L12	N2:L12	PLOD3	3.37419	1.00257	601	3.50815	1.04667	512	3.87982	1.14684	333	1.06536	Dharmacon	D-004286-02	M-004286-01
N2	L13	N2:L13	PLOD3	3.62433	1.0769	469	3.97384	1.18561	790	4.04771	1.19647	666	1.15299	Dharmacon	D-004286-03	M-004286-01
N2	L14	N2:L14	PLOD3	2.68157	0.796775	778	2.71528	0.810115	706	2.81543	0.832217	784	0.813036	Dharmacon	D-004286-04	M-004286-01
N2	L15	N2:L15	CRYZ	3.50065	1.04015	698	3.94955	1.17836	513	3.82743	1.13135	386	1.11662	Dharmacon	D-009891-01	M-009891-01
N2	L16	N2:L16	CRYZ	3.34418	0.993655	1204	3.48821	1.04072	1299	3.70684	1.09571	1393	1.04336	Dharmacon	D-009891-02	M-009891-01
N2	L17	N2:L17	CRYZ	2.99411	0.889638	817	2.87785	0.858618	703	3.05613	0.903364	792	0.883873	Dharmacon	D-009891-04	M-009891-01
N2	L18	N2:L18	CRYZ	2.1347	0.634284	712	2.46514	0.735483	1424	2.24711	0.664225	1051	0.677997	Dharmacon	D-009891-05	M-009891-01
N2	L19	N2:L19	BCAS2	3.5505	1.05496	463	3.36711	1.00459	992	3.46963	1.02559	565	1.02838	Dharmacon	D-012708-01	M-012708-00
N2	L20	N2:L20	BCAS2	2.33859	0.694865	1220	2.59471	0.77414	1397	2.46505	0.728648	1099	0.732551	Dharmacon	D-012708-02	M-012708-00
N2	L21	N2:L21	BCAS2	3.36361	0.99943	1212	3.38288	1.00929	1317	3.52245	1.0412	1271	1.01664	Dharmacon	D-012708-03	M-012708-00
N2	L22	N2:L22	BCAS2	2.07663	0.617028	646	2.03524	0.607221	913	2.00137	0.591587	563	0.605279	Dharmacon	D-012708-04	M-012708-00
N2	L23	N2:L23	siCTL	3.63718	1.08072	1000	3.34932	0.999281	1245	3.18456	0.941327	1323	1.00711	Dharmacon
N2	M02	N2:M02	siCTL	3.40686	1.01228	1234	3.461	1.0326	1323	3.57412	1.05648	1322	1.03379	Dharmacon
N2	M03	N2:M03	SFXN2	2.94304	0.874466	292	2.48999	0.742896	783	3.08217	0.911062	350	0.842808	Dharmacon	D-018547-01	M-018547-00
N2	M04	N2:M04	SFXN2	2.90535	0.863267	959	3.01903	0.900739	1186	2.89775	0.85655	1045	0.873519	Dharmacon	D-018547-02	M-018547-00
N2	M05	N2:M05	SFXN2	4.02848	1.19698	862	4.13891	1.23486	1017	4.07591	1.2048	964	1.21221	Dharmacon	D-018547-03	M-018547-00
N2	M06	N2:M06	SFXN2	3.25282	0.966509	756	3.26042	0.972757	916	3.18868	0.942545	904	0.960604	Dharmacon	D-018547-04	M-018547-00
N2	M07	N2:M07	MYBBP1A	3.48946	1.03682	737	3.5187	1.04982	943	3.52543	1.04209	751	1.04291	Dharmacon	D-020341-01	M-020341-01
N2	M08	N2:M08	MYBBP1A	3.21057	0.953955	951	3.16099	0.943093	1143	3.05397	0.902726	1149	0.933258	Dharmacon	D-020341-02	M-020341-01
N2	M09	N2:M09	MYBBP1A	2.91341	0.86566	765	3.04257	0.907763	1139	3.08416	0.91165	1133	0.895024	Dharmacon	D-020341-03	M-020341-01
N2	M10	N2:M10	MYBBP1A	3.87169	1.1504	962	3.74287	1.1167	1223	3.85095	1.13831	1203	1.13513	Dharmacon	D-020341-04	M-020341-01
N2	M11	N2:M11	IL13RA1	3.11163	0.924557	1291	3.37826	1.00791	1347	3.46849	1.02526	1296	0.985909	Dharmacon	D-007933-02	M-007933-01
N2	M12	N2:M12	IL13RA1	3.02749	0.899558	1133	3.22655	0.962652	1355	3.28238	0.970242	1123	0.944151	Dharmacon	D-007933-03	M-007933-01
N2	M13	N2:M13	IL13RA1	2.51199	0.746387	436	2.87551	0.857919	956	2.70531	0.799665	591	0.801324	Dharmacon	D-007933-04	M-007933-01
N2	M14	N2:M14	IL13RA1	3.76381	1.11834	995	3.82945	1.14253	1273	3.81683	1.12822	1186	1.1297	Dharmacon	D-007933-05	M-007933-01
N2	M15	N2:M15	MED6	2.71637	0.807115	750	2.65276	0.791459	867	2.59303	0.766476	904	0.78835	Dharmacon	D-019963-01	M-019963-00
N2	M16	N2:M16	MED6	2.97469	0.88387	1048	3.02863	0.903602	1393	3.02006	0.892702	1259	0.893391	Dharmacon	D-019963-02	M-019963-00
N2	M17	N2:M17	MED6	2.92018	0.867671	445	3.12972	0.933765	556	3.10162	0.91681	356	0.906082	Dharmacon	D-019963-03	M-019963-00
N2	M18	N2:M18	MED6	4.0816	1.21277	597	3.99354	1.19149	1065	4.14941	1.22653	903	1.21026	Dharmacon	D-019963-04	M-019963-00
N2	M19	N2:M19	MARCKS	3.05468	0.907636	624	3.28255	0.979361	921	3.14177	0.928678	813	0.938558	Dharmacon	D-004772-02	M-004772-03
N2	M20	N2:M20	MARCKS	3.14022	0.933054	361	3.28582	0.980335	599	3.24442	0.959021	499	0.95747	Dharmacon	D-004772-03	M-004772-03
N2	M21	N2:M21	MARCKS	3.10117	0.921451	396	3.69974	1.10383	470	3.86286	1.14183	210	1.0557	Dharmacon	D-004772-04	M-004772-03
N2	M22	N2:M22	MARCKS	3.9166	1.16374	910	3.89186	1.16115	1127	3.99914	1.18211	1043	1.169	Dharmacon	D-004772-18	M-004772-03
N2	M23	N2:M23	siCTL	3.36909	1.00106	1170	3.28007	0.978621	1231	2.9791	0.880594	1364	0.953424	Dharmacon
N2	N02	N2:N02	siCTL	3.56037	1.05789	1152	3.5117	1.04773	1177	3.64459	1.07731	1234	1.06098	Dharmacon
N2	N03	N2:N03	siNIPBL	1.32778	0.394522	1395	1.32959	0.396688	1360	1.36317	0.402941	1407	0.39805	Dharmacon
N2	N04	N2:N04	siNIPBL	1.33653	0.397124	1361	1.30021	0.387921	1426	1.27821	0.377828	940	0.387624	Dharmacon
N2	N05	N2:N05	siNIPBL	1.4131	0.419875	1273	1.36025	0.405834	1371	1.43205	0.4233	1158	0.416336	Dharmacon
N2	N06	N2:N06	siCTL	3.41483	1.01465	1165	3.41484	1.01883	1285	3.50223	1.03523	1377	1.0229	Dharmacon
N2	N07	N2:N07	siCTL	3.42724	1.01833	1093	3.46101	1.0326	1312	3.59969	1.06404	1417	1.03832	Dharmacon
N2	N08	N2:N08	siCTL	3.48665	1.03599	1159	3.55044	1.05929	1291	3.69846	1.09323	1248	1.06284	Dharmacon
N2	N09	N2:N09	siCTL	3.56237	1.05848	1109	3.54362	1.05725	1367	3.46222	1.0234	1357	1.04638	Dharmacon
N2	N10	N2:N10	siCTL	3.41334	1.01421	1152	3.44227	1.02701	1351	3.50095	1.03485	1317	1.02536	Dharmacon
N2	N11	N2:N11	siCTL	3.40875	1.01284	1244	3.53091	1.05346	1300	3.57231	1.05594	1356	1.04075	Dharmacon
N2	N12	N2:N12	siCTL	3.43292	1.02002	1290	3.57766	1.06741	1381	3.46277	1.02356	1322	1.037	Dharmacon
N2	N13	N2:N13	siCTL	3.39966	1.01014	1279	3.5702	1.06518	1319	3.51141	1.03794	1367	1.03775	Dharmacon
N2	N14	N2:N14	siCTL	3.36341	0.999368	1088	3.59938	1.07389	1316	3.60212	1.06475	1311	1.046	Dharmacon
N2	N15	N2:N15	siCTL	3.34868	0.994991	1037	3.47626	1.03716	1316	3.42847	1.01343	1391	1.01519	Dharmacon
N2	N16	N2:N16	siCTL	3.27504	0.973112	1156	3.50412	1.04547	1273	3.58977	1.0611	1276	1.02656	Dharmacon
N2	N17	N2:N17	siCTL	3.46138	1.02848	1122	3.32251	0.991283	1350	3.58809	1.06061	1173	1.02679	Dharmacon
N2	N18	N2:N18	siCTL	3.47909	1.03374	1173	3.32992	0.993492	1299	3.45432	1.02107	1279	1.0161	Dharmacon
N2	N19	N2:N19	siCTL	3.35039	0.995501	1040	3.38555	1.01009	1370	3.46578	1.02445	1366	1.01002	Dharmacon
N2	N20	N2:N20	siWAPL	5.35069	1.58985	1065	5.61004	1.67378	699	5.5619	1.64405	1063	1.63589	Dharmacon
N2	N21	N2:N21	siWAPL	5.42382	1.61158	1091	5.67498	1.69315	829	5.72258	1.69154	957	1.66542	Dharmacon
N2	N22	N2:N22	siWAPL	5.76677	1.71348	1019	5.65449	1.68704	1052	5.40837	1.59867	853	1.66639	Dharmacon
N2	N23	N2:N23	siCTL	3.33992	0.992388	1126	3.22445	0.962026	1224	3.11957	0.922117	1250	0.958844	Dharmacon
N2	O02	N2:O02	siCTL	3.31675	0.985505	1109	3.25998	0.972627	1080	3.36179	0.993716	1227	0.983949	Dharmacon
N2	O03	N2:O03	siNIPBL	1.36682	0.406121	1286	1.33748	0.399041	1428	1.35566	0.400721	1301	0.401961	Dharmacon
N2	O04	N2:O04	siNIPBL	1.40725	0.418137	1200	1.28859	0.384455	1325	1.26869	0.375012	816	0.392535	Dharmacon
N2	O05	N2:O05	siNIPBL	1.48411	0.440974	1400	1.43114	0.426987	1306	1.31833	0.389686	1108	0.419215	Dharmacon
N2	O06	N2:O06	siCTL	3.64412	1.08278	1168	3.22453	0.962052	1373	3.44246	1.01756	1263	1.0208	Dharmacon
N2	O07	N2:O07	siCTL	3.55913	1.05752	1146	3.48812	1.04069	1349	3.59203	1.06177	1257	1.05333	Dharmacon
N2	O08	N2:O08	siCTL	3.53584	1.0506	1163	3.37929	1.00822	1311	3.46674	1.02474	1223	1.02786	Dharmacon
N2	O09	N2:O09	siCTL	3.56048	1.05793	1047	3.4442	1.02759	1206	3.4804	1.02878	1251	1.0381	Dharmacon
N2	O10	N2:O10	siCTL	3.62381	1.07674	1097	3.51538	1.04883	1280	3.54738	1.04857	1294	1.05805	Dharmacon
N2	O11	N2:O11	siCTL	3.4936	1.03805	1128	3.46805	1.03471	1313	3.47891	1.02834	1281	1.0337	Dharmacon
N2	O12	N2:O12	siCTL	3.41327	1.01418	1186	3.35495	1.00096	1388	3.37511	0.997652	1276	1.00427	Dharmacon
N2	O13	N2:O13	siCTL	3.65025	1.0846	1172	3.52605	1.05201	1314	3.50123	1.03493	1305	1.05718	Dharmacon
N2	O14	N2:O14	siCTL	3.46407	1.02928	1158	3.37104	1.00576	1299	3.5849	1.05966	1299	1.03157	Dharmacon
N2	O15	N2:O15	siCTL	3.48759	1.03627	1138	3.32607	0.992345	1323	3.58203	1.05882	1237	1.02914	Dharmacon
N2	O16	N2:O16	siCTL	3.42773	1.01848	1205	3.35752	1.00173	1216	3.44279	1.01766	1362	1.01262	Dharmacon
N2	O17	N2:O17	siCTL	3.55841	1.05731	961	3.47532	1.03687	1283	3.42565	1.01259	1254	1.03559	Dharmacon
N2	O18	N2:O18	siCTL	3.47891	1.03369	1137	3.32343	0.991559	1324	3.35859	0.992769	1315	1.00601	Dharmacon
N2	O19	N2:O19	siCTL	3.70822	1.10182	1128	3.27084	0.975868	1295	3.57252	1.05601	1338	1.04457	Dharmacon
N2	O20	N2:O20	siWAPL	5.7443	1.7068	1019	5.79377	1.72859	960	5.50938	1.62852	958	1.68797	Dharmacon
N2	O21	N2:O21	siWAPL	5.83102	1.73257	1013	5.80079	1.73069	906	5.28025	1.56079	898	1.67468	Dharmacon
N2	O22	N2:O22	siWAPL	6.2866	1.86794	803	5.54752	1.65512	919	5.08147	1.50204	1017	1.67503	Dharmacon
N2	O23	N2:O23	siCTL	3.48506	1.03552	1131	3.40481	1.01584	1214	3.19393	0.944097	1229	0.998483	Dharmacon

## Sheet: de-pooled_WAPLPDS5-like_plate_1
Plate	Well	Plate:Well	siRNA	RAD21_rep1	FC_RAD21_rep1	Nuclei_per_well_rep1	RAD21_rep2	FC_RAD21_rep2	Nuclei_per_well_rep2	RAD21_rep3	FC_RAD21_rep3	Nuclei_per_well_rep3	Avg_FC_RAD21	Vendor	Duplex Vendor ID	Pool Vendor ID
W1	B02	W1:B02	siCTL	3.0891	0.989486	1202	2.98604	1.01564	1236	3.25976	1.06225	1254	1.02246	Dharmacon
W1	B03	W1:B03	siNIPBL	1.12074	0.358991	1315	1.09696	0.37311	1413	1.16837	0.380732	1420	0.370945	Dharmacon
W1	B04	W1:B04	siNIPBL	1.08051	0.346105	1456	1.17835	0.400792	1455	1.18264	0.385382	1420	0.377426	Dharmacon
W1	B05	W1:B05	siNIPBL	1.08134	0.34637	1407	0.980102	0.333363	1108	1.14268	0.37236	1502	0.350698	Dharmacon
W1	B06	W1:B06	siCTL	2.94817	0.944344	1226	2.94314	1.00105	1193	3.0434	0.991743	1237	0.979047	Dharmacon
W1	B07	W1:B07	siCTL	3.17215	1.01609	1119	2.88629	0.981716	1216	3.04952	0.993736	1222	0.99718	Dharmacon
W1	B08	W1:B08	siCTL	3.09128	0.990186	1115	2.93357	0.997798	1231	3.0548	0.995456	1325	0.99448	Dharmacon
W1	B09	W1:B09	siCTL	3.01905	0.967049	1272	2.87391	0.977507	1305	3.10804	1.0128	1269	0.985787	Dharmacon
W1	B10	W1:B10	siCTL	3.01148	0.964623	1264	2.94562	1.0019	1281	3.00128	0.978017	1286	0.981512	Dharmacon
W1	B11	W1:B11	siCTL	2.96123	0.948527	1219	2.83892	0.965605	1282	2.96774	0.967085	1356	0.960406	Dharmacon
W1	B12	W1:B12	siCTL	2.90955	0.931972	1248	2.73128	0.928994	1303	2.98754	0.973539	1286	0.944835	Dharmacon
W1	B13	W1:B13	siCTL	2.90347	0.930026	1251	2.7785	0.945054	1250	3.01118	0.981243	1276	0.952108	Dharmacon
W1	B14	W1:B14	siCTL	3.06886	0.983002	1183	2.82787	0.961846	1304	3.00354	0.978752	1305	0.974533	Dharmacon
W1	B15	W1:B15	siCTL	2.96945	0.951159	1157	2.73071	0.928799	1276	3.09283	1.00785	1278	0.962602	Dharmacon
W1	B16	W1:B16	siCTL	3.09761	0.992211	1208	2.76012	0.938802	1200	3.00577	0.979478	1266	0.970164	Dharmacon
W1	B17	W1:B17	siCTL	3.10465	0.994467	1032	2.77909	0.945253	1224	2.95751	0.963753	1254	0.967825	Dharmacon
W1	B18	W1:B18	siCTL	3.08093	0.986871	1276	2.86276	0.973712	1272	3.0392	0.990374	1304	0.983652	Dharmacon
W1	B19	W1:B19	siCTL	2.94702	0.943976	1178	2.78241	0.946385	1249	2.93727	0.957158	1297	0.949173	Dharmacon
W1	B20	W1:B20	siWAPL	4.85202	1.55418	1003	4.8665	1.65525	1087	5.22747	1.70346	1058	1.63763	Dharmacon
W1	B21	W1:B21	siWAPL	4.93853	1.58189	946	4.22568	1.43728	827	4.88893	1.59314	1070	1.53744	Dharmacon
W1	B22	W1:B22	siWAPL	4.94281	1.58326	1050	5.07137	1.72493	984	5.09952	1.66176	1046	1.65665	Dharmacon
W1	B23	W1:B23	siCTL	3.07298	0.984324	1125	2.83169	0.963146	1244	3.05018	0.993951	1243	0.980474	Dharmacon
W1	C02	W1:C02	siCTL	3.12559	1.00117	1255	3.07341	1.04536	1203	3.18657	1.0384	1231	1.02831	Dharmacon
W1	C03	W1:C03	CDC7	4.51985	1.44778	933	4.67865	1.59135	835	4.81532	1.56915	726	1.53609	Dharmacon	D-003234-06	M-003234-02
W1	C04	W1:C04	CDC7	4.31799	1.38312	988	4.46038	1.51711	927	4.49397	1.46443	900	1.45489	Dharmacon	D-003234-07	M-003234-02
W1	C05	W1:C05	CDC7	3.44864	1.10465	1156	3.35415	1.14085	1271	3.39276	1.10559	1316	1.11703	Dharmacon	D-003234-08	M-003234-02
W1	C06	W1:C06	CDC7	3.15639	1.01104	1000	3.21552	1.0937	985	3.16469	1.03127	1018	1.04533	Dharmacon	D-003234-09	M-003234-02
W1	C07	W1:C07	PRKAR1A	3.48634	1.11673	771	3.64146	1.23857	685	3.53081	1.15057	727	1.16862	Dharmacon	D-007670-02	M-007670-02
W1	C08	W1:C08	PRKAR1A	3.61448	1.15777	949	3.75863	1.27843	864	3.55499	1.15845	945	1.19822	Dharmacon	D-007670-04	M-007670-02
W1	C09	W1:C09	PRKAR1A	3.45348	1.1062	619	3.46196	1.17752	715	3.51392	1.14507	559	1.14293	Dharmacon	D-007670-05	M-007670-02
W1	C10	W1:C10	PRKAR1A	3.66628	1.17437	1059	3.73555	1.27058	995	3.59477	1.17142	1105	1.20545	Dharmacon	D-007670-18	M-007670-02
W1	C11	W1:C11	FGFR2	3.3185	1.06297	441	3.68852	1.25458	472	3.83773	1.25059	436	1.18938	Dharmacon	D-003132-05	M-003132-01; M-003132-04
W1	C12	W1:C12	FGFR2	3.83088	1.22709	446	3.95211	1.34424	495	3.8467	1.25351	382	1.27495	Dharmacon	D-003132-06	M-003132-01; M-003132-04
W1	C13	W1:C13	FGFR2	3.07438	0.984772	1183	3.03595	1.03262	1278	2.99946	0.977424	1253	0.998272	Dharmacon	D-003132-07	M-003132-01; M-003132-04
W1	C14	W1:C14	FGFR2	3.29084	1.05411	1203	3.26262	1.10972	1220	3.29308	1.0731	1221	1.07898	Dharmacon	D-003132-08	M-003132-01; M-003132-04
W1	C15	W1:C15	NME1	3.49787	1.12042	904	3.68786	1.25436	865	3.53666	1.15248	942	1.17575	Dharmacon	D-006821-01	M-006821-01
W1	C16	W1:C16	NME1	3.40134	1.0895	1170	3.25041	1.10557	1283	3.27373	1.0668	1222	1.08729	Dharmacon	D-006821-03	M-006821-01
W1	C17	W1:C17	NME1	3.19192	1.02242	904	2.96168	1.00736	967	2.88933	0.941537	1094	0.990439	Dharmacon	D-006821-04	M-006821-01
W1	C18	W1:C18	NME1	3.20064	1.02522	1332	3.03284	1.03156	1342	2.98676	0.973286	1319	1.01002	Dharmacon	D-006821-05	M-006821-01
W1	C19	W1:C19	NUDT1	3.84032	1.23011	762	3.70203	1.25918	829	3.74732	1.22112	792	1.2368	Dharmacon	D-005218-01	M-005218-00
W1	C20	W1:C20	NUDT1	3.06305	0.981141	627	3.00955	1.02364	632	2.9186	0.951073	580	0.985285	Dharmacon	D-005218-02	M-005218-00
W1	C21	W1:C21	NUDT1	3.46884	1.11112	844	3.26046	1.10898	851	3.67472	1.19747	780	1.13919	Dharmacon	D-005218-03	M-005218-00
W1	C22	W1:C22	NUDT1	4.04399	1.29535	650	3.97928	1.35348	849	4.23471	1.37995	614	1.34293	Dharmacon	D-005218-04	M-005218-00
W1	C23	W1:C23	siCTL	3.29327	1.05488	1089	3.1834	1.08277	1234	3.06904	1.0001	1226	1.04592	Dharmacon
W1	D02	W1:D02	siCTL	3.12519	1.00105	1304	3.24933	1.1052	1216	3.30798	1.07796	1278	1.0614	Dharmacon
W1	D03	W1:D03	CACNA1H	4.12962	1.32278	839	4.59401	1.56257	687	4.85675	1.58265	600	1.48933	Dharmacon	D-006128-01	M-006128-01
W1	D04	W1:D04	CACNA1H	3.2627	1.04509	1191	3.14153	1.06853	1105	3.2466	1.05796	1169	1.05719	Dharmacon	D-006128-02	M-006128-01
W1	D05	W1:D05	CACNA1H	2.99774	0.960224	1288	3.2108	1.09209	1302	3.1918	1.0401	930	1.03081	Dharmacon	D-006128-03	M-006128-01
W1	D06	W1:D06	CACNA1H	3.20911	1.02793	903	3.09585	1.05299	769	3.12603	1.01867	802	1.0332	Dharmacon	D-006128-04	M-006128-01
W1	D07	W1:D07	METAP2	3.30507	1.05866	900	3.32258	1.13011	930	3.30902	1.0783	978	1.08903	Dharmacon	D-005943-05	M-005943-02
W1	D08	W1:D08	METAP2	3.66434	1.17374	826	3.69011	1.25512	907	3.77438	1.22994	970	1.2196	Dharmacon	D-005943-06	M-005943-02
W1	D09	W1:D09	METAP2	2.95423	0.946285	1276	3.07	1.0442	1268	3.16063	1.02994	1265	1.00681	Dharmacon	D-005943-07	M-005943-02
W1	D10	W1:D10	METAP2	3.36595	1.07816	553	3.83084	1.30299	176	3.55355	1.15798	434	1.17971	Dharmacon	D-005943-08	M-005943-02
W1	D11	W1:D11	PRICKLE3	3.17019	1.01546	834	3.28375	1.1169	608	3.17458	1.03449	823	1.05562	Dharmacon	D-013079-01	M-013079-00
W1	D12	W1:D12	PRICKLE3	3.43791	1.10122	844	3.26396	1.11017	893	3.39608	1.10667	909	1.10602	Dharmacon	D-013079-02	M-013079-00
W1	D13	W1:D13	PRICKLE3	4.06018	1.30054	666	4.11056	1.39813	741	4.39676	1.43275	694	1.37714	Dharmacon	D-013079-03	M-013079-00
W1	D14	W1:D14	PRICKLE3	3.0851	0.988206	1227	2.8867	0.981856	1265	3.06754	0.999608	1263	0.98989	Dharmacon	D-013079-04	M-013079-00
W1	D15	W1:D15	TRAF7	3.65856	1.17189	966	3.85635	1.31166	816	3.67637	1.198	746	1.22719	Dharmacon	D-007086-01	M-007086-00
W1	D16	W1:D16	TRAF7	4.00365	1.28243	776	4.33731	1.47526	565	4.01798	1.30932	640	1.35567	Dharmacon	D-007086-02	M-007086-00
W1	D17	W1:D17	TRAF7	3.84242	1.23079	1097	3.77411	1.28369	1137	3.73361	1.21666	1160	1.24371	Dharmacon	D-007086-03	M-007086-00
W1	D18	W1:D18	TRAF7	3.46241	1.10906	1104	2.89364	0.984217	988	3.3011	1.07572	1145	1.05633	Dharmacon	D-007086-04	M-007086-00
W1	D19	W1:D19	RNF182	3.5461	1.13587	597	3.62131	1.23172	506	3.74959	1.22186	580	1.19648	Dharmacon	D-007162-01	M-007162-02
W1	D20	W1:D20	RNF182	3.25773	1.0435	1332	2.91789	0.992466	1478	3.03747	0.989809	1424	1.00859	Dharmacon	D-007162-02	M-007162-02
W1	D21	W1:D21	RNF182	3.76322	1.20542	658	3.928	1.33603	604	3.83429	1.24947	690	1.26364	Dharmacon	D-007162-03	M-007162-02
W1	D22	W1:D22	RNF182	3.39946	1.0889	1111	3.32728	1.13171	1184	3.46792	1.13008	1178	1.1169	Dharmacon	D-007162-04	M-007162-02
W1	D23	W1:D23	siCTL	3.16224	1.01291	1193	2.99098	1.01732	1297	3.08785	1.00623	1314	1.01215	Dharmacon
W1	E02	W1:E02	siCTL	3.17288	1.01632	1285	3.16214	1.07554	1333	2.97628	0.969868	1343	1.02058	Dharmacon
W1	E03	W1:E03	siNIPBL	1.04164	0.333652	1030	1.15414	0.392558	1497	1.16815	0.38066	1513	0.368957	Dharmacon
W1	E04	W1:E04	siNIPBL	1.06012	0.339574	1493	1.19503	0.406467	1475	1.18031	0.384624	1504	0.376888	Dharmacon
W1	E05	W1:E05	siNIPBL	1.14278	0.366049	1426	1.18351	0.402548	1422	1.07114	0.349049	1470	0.372549	Dharmacon
W1	E06	W1:E06	siCTL	3.0009	0.961234	1353	2.95852	1.00628	1354	2.87989	0.938459	1202	0.968658	Dharmacon
W1	E07	W1:E07	siCTL	3.13004	1.0026	1257	3.03918	1.03372	1134	2.90184	0.945612	1247	0.993977	Dharmacon
W1	E08	W1:E08	siCTL	3.06359	0.981314	1309	3.022	1.02788	1329	3.11211	1.01413	1367	1.00777	Dharmacon
W1	E09	W1:E09	siCTL	2.90606	0.930856	1321	2.98552	1.01547	1277	3.0027	0.978479	1266	0.974935	Dharmacon
W1	E10	W1:E10	siCTL	2.9926	0.958576	1325	2.87286	0.977149	1321	3.04766	0.993129	1285	0.976285	Dharmacon
W1	E11	W1:E11	siCTL	3.17053	1.01557	1253	2.85439	0.970867	1337	3.03591	0.989303	1299	0.991913	Dharmacon
W1	E12	W1:E12	siCTL	3.15138	1.00943	1260	3.08504	1.04932	1311	3.09107	1.00728	1329	1.02201	Dharmacon
W1	E13	W1:E13	siCTL	3.1313	1.003	1198	2.8056	0.954272	1317	2.90735	0.947407	1335	0.968227	Dharmacon
W1	E14	W1:E14	siCTL	3.03906	0.973459	1336	2.88969	0.982872	1308	2.95765	0.9638	1234	0.973377	Dharmacon
W1	E15	W1:E15	siCTL	3.17466	1.01689	1206	2.93977	0.999906	1277	2.89749	0.944194	1382	0.986998	Dharmacon
W1	E16	W1:E16	siCTL	3.01664	0.966275	1285	2.96659	1.00903	1228	2.97622	0.969851	1350	0.981718	Dharmacon
W1	E17	W1:E17	siCTL	3.09402	0.991061	1157	2.76019	0.938826	1358	3.06724	0.99951	1274	0.976466	Dharmacon
W1	E18	W1:E18	siCTL	2.97734	0.953688	1216	2.88711	0.981995	1386	2.89817	0.944417	1316	0.960033	Dharmacon
W1	E19	W1:E19	siCTL	3.03355	0.971694	1278	2.05447	0.698788	1274	2.95151	0.961799	1327	0.877427	Dharmacon
W1	E20	W1:E20	siWAPL	5.30113	1.69803	811	5.14587	1.75027	1059	5.14372	1.67617	993	1.70816	Dharmacon
W1	E21	W1:E21	siWAPL	5.02869	1.61077	981	4.84841	1.6491	1013	5.25174	1.71137	1001	1.65708	Dharmacon
W1	E22	W1:E22	siWAPL	4.8289	1.54677	1008	4.81004	1.63604	1124	4.97519	1.62125	1002	1.60135	Dharmacon
W1	E23	W1:E23	siCTL	3.06459	0.981637	1211	2.94856	1.0029	1274	3.19367	1.04071	1343	1.00841	Dharmacon
W1	F02	W1:F02	siCTL	3.16931	1.01518	1283	3.23295	1.09963	1141	3.08707	1.00597	1294	1.04026	Dharmacon
W1	F03	W1:F03	EIF3G	4.59489	1.47181	950	4.50819	1.53338	1044	4.64207	1.51269	1057	1.50596	Dharmacon	D-019533-01	M-019533-01
W1	F04	W1:F04	EIF3G	4.58823	1.46968	826	4.50141	1.53107	886	4.42574	1.4422	931	1.48098	Dharmacon	D-019533-02	M-019533-01
W1	F05	W1:F05	EIF3G	4.28045	1.37109	719	4.51406	1.53537	717			24	1.45323	Dharmacon	D-019533-03	M-019533-01
W1	F06	W1:F06	EIF3G	3.28064	1.05084	976	3.50587	1.19246	975	3.45406	1.12556	1195	1.12295	Dharmacon	D-019533-04	M-019533-01
W1	F07	W1:F07	PUS3	3.54699	1.13616	864	3.51503	1.19557	973	3.6273	1.18202	761	1.17125	Dharmacon	D-009748-01	M-009748-02
W1	F08	W1:F08	PUS3	3.91214	1.25312	680	4.0118	1.36454	726	3.95221	1.28789	635	1.30185	Dharmacon	D-009748-02	M-009748-02
W1	F09	W1:F09	PUS3	3.07332	0.984431	1322	3.03532	1.03241	1452	2.95939	0.964365	1415	0.993734	Dharmacon	D-009748-03	M-009748-02
W1	F10	W1:F10	PUS3	2.57193	0.823828	1551	2.55938	0.870525	1617	2.41658	0.787483	1623	0.827279	Dharmacon	D-009748-17	M-009748-02
W1	F11	W1:F11	PIGM	3.75782	1.20369	646	3.96925	1.35006	522	3.89487	1.26921	651	1.27432	Dharmacon	D-017388-01	M-017388-01
W1	F12	W1:F12	PIGM	3.19351	1.02293	1021	3.12001	1.06121	1132	2.9892	0.974079	1112	1.01941	Dharmacon	D-017388-02	M-017388-01
W1	F13	W1:F13	PIGM	3.18754	1.02102	1211	3.1581	1.07417	1278	3.04766	0.99313	1346	1.02944	Dharmacon	D-017388-03	M-017388-01
W1	F14	W1:F14	PIGM	3.20479	1.02654	908	3.22261	1.09611	849	3.15376	1.0277	901	1.05012	Dharmacon	D-017388-04	M-017388-01
W1	F15	W1:F15	TCF12	3.31522	1.06192	475	3.46278	1.1778	577	2.98305	0.972075	750	1.0706	Dharmacon	D-006356-01	M-006356-01
W1	F16	W1:F16	TCF12	3.00291	0.961877	1068	2.86086	0.973067	1166	2.86597	0.933924	1325	0.956289	Dharmacon	D-006356-02	M-006356-01
W1	F17	W1:F17	TCF12	4.46094	1.42891	830	4.00129	1.36096	1025	4.19309	1.36639	991	1.38542	Dharmacon	D-006356-05	M-006356-01
W1	F18	W1:F18	TCF12	2.9261	0.937274	790	2.84809	0.968724	888	2.82511	0.92061	1165	0.942203	Dharmacon	D-006356-06	M-006356-01
W1	F19	W1:F19	PIGL	4.52339	1.44891	749	4.60748	1.56715	694	4.24918	1.38467	759	1.46691	Dharmacon	D-011953-01	M-011953-01
W1	F20	W1:F20	PIGL	3.20255	1.02583	739	3.27323	1.11333	636	3.27249	1.06639	928	1.06852	Dharmacon	D-011953-02	M-011953-01
W1	F21	W1:F21	PIGL	3.54803	1.13649	800	3.80943	1.29571	659	3.58522	1.1683	818	1.20017	Dharmacon	D-011953-03	M-011953-01
W1	F22	W1:F22	PIGL	3.12617	1.00136	1139	2.98145	1.01408	1363	3.01112	0.981222	1354	0.998889	Dharmacon	D-011953-04	M-011953-01
W1	F23	W1:F23	siCTL	3.1572	1.0113	1126	3.01846	1.02667	1275	2.95889	0.964203	1291	1.00073	Dharmacon
W1	G02	W1:G02	siCTL	2.91047	0.932267	1264	3.03238	1.03141	1318	3.38591	1.10336	1299	1.02234	Dharmacon
W1	G03	W1:G03	PXN	3.03559	0.972347	1199	3.31916	1.12895	1141	3.05152	0.994388	1171	1.0319	Dharmacon	D-005163-01	M-005163-00
W1	G04	W1:G04	PXN	2.98863	0.957305	1188	3.04713	1.03642	1206	3.06059	0.997342	1267	0.997024	Dharmacon	D-005163-02	M-005163-00
W1	G05	W1:G05	PXN	3.99091	1.27835	845	4.15796	1.41425	1022	3.63133	1.18333	985	1.29198	Dharmacon	D-005163-03	M-005163-00
W1	G06	W1:G06	PXN	2.43652	0.780455	1045	2.56138	0.871205	1041	2.43232	0.792611	1084	0.814757	Dharmacon	D-005163-04	M-005163-00
W1	G07	W1:G07	PHB	2.99022	0.957812	833	3.03588	1.0326	625	3.06061	0.997349	676	0.995919	Dharmacon	D-010530-01	M-010530-00
W1	G08	W1:G08	PHB	3.65761	1.17159	900	3.56614	1.21295	955	3.72951	1.21532	773	1.19996	Dharmacon	D-010530-02	M-010530-00
W1	G09	W1:G09	PHB	3.6263	1.16156	765	4.23179	1.43936	777	3.83027	1.24816	644	1.28303	Dharmacon	D-010530-03	M-010530-00
W1	G10	W1:G10	PHB	3.11048	0.996335	793	3.10001	1.05441	412	3.27177	1.06616	732	1.03897	Dharmacon	D-010530-04	M-010530-00
W1	G11	W1:G11	EIF3B	3.08845	0.98928	535	3.58075	1.21793	153	3.35151	1.09214	352	1.09978	Dharmacon	D-019196-01	M-019196-01
W1	G12	W1:G12	EIF3B	3.75327	1.20223	926	4.42631	1.50552	777	4.08313	1.33056	961	1.3461	Dharmacon	D-019196-03	M-019196-01
W1	G13	W1:G13	EIF3B	4.01287	1.28538	662	4.19925	1.42829	459	3.79135	1.23547	582	1.31638	Dharmacon	D-019196-04	M-019196-01
W1	G14	W1:G14	EIF3B	3.44749	1.10428	1207	3.74175	1.27268	1184	3.67382	1.19717	1096	1.19138	Dharmacon	D-019196-17	M-019196-01
W1	G15	W1:G15	CDC6	3.50086	1.12138	807	3.51412	1.19526	900	3.35471	1.09319	935	1.13661	Dharmacon	D-003233-06	M-003233-03
W1	G16	W1:G16	CDC6	3.09775	0.992257	127	2.94472	1.00159	102	3.22667	1.05146	333	1.0151	Dharmacon	D-003233-07	M-003233-03
W1	G17	W1:G17	CDC6	3.06324	0.981203	952	2.92192	0.993837	1096	3.01469	0.982388	1009	0.985809	Dharmacon	D-003233-08	M-003233-03
W1	G18	W1:G18	CDC6	4.03237	1.29163	583	4.05415	1.37894	519	3.65244	1.19021	794	1.28693	Dharmacon	D-003233-09	M-003233-03
W1	G19	W1:G19	NMNAT3	4.39547	1.40794	763	4.55616	1.54969	679	4.14618	1.3511	766	1.43624	Dharmacon	D-008688-01	M-008688-00
W1	G20	W1:G20	NMNAT3	3.27883	1.05026	755	3.0525	1.03825	409	3.29824	1.07479	804	1.05443	Dharmacon	D-008688-02	M-008688-00
W1	G21	W1:G21	NMNAT3	3.50848	1.12382	801	3.49025	1.18714	886	3.33798	1.08774	906	1.1329	Dharmacon	D-008688-03	M-008688-00
W1	G22	W1:G22	NMNAT3	3.21306	1.02919	753	3.05006	1.03742	582	2.79288	0.910104	816	0.992238	Dharmacon	D-008688-04	M-008688-00
W1	G23	W1:G23	siCTL	3.203	1.02597	1084	3.03695	1.03296	1259	2.94893	0.960957	1241	1.00663	Dharmacon
W1	H02	W1:H02	siCTL	2.91728	0.93445	1246	3.08972	1.05091	1254	3.43975	1.1209	1263	1.03542	Dharmacon
W1	H03	W1:H03	siNIPBL	1.16179	0.37214	1438	1.23739	0.420875	1485	1.23254	0.401643	1484	0.398219	Dharmacon
W1	H04	W1:H04	siNIPBL	1.1374	0.364326	1431	1.27189	0.43261	1480	1.0905	0.355359	1512	0.384098	Dharmacon
W1	H05	W1:H05	siNIPBL	1.11761	0.357989	1437	1.24085	0.422052	1461	1.23677	0.403023	1465	0.394355	Dharmacon
W1	H06	W1:H06	siCTL	3.00231	0.961685	1352	3.10774	1.05704	1268	3.05523	0.995597	1207	1.00477	Dharmacon
W1	H07	W1:H07	siCTL	3.10032	0.993082	1334	3.01712	1.02622	1249	3.0556	0.995718	1282	1.00501	Dharmacon
W1	H08	W1:H08	siCTL	3.16656	1.0143	1296	3.17317	1.07929	1307	3.04869	0.993466	1259	1.02902	Dharmacon
W1	H09	W1:H09	siCTL	3.12643	1.00144	1357	3.27855	1.11514	1242	2.9748	0.969389	1323	1.02866	Dharmacon
W1	H10	W1:H10	siCTL	3.13379	1.0038	1207	3.06741	1.04332	1274	3.04489	0.992226	1249	1.01312	Dharmacon
W1	H11	W1:H11	siCTL	3.08897	0.989446	1277	3.11159	1.05835	1284	3.11514	1.01512	1214	1.02097	Dharmacon
W1	H12	W1:H12	siCTL	3.12885	1.00222	1276	3.1611	1.07519	1239	3.06472	0.998689	1311	1.02537	Dharmacon
W1	H13	W1:H13	siCTL	3.0916	0.990288	1255	3.02092	1.02751	1253	2.83093	0.922506	1322	0.980101	Dharmacon
W1	H14	W1:H14	siCTL	3.07001	0.983373	1315	2.96151	1.0073	1310	2.96488	0.966154	1288	0.98561	Dharmacon
W1	H15	W1:H15	siCTL	3.11331	0.997241	1291	2.8017	0.952945	1362	2.93962	0.957923	1419	0.96937	Dharmacon
W1	H16	W1:H16	siCTL	3.11472	0.997693	1198	2.83504	0.964286	1334	2.93732	0.957175	1315	0.973051	Dharmacon
W1	H17	W1:H17	siCTL	3.1202	0.99945	1320	2.97209	1.0109	1351	2.97221	0.968542	1285	0.992964	Dharmacon
W1	H18	W1:H18	siCTL	3.06468	0.981664	1277	2.79055	0.949153	1274	2.9753	0.96955	1205	0.966789	Dharmacon
W1	H19	W1:H19	siCTL	3.18839	1.02129	1163	2.96688	1.00913	1343	3.19441	1.04095	1293	1.02379	Dharmacon
W1	H20	W1:H20	siWAPL	4.95576	1.58741	1009	5.31002	1.8061	891	4.87563	1.58881	990	1.66077	Dharmacon
W1	H21	W1:H21	siWAPL	4.85163	1.55405	926	5.2373	1.78137	963	5.0698	1.65208	1021	1.6625	Dharmacon
W1	H22	W1:H22	siWAPL	5.26874	1.68766	927	4.53155	1.54132	1069	5.25545	1.71258	1008	1.64719	Dharmacon
W1	H23	W1:H23	siCTL	3.07506	0.984988	1045	2.85765	0.971976	1189	3.01512	0.982527	1242	0.979831	Dharmacon
W1	I02	W1:I02	siCTL	3.30168	1.05758	1254	2.94949	1.00321	1226	3.40513	1.10962	1246	1.0568	Dharmacon
W1	I03	W1:I03	POLR1B	3.6685	1.17508	722	3.85718	1.31195	916	3.58858	1.1694	907	1.21881	Dharmacon	D-013391-02	M-013391-01
W1	I04	W1:I04	POLR1B	3.5968	1.15211	609	3.76454	1.28044	591	3.45515	1.12592	761	1.18616	Dharmacon	D-013391-03	M-013391-01
W1	I05	W1:I05	POLR1B	4.09125	1.31049	726	4.02011	1.36737	959			15	1.33893	Dharmacon	D-013391-17	M-013391-01
W1	I06	W1:I06	POLR1B	3.2143	1.02959	1128	3.24498	1.10372	1075	3.12066	1.01692	1114	1.05008	Dharmacon	D-013391-18	M-013391-01
W1	I07	W1:I07	ISYNA1	3.23665	1.03675	513	3.60905	1.22755	234	3.55072	1.15706	401	1.14045	Dharmacon	D-009669-01	M-009669-00
W1	I08	W1:I08	ISYNA1	4.5726	1.46468	738	4.9277	1.67606	710	4.83484	1.57551	763	1.57208	Dharmacon	D-009669-02	M-009669-00
W1	I09	W1:I09	ISYNA1	3.87843	1.24232	785	3.97147	1.35082	894			23	1.29657	Dharmacon	D-009669-03	M-009669-00
W1	I10	W1:I10	ISYNA1	3.18698	1.02084	1285	3.07768	1.04681	1254	2.97883	0.970702	1316	1.01278	Dharmacon	D-009669-04	M-009669-00
W1	I11	W1:I11	CES3	3.43166	1.09921	1443	3.568	1.21359	1379	3.35077	1.0919	1581	1.1349	Dharmacon	D-180661-09	M-180661-00
W1	I12	W1:I12	CES3	3.1436	1.00694	1118	3.18127	1.08205	1146	2.91832	0.950982	1108	1.01332	Dharmacon	D-180661-10	M-180661-00
W1	I13	W1:I13	CES3	3.04632	0.975783	1134	3.15172	1.072	958	3.15006	1.0265	1106	1.02476	Dharmacon	D-180661-11	M-180661-00
W1	I14	W1:I14	CES3	3.14464	1.00728	514	3.76351	1.28009	197	3.72822	1.2149	163	1.16742	Dharmacon	D-180661-12	M-180661-00
W1	I15	W1:I15	NDUFB4	3.36211	1.07693	923	3.41436	1.16133	733	3.29303	1.07309	1017	1.10378	Dharmacon	D-032508-01	M-032508-00
W1	I16	W1:I16	NDUFB4	4.25525	1.36302	688	4.17694	1.42071	664	4.10345	1.33718	667	1.37363	Dharmacon	D-032508-02	M-032508-00
W1	I17	W1:I17	NDUFB4	3.09011	0.989809	1145	2.98078	1.01386	1168	3.06332	0.998234	1121	1.00063	Dharmacon	D-032508-03	M-032508-00
W1	I18	W1:I18	NDUFB4	4.30587	1.37924	938	3.98871	1.35668	1119	3.93468	1.28218	1166	1.33937	Dharmacon	D-032508-04	M-032508-00
W1	I19	W1:I19	ATP1B3	3.54112	1.13428	1231	3.56655	1.21309	1189	3.39174	1.10525	1271	1.15087	Dharmacon	D-004569-01	M-004569-00
W1	I20	W1:I20	ATP1B3	4.13667	1.32504	278	4.5041	1.53199	185	4.90418	1.59811	127	1.48504	Dharmacon	D-004569-02	M-004569-00
W1	I21	W1:I21	ATP1B3	2.79002	0.893688	1055	2.86477	0.974398	1120	2.71944	0.886175	1152	0.918087	Dharmacon	D-004569-03	M-004569-00
W1	I22	W1:I22	ATP1B3	3.18744	1.02098	1138	3.05074	1.03765	1293	2.96319	0.965603	1310	1.00808	Dharmacon	D-004569-04	M-004569-00
W1	I23	W1:I23	siCTL	3.08982	0.989718	1187	2.91214	0.990508	1114	2.6989	0.879481	1237	0.953236	Dharmacon
W1	J02	W1:J02	siCTL	2.78852	0.893207	1183	2.69136	0.915415	1197	3.14125	1.02363	1297	0.944083	Dharmacon
W1	J03	W1:J03	HSPA9	4.55581	1.45929	893	4.95141	1.68413	844	5.03654	1.64124	933	1.59489	Dharmacon	D-004750-03	M-004750-03
W1	J04	W1:J04	HSPA9	2.64373	0.846827	478	2.88969	0.982874	841	2.9829	0.972028	893	0.93391	Dharmacon	D-004750-05	M-004750-03
W1	J05	W1:J05	HSPA9	3.632	1.16338	904	4.31796	1.46867	881	4.36945	1.42386	859	1.35197	Dharmacon	D-004750-06	M-004750-03
W1	J06	W1:J06	HSPA9	4.28526	1.37263	827	4.52927	1.54054	963	4.4714	1.45708	942	1.45675	Dharmacon	D-004750-07	M-004750-03
W1	J07	W1:J07	RAB33B	3.90821	1.25186	1002	4.3158	1.46794	917	4.07174	1.32684	1113	1.34888	Dharmacon	D-008909-01	M-008909-02
W1	J08	W1:J08	RAB33B	2.86613	0.918064	1082	2.87139	0.97665	1014	2.82826	0.921636	970	0.938784	Dharmacon	D-008909-04	M-008909-02
W1	J09	W1:J09	RAB33B	2.80662	0.899002	1612	2.99645	1.01919	1605	2.85919	0.931715	1547	0.949968	Dharmacon	D-008909-05	M-008909-02
W1	J10	W1:J10	RAB33B	3.31952	1.06329	894	3.51174	1.19445	920	3.43075	1.11797	922	1.12524	Dharmacon	D-008909-18	M-008909-02
W1	J11	W1:J11	ZKSCAN5	2.88351	0.923631	1139	2.69836	0.917795	1069	2.64871	0.863125	975	0.901517	Dharmacon	D-013583-01	M-013583-01
W1	J12	W1:J12	ZKSCAN5	3.22595	1.03332	799	3.27498	1.11392	514	3.46635	1.12957	707	1.09227	Dharmacon	D-013583-02	M-013583-01
W1	J13	W1:J13	ZKSCAN5	4.29015	1.3742	615	4.90514	1.66839	579	5.10015	1.66197	495	1.56819	Dharmacon	D-013583-03	M-013583-01
W1	J14	W1:J14	ZKSCAN5	3.69685	1.18416	809	4.092	1.39182	777	3.79656	1.23717	860	1.27105	Dharmacon	D-013583-04	M-013583-01
W1	J15	W1:J15	MCM3	3.21753	1.03063	1208	2.97068	1.01042	1459	2.85927	0.93174	1512	0.990929	Dharmacon	D-003274-05	M-003274-02
W1	J16	W1:J16	MCM3	4.40037	1.40951	699	4.18013	1.42179	612	3.54838	1.1563	906	1.3292	Dharmacon	D-003274-07	M-003274-02
W1	J17	W1:J17	MCM3	2.97165	0.951865	1001	3.05521	1.03917	958	2.83064	0.92241	1089	0.971149	Dharmacon	D-003274-08	M-003274-02
W1	J18	W1:J18	MCM3	3.22504	1.03303	1046	3.508	1.19318	580	3.21251	1.04685	941	1.09102	Dharmacon	D-003274-09	M-003274-02
W1	J19	W1:J19	IFIH1	3.27532	1.04914	921	2.99956	1.02024	1037	3.06334	0.99824	965	1.02254	Dharmacon	D-013041-01	M-013041-00
W1	J20	W1:J20	IFIH1	2.99578	0.959595	1348	2.72094	0.925477	1353	2.85899	0.931647	1356	0.938907	Dharmacon	D-013041-02	M-013041-00
W1	J21	W1:J21	IFIH1	3.5894	1.14974	773	4.11774	1.40057	524	3.70509	1.20736	725	1.25256	Dharmacon	D-013041-03	M-013041-00
W1	J22	W1:J22	IFIH1	3.3223	1.06418	1114	3.14974	1.07132	1137	3.39528	1.10641	1274	1.08064	Dharmacon	D-013041-04	M-013041-00
W1	J23	W1:J23	siCTL	2.91605	0.934056	1162	2.88225	0.980341	1302	2.73346	0.890742	1257	0.935046	Dharmacon
W1	K02	W1:K02	siCTL	3.1718	1.01598	1189	2.88857	0.982491	1232	3.06748	0.99959	1200	0.999353	Dharmacon
W1	K03	W1:K03	siNIPBL	1.20679	0.386555	1382	1.14457	0.389304	1494	1.13009	0.36826	1430	0.381373	Dharmacon
W1	K04	W1:K04	siNIPBL	1.16021	0.371634	1405	1.1962	0.406863	1515	1.16236	0.378776	1540	0.385758	Dharmacon
W1	K05	W1:K05	siNIPBL	1.15381	0.369584	1393	1.22429	0.416419	1462	1.21851	0.397072	1462	0.394359	Dharmacon
W1	K06	W1:K06	siCTL	2.96025	0.948215	1231	2.85823	0.972174	1292	2.98598	0.973031	1107	0.964473	Dharmacon
W1	K07	W1:K07	siCTL	3.15769	1.01146	1282	3.2212	1.09563	1221	3.08607	1.00565	1179	1.03758	Dharmacon
W1	K08	W1:K08	siCTL	3.12915	1.00232	1091	2.99189	1.01764	1298	2.92092	0.951829	1213	0.990594	Dharmacon
W1	K09	W1:K09	siCTL	3.16151	1.01268	1197	3.06901	1.04387	1196	3.33922	1.08814	1069	1.04823	Dharmacon
W1	K10	W1:K10	siCTL	3.19698	1.02404	1136	2.97142	1.01067	1175	3.04949	0.993725	1194	1.00948	Dharmacon
W1	K11	W1:K11	siCTL	3.08703	0.988822	1253	3.10611	1.05648	1273	3.09735	1.00932	1308	1.01821	Dharmacon
W1	K12	W1:K12	siCTL	3.11896	0.999051	1135	2.76324	0.939865	1220	2.9333	0.955864	1186	0.964926	Dharmacon
W1	K13	W1:K13	siCTL	3.15587	1.01087	1261	2.9119	0.990428	1341	3.11535	1.01519	1348	1.0055	Dharmacon
W1	K14	W1:K14	siCTL	2.84696	0.911927	1219	2.92185	0.993811	1320	2.87987	0.938453	1280	0.948063	Dharmacon
W1	K15	W1:K15	siCTL	3.20923	1.02797	1196	3.05332	1.03853	1270	3.00251	0.978417	1419	1.01497	Dharmacon
W1	K16	W1:K16	siCTL	3.12566	1.0012	1141	2.74296	0.932967	1267	2.89344	0.942876	1308	0.959014	Dharmacon
W1	K17	W1:K17	siCTL	3.22227	1.03214	1220	2.98126	1.01402	1259	3.00611	0.979589	1280	1.00858	Dharmacon
W1	K18	W1:K18	siCTL	2.97557	0.953121	1131	2.70204	0.919049	1255	2.7962	0.911188	1397	0.927786	Dharmacon
W1	K19	W1:K19	siCTL	3.2445	1.03926	1131	2.77973	0.945472	1359	2.87041	0.935372	1340	0.973369	Dharmacon
W1	K20	W1:K20	siWAPL	4.94169	1.5829	931	4.97924	1.69359	1017	4.52962	1.47605	1157	1.58418	Dharmacon
W1	K21	W1:K21	siWAPL	5.08041	1.62733	1008	5.20244	1.76951	987	4.81432	1.56882	1105	1.65522	Dharmacon
W1	K22	W1:K22	siWAPL	4.70262	1.50632	993	4.82849	1.64232	1027	4.65626	1.51732	1028	1.55532	Dharmacon
W1	K23	W1:K23	siCTL	3.17996	1.01859	1159	2.81319	0.956853	1270	2.85749	0.931159	1176	0.968867	Dharmacon
W1	L02	W1:L02	siCTL	3.02129	0.967767	1229	2.2459	0.763899	1173	3.30676	1.07756	1070	0.93641	Dharmacon
W1	L03	W1:L03	USP40	3.24513	1.03947	1325	3.07651	1.04642	1356	3.4141	1.11254	1136	1.06614	Dharmacon	D-006088-01	M-006088-01
W1	L04	W1:L04	USP40	4.31165	1.38109	315	4.785	1.62753	477	4.80866	1.56698	542	1.5252	Dharmacon	D-006088-02	M-006088-01
W1	L05	W1:L05	USP40	3.35559	1.07485	1247	3.35937	1.14263	1197	3.36675	1.09711	1248	1.10486	Dharmacon	D-006088-03	M-006088-01
W1	L06	W1:L06	USP40	3.8745	1.24106	506	4.3055	1.46443	411	4.26542	1.38996	439	1.36515	Dharmacon	D-006088-04	M-006088-01
W1	L07	W1:L07	RNASEH2A	3.5829	1.14766	1124	4.30041	1.4627	682	3.74372	1.21995	1085	1.27677	Dharmacon	D-003535-01	M-003535-01
W1	L08	W1:L08	RNASEH2A	3.45025	1.10517	893	3.69071	1.25532	671	3.46586	1.12941	170	1.1633	Dharmacon	D-003535-03	M-003535-01
W1	L09	W1:L09	RNASEH2A	3.04153	0.97425	1067	3.09449	1.05253	1085	3.16734	1.03213	1059	1.01964	Dharmacon	D-003535-17	M-003535-01
W1	L10	W1:L10	RNASEH2A	3.86678	1.23859	916	3.71665	1.26415	1054	3.70396	1.207	1141	1.23658	Dharmacon	D-003535-18	M-003535-01
W1	L11	W1:L11	KIF9	4.65627	1.49147	719	6.08149	2.0685	507	5.10192	1.66255	760	1.74084	Dharmacon	D-004967-02	M-004967-02
W1	L12	W1:L12	KIF9	3.1549	1.01056	1027	3.20203	1.08911	902	3.15805	1.0291	908	1.04293	Dharmacon	D-004967-20	M-004967-02
W1	L13	W1:L13	KIF9	3.14349	1.00691	1075	2.77102	0.94251	1127	3.10588	1.0121	993	0.987173	Dharmacon	D-004967-21	M-004967-02
W1	L14	W1:L14	KIF9	2.87862	0.922066	1331	2.59774	0.883572	1468	2.84889	0.928357	1389	0.911332	Dharmacon	D-004967-22	M-004967-02
W1	L15	W1:L15	DDX3X	3.62641	1.1616	1136	3.83647	1.3049	992	3.58448	1.16806	1258	1.21152	Dharmacon	D-006874-01	M-006874-01
W1	L16	W1:L16	DDX3X	4.00198	1.2819	919	4.29343	1.46033	823	4.03395	1.31453	1016	1.35225	Dharmacon	D-006874-02	M-006874-01
W1	L17	W1:L17	DDX3X	3.38601	1.08459	1285	3.1213	1.06165	1352	3.51944	1.14687	1391	1.0977	Dharmacon	D-006874-04	M-006874-01
W1	L18	W1:L18	DDX3X	3.50667	1.12324	1235	3.59012	1.22111	1172	3.86172	1.25841	1205	1.20092	Dharmacon	D-006874-17	M-006874-01
W1	L19	W1:L19	siCTL	3.1503	1.00909	1385	2.88344	0.980747	1416	2.9819	0.9717	1560	0.987179	Dharmacon
W1	L20	W1:L20	siCTL	3.19869	1.02459	1255	2.78903	0.948636	1434	3.03062	0.987579	1496	0.986934	Dharmacon
W1	L21	W1:L21	siCTL	3.0236	0.968504	1303	2.85315	0.970446	1408	3.08656	1.00581	1435	0.981586	Dharmacon
W1	L22	W1:L22	siCTL	3.07186	0.983962	1285	2.8497	0.969272	1358	3.03034	0.987485	1465	0.98024	Dharmacon
W1	L23	W1:L23	siCTL	3.31673	1.0624	1168	3.10265	1.05531	1239	2.782	0.906559	1161	1.00809	Dharmacon
W1	M02	W1:M02	siCTL	3.18602	1.02053	1200	2.27556	0.773989	1302	3.12329	1.01778	1246	0.937432	Dharmacon
W1	M03	W1:M03	YARS	3.25602	1.04295	682	3.44882	1.17305	598	3.74102	1.21907	651	1.14503	Dharmacon	D-011498-01	M-011498-01
W1	M04	W1:M04	YARS	4.56623	1.46263	501	4.30728	1.46504	578	4.01464	1.30824	748	1.41197	Dharmacon	D-011498-02	M-011498-01
W1	M05	W1:M05	YARS	3.83342	1.2279	988	3.70321	1.25958	1050	3.86989	1.26107	1068	1.24952	Dharmacon	D-011498-03	M-011498-01
W1	M06	W1:M06	YARS	3.02915	0.970283	483	3.17926	1.08136	334	3.06482	0.998723	424	1.01679	Dharmacon	D-011498-04	M-011498-01
W1	M07	W1:M07	RPS23	3.87127	1.24003	648	4.13221	1.40549	425	3.91011	1.27417	655	1.30657	Dharmacon	D-011154-01	M-011154-01
W1	M08	W1:M08	RPS23	4.15958	1.33238	437	4.46516	1.51874	487	4.28104	1.39505	519	1.41539	Dharmacon	D-011154-02	M-011154-01
W1	M09	W1:M09	RPS23	4.34839	1.39286	325	4.42877	1.50636	392	4.63651	1.51088	433	1.47003	Dharmacon	D-011154-03	M-011154-01
W1	M10	W1:M10	RPS23	3.48702	1.11695	351	3.70227	1.25926	403	3.8164	1.24364	366	1.20661	Dharmacon	D-011154-04	M-011154-01
W1	M11	W1:M11	KAT2B	4.28659	1.37306	716	3.98139	1.35419	911	4.03516	1.31492	897	1.34739	Dharmacon	D-005055-01	M-005055-00
W1	M12	W1:M12	KAT2B	3.05926	0.979926	1395	2.79609	0.951036	1469	3.00484	0.979177	1458	0.970046	Dharmacon	D-005055-02	M-005055-00
W1	M13	W1:M13	KAT2B	3.9827	1.27572	609	4.16142	1.41543	487	4.04112	1.31687	601	1.336	Dharmacon	D-005055-03	M-005055-00
W1	M14	W1:M14	KAT2B	3.34688	1.07206	616	3.83768	1.30531	662	3.87756	1.26357	573	1.21365	Dharmacon	D-005055-04	M-005055-00
W1	M15	W1:M15	PCNA	4.15608	1.33126	588	4.24648	1.44436	483	4.27134	1.39188	655	1.38917	Dharmacon	D-003289-05	M-003289-02
W1	M16	W1:M16	PCNA	4.52227	1.44855	502	5.11918	1.74119	318	4.20128	1.36906	618	1.5196	Dharmacon	D-003289-07	M-003289-02
W1	M17	W1:M17	PCNA	3.2479	1.04035	916	3.04436	1.03548	1063	3.31435	1.08003	1044	1.05196	Dharmacon	D-003289-09	M-003289-02
W1	M18	W1:M18	PCNA	2.46229	0.788711	766	2.39169	0.813489	731	2.45496	0.79999	750	0.80073	Dharmacon	D-003289-10	M-003289-02
W1	M19	W1:M19	siCTL	3.17791	1.01794	1341	2.83011	0.962607	1391	3.22651	1.05141	1409	1.01065	Dharmacon
W1	M20	W1:M20	siCTL	3.13009	1.00262	1377	2.83074	0.962822	1490	2.99502	0.975977	1482	0.980472	Dharmacon
W1	M21	W1:M21	siCTL	3.07689	0.985575	1223	2.73985	0.931909	1430	3.05254	0.994721	1510	0.970735	Dharmacon
W1	M22	W1:M22	siCTL	3.01416	0.965483	1288	2.83782	0.965232	1449	2.87996	0.938484	1444	0.9564	Dharmacon
W1	M23	W1:M23	siCTL	3.14077	1.00604	1105	3.07139	1.04467	1182	3.05932	0.996931	1208	1.01588	Dharmacon
W1	N02	W1:N02	siCTL	3.32094	1.06375	1169	2.33832	0.795337	1160	3.5178	1.14633	1207	1.00181	Dharmacon
W1	N03	W1:N03	siNIPBL	1.30563	0.418215	1351	1.06672	0.362823	1433	1.18117	0.384902	1488	0.388647	Dharmacon
W1	N04	W1:N04	siNIPBL	1.18328	0.379023	1470	1.06817	0.363319	1521	1.24669	0.406254	1504	0.382865	Dharmacon
W1	N05	W1:N05	siNIPBL	1.19777	0.383665	1495	1.27186	0.432598	1482	1.24107	0.404421	1444	0.406895	Dharmacon
W1	N06	W1:N06	siCTL	3.21211	1.02889	1348	3.06646	1.043	1281	3.11466	1.01496	1351	1.02895	Dharmacon
W1	N07	W1:N07	siCTL	3.21796	1.03076	1267	3.29992	1.1224	1262	3.18441	1.03769	1257	1.06362	Dharmacon
W1	N08	W1:N08	siCTL	3.04362	0.974919	1349	3.112	1.05849	1219	3.11199	1.01409	1211	1.01583	Dharmacon
W1	N09	W1:N09	siCTL	3.15589	1.01088	1434	3.13758	1.06719	1142	3.09879	1.00979	1265	1.02929	Dharmacon
W1	N10	W1:N10	siCTL	3.20956	1.02807	1337	3.07517	1.04596	1286	3.12245	1.0175	1312	1.03051	Dharmacon
W1	N11	W1:N11	siCTL	3.26923	1.04719	1256	3.1123	1.05859	1235	3.29425	1.07348	1370	1.05975	Dharmacon
W1	N12	W1:N12	siCTL	3.17185	1.01599	1260	3.00339	1.02155	1270	3.15779	1.02902	1267	1.02219	Dharmacon
W1	N13	W1:N13	siCTL	3.22398	1.03269	1203	3.02846	1.03007	1190	3.04582	0.99253	1255	1.01843	Dharmacon
W1	N14	W1:N14	siCTL	3.2437	1.03901	1248	3.05247	1.03824	1321	3.19967	1.04267	1287	1.03997	Dharmacon
W1	N15	W1:N15	siCTL	3.12019	0.999446	1272	3.10074	1.05466	1327	3.08642	1.00576	1304	1.01995	Dharmacon
W1	N16	W1:N16	siCTL	3.16686	1.01439	1198	2.92311	0.99424	1314	3.14085	1.0235	1294	1.01071	Dharmacon
W1	N17	W1:N17	siCTL	3.32947	1.06648	1155	2.95422	1.00482	1295	3.11644	1.01554	1310	1.02895	Dharmacon
W1	N18	W1:N18	siCTL	3.15357	1.01014	1234	2.84857	0.968887	1167	3.17298	1.03397	1256	1.00433	Dharmacon
W1	N19	W1:N19	siCTL	3.12393	1.00064	1234	3.01231	1.02458	1223	3.24092	1.05611	1306	1.02711	Dharmacon
W1	N20	W1:N20	siWAPL	4.8361	1.54908	1040	5.08147	1.72837	955	5.44326	1.77377	997	1.68374	Dharmacon
W1	N21	W1:N21	siWAPL	4.84841	1.55302	974	4.8531	1.65069	1106	5.61872	1.83095	998	1.67822	Dharmacon
W1	N22	W1:N22	siWAPL	4.89026	1.56642	960	5.35166	1.82026	859	5.19762	1.69373	1091	1.69347	Dharmacon
W1	N23	W1:N23	siCTL	3.26922	1.04718	1015	2.97496	1.01188	1288	3.05621	0.995918	1240	1.01833	Dharmacon
W1	O02	W1:O02	siCTL	3.21911	1.03113	1189	2.63447	0.896065	1155	3.24046	1.05596	1105	0.994384	Dharmacon
W1	O03	W1:O03	siNIPBL	1.24718	0.399492	1403	1.00315	0.341203	1370	1.29576	0.422245	1429	0.387647	Dharmacon
W1	O04	W1:O04	siNIPBL	1.26073	0.40383	1372	1.07471	0.365543	1404	1.25093	0.407635	1470	0.392336	Dharmacon
W1	O05	W1:O05	siNIPBL	1.22263	0.391628	1465	1.24029	0.421861	1456	1.27433	0.415263	1463	0.409584	Dharmacon
W1	O06	W1:O06	siCTL	3.30624	1.05904	1218	3.15128	1.07185	1169	3.26634	1.06439	1222	1.06509	Dharmacon
W1	O07	W1:O07	siCTL	3.19836	1.02449	1207	3.15619	1.07352	1218	3.31859	1.08142	1222	1.05981	Dharmacon
W1	O08	W1:O08	siCTL	3.35407	1.07436	1194	3.16075	1.07507	1165	3.02109	0.984473	1279	1.04463	Dharmacon
W1	O09	W1:O09	siCTL	3.28851	1.05336	1202	3.04021	1.03407	1227	3.24619	1.05783	1274	1.04842	Dharmacon
W1	O10	W1:O10	siCTL	3.15603	1.01093	1194	3.11044	1.05796	1235	3.29949	1.07519	1240	1.04803	Dharmacon
W1	O11	W1:O11	siCTL	3.2429	1.03875	1208	3.07768	1.04681	1209	3.39858	1.10748	1208	1.06435	Dharmacon
W1	O12	W1:O12	siCTL	3.34646	1.07192	1201	3.10829	1.05723	1224	2.7342	0.890984	807	1.00671	Dharmacon
W1	O13	W1:O13	siCTL	3.23312	1.03562	1266	2.98669	1.01587	1304	3.04561	0.992463	1273	1.01465	Dharmacon
W1	O14	W1:O14	siCTL	3.08947	0.989605	1269	3.02328	1.02831	1199	3.12862	1.01951	1217	1.01248	Dharmacon
W1	O15	W1:O15	siCTL	3.04935	0.976754	1258	2.97246	1.01103	1240	3.33052	1.08531	1280	1.02436	Dharmacon
W1	O16	W1:O16	siCTL	3.15843	1.0117	1137	3.06914	1.04391	1176	3.21104	1.04637	1208	1.03399	Dharmacon
W1	O17	W1:O17	siCTL	3.27118	1.04781	1193	3.05314	1.03847	1173	3.06598	0.999098	1270	1.02846	Dharmacon
W1	O18	W1:O18	siCTL	3.24289	1.03875	1186	3.05412	1.0388	1142	3.13199	1.02061	1228	1.03272	Dharmacon
W1	O19	W1:O19	siCTL	3.27782	1.04994	1087	2.97038	1.01032	1207	3.28736	1.07124	1176	1.04383	Dharmacon
W1	O20	W1:O20	siWAPL	5.38129	1.72371	941	5.22101	1.77583	933	5.46487	1.78082	1041	1.76012	Dharmacon
W1	O21	W1:O21	siWAPL	5.05263	1.61843	993	4.89608	1.66531	1053	5.50536	1.79401	1020	1.69259	Dharmacon
W1	O22	W1:O22	siWAPL	5.34067	1.7107	933	5.0487	1.71722	1014	5.90902	1.92555	854	1.78449	Dharmacon
W1	O23	W1:O23	siCTL	3.20206	1.02567	1048	2.92208	0.993888	1074	3.29959	1.07523	1158	1.03159	Dharmacon

## Sheet: Primary_screen_hits
Gene	Class
KCTD10	NIPBL-like
UFD1L	NIPBL-like
DPP7	NIPBL-like
CAND1	NIPBL-like
PTPN23	NIPBL-like
KCNQ4	NIPBL-like
NEDD8	NIPBL-like
NAE1	NIPBL-like
PDGFB	NIPBL-like
ONECUT2	NIPBL-like
ATP6V1G2	NIPBL-like
GFOD1	NIPBL-like
VCP	NIPBL-like
PLXNA1	NIPBL-like
RAB35	NIPBL-like
POMP	NIPBL-like
NLGN2	NIPBL-like
USPL1	NIPBL-like
TOM1	NIPBL-like
RAB1B	NIPBL-like
PHC2	NIPBL-like
MOCOS	NIPBL-like
SLC35A3	NIPBL-like
CRYZ	NIPBL-like
BCAS2	NIPBL-like
MED6	NIPBL-like
CDC7	WAPL/PDS5-like
NUDT1	WAPL/PDS5-like
PRICKLE3	WAPL/PDS5-like
TRAF7	WAPL/PDS5-like
EIF3G	WAPL/PDS5-like
PUS3	WAPL/PDS5-like
PIGL	WAPL/PDS5-like
EIF3B	WAPL/PDS5-like
NMNAT3	WAPL/PDS5-like
POLR1B	WAPL/PDS5-like
ISYNA1	WAPL/PDS5-like
NDUFB4	WAPL/PDS5-like
ATP1B3	WAPL/PDS5-like
HSPA9	WAPL/PDS5-like
RAB33B	WAPL/PDS5-like
ZKSCAN5	WAPL/PDS5-like
USP40	WAPL/PDS5-like
DDX3X	WAPL/PDS5-like
YARS	WAPL/PDS5-like
RPS23	WAPL/PDS5-like
KAT2B	WAPL/PDS5-like
PCNA	WAPL/PDS5-like
