# Supplementary material for: A genetic screen for modifiers of cohesin clustering identifies regulators of genome folding
Source: Sci Adv. 2026 Jan 30;12(5):eadx5130. doi: 10.1126/sciadv.adx5130 (PMC12857682; doi:10.1126/sciadv.adx5130)
Supplement: Supplementary file 2 — Tables S1 to S3 [file sciadv.adx5130_tables_s1_to_s3.zip › adx5130_table_s2.xlsx]

## Sheet: NIPBL-like_plate_1
Plate	Well	Plate:Well	siRNA	RAD21_rep1	FC_RAD21_rep1	Nuclei_per_well_rep1	RAD21_rep2	FC_RAD21_rep2	Nuclei_per_well_rep2	RAD21_rep3	FC_RAD21_rep3	Nuclei_per_well_rep3	Avg_FC_RAD21	Duplex Vendor ID	Pool Vendor ID
N1	D07	N1:D07	KCTD10	3.87685	1.07122	500	4.2856	1.13382	442	4.17003	1.13497	500	1.11334	D-018189-01	M-018189-01
N1	D08	N1:D08	KCTD10	3.6506	1.00871	801	3.70691	0.980721	838	3.79685	1.0334	773	1.00761	D-018189-02	M-018189-01
N1	D09	N1:D09	KCTD10							3.51306	0.956158	571	0.956158	D-018189-03	M-018189-01
N1	D10	N1:D10	KCTD10	3.20208	0.884777	780	3.76804	0.996895	657	3.71693	1.01165	699	0.96444	D-018189-04	M-018189-01
N1	D15	N1:D15	UFD1L	3.49847	0.966672	636	3.89192	1.02967	624	4.00157	1.08912	603	1.02849	D-017918-02	M-017918-01
N1	D16	N1:D16	UFD1L	3.97986	1.09969	232	3.92191	1.0376	153	3.89428	1.05992	338	1.06574	D-017918-03	M-017918-01
N1	D17	N1:D17	UFD1L	3.89295	1.07567	568	4.77037	1.26208	422	4.4418	1.20894	588	1.18223	D-017918-04	M-017918-01
N1	D18	N1:D18	UFD1L	4.30313	1.18901	601	4.20322	1.11203	520	4.39732	1.19683	1288	1.16596	D-017918-17	M-017918-01
N1	D19	N1:D19	DPP7	3.67532	1.01554	428	3.54369	0.93754	512	3.35269	0.912511	582	0.955197	D-005854-01	M-005854-01
N1	D20	N1:D20	DPP7	3.33814	0.922372	665	3.73887	0.989177	592	3.41903	0.930567	585	0.947372	D-005854-02	M-005854-01
N1	D21	N1:D21	DPP7	4.18827	1.15727	277				4.05104	1.10258	226	1.12993	D-005854-03	M-005854-01
N1	D22	N1:D22	DPP7	4.28036	1.18272	611	3.95168	1.04548	460	3.80704	1.03617	613	1.08812	D-005854-04	M-005854-01
N1	E03	N1:E03	siCTL	3.56889	0.986132	835	3.6126	0.95577	807	3.3219	0.904131	769	0.948678
N1	E04	N1:E04	siNIPBL	1.52615	0.421695	766	1.61464	0.427179	789	1.63668	0.445458	819	0.431444
N1	E05	N1:E05	siWAPL	3.3522	0.926256	868	3.45977	0.915337	712	3.31611	0.902554	849	0.914716
N1	E06	N1:E06	siPDS5A+B	5.59138	1.54497	644	6.29025	1.66419	561	5.85199	1.59275	652	1.60064
N1	E07	N1:E07	siCTL	3.69358	1.02058	842	3.82995	1.01327	839	3.72676	1.01432	781	1.01606
N1	E08	N1:E08	siCTL	3.6302	1.00307	874	3.7431	0.990295	826	3.66497	0.997506	834	0.996958
N1	E09	N1:E09	siCTL	3.1183	0.861627	664	3.54434	0.937711	749	3.39157	0.923092	788	0.907476
N1	E10	N1:E10	siCTL	3.62123	1.00059	807	3.46053	0.915538	715	3.60238	0.980469	927	0.965533
N1	E11	N1:E11	siCTL	3.32097	0.917627	747	3.87255	1.02454	746	3.57059	0.971818	785	0.97133
N1	E12	N1:E12	siNIPBL	1.53678	0.424634	884	1.67178	0.442296	880	1.6666	0.453602	798	0.440177
N1	E13	N1:E13	siWAPL	3.41648	0.944019	825	3.47908	0.920445	887	3.59259	0.977806	772	0.947423
N1	E14	N1:E14	siPDS5A+B	5.88858	1.62709	570	6.08293	1.60934	511	5.07149	1.38032	617	1.53892
N1	E15	N1:E15	siCTL	3.04108	0.840292	769	4.08107	1.07971	784	3.62271	0.986002	760	0.968668
N1	E16	N1:E16	siCTL	3.5304	0.975497	854	3.8137	1.00898	798	3.67824	1.00112	792	0.995196
N1	E17	N1:E17	siCTL	3.44589	0.952144	774	3.74971	0.992045	713	3.87882	1.05571	752	0.999966
N1	E18	N1:E18	siCTL	3.66254	1.01201	849	3.70137	0.979255	775	3.11402	0.84755	879	0.946271
N1	E19	N1:E19	siCTL	3.72849	1.03023	650	3.6974	0.978206	431	3.65587	0.995027	665	1.00115
N1	E20	N1:E20	siNIPBL	1.68064	0.464382	859	1.80996	0.478855	830	1.64658	0.448154	793	0.463797
N1	E21	N1:E21	siWAPL	3.68667	1.01868	826				4.30074	1.17054	183	1.09461
N1	E22	N1:E22	siPDS5A+B	5.8927	1.62823	522	6.05695	1.60246	462	5.56138	1.51366	541	1.58145
N1	F07	N1:F07	CAND1	3.22979	0.892434	787	3.68481	0.974876	772	3.71167	1.01022	802	0.959175	D-015562-01	M-015562-00
N1	F08	N1:F08	CAND1	2.94806	0.814589	714	3.29792	0.872517	783	3.05797	0.832296	710	0.839801	D-015562-02	M-015562-00
N1	F09	N1:F09	CAND1	3.5848	0.990529	676	3.40372	0.900509	823	3.80249	1.03493	757	0.975324	D-015562-03	M-015562-00
N1	F10	N1:F10	CAND1	3.84122	1.06138	535	4.31492	1.14158	487	3.83951	1.04501	577	1.08266	D-015562-04	M-015562-00
N1	G15	N1:G15	PTPN23	3.71903	1.02762	709	3.69971	0.978817	727	3.501	0.952875	710	0.986436	D-009417-01	M-009417-01
N1	G16	N1:G16	PTPN23	3.74773	1.03555	472	3.40879	0.901849	399	3.46398	0.942799	375	0.960066	D-009417-02	M-009417-01
N1	G17	N1:G17	PTPN23	3.85294	1.06462	512	3.76271	0.995486	487	3.69531	1.00576	438	1.02195	D-009417-03	M-009417-01
N1	G18	N1:G18	PTPN23	3.62325	1.00115	661	3.78592	1.00162	679	3.79749	1.03357	604	1.01212	D-009417-04	M-009417-01
N1	G19	N1:G19	KCNQ4	3.64449	1.00702	408	4.03664	1.06796	488	3.59647	0.978861	562	1.01795	D-006274-01	M-006274-00
N1	G20	N1:G20	KCNQ4	3.91053	1.08053	398	4.26525	1.12844	326	4.28086	1.16513	406	1.1247	D-006274-02	M-006274-00
N1	G21	N1:G21	KCNQ4	3.4236	0.945985	625							0.945985	D-006274-03	M-006274-00
N1	G22	N1:G22	KCNQ4	3.3932	0.937585	479				3.37604	0.918866	441	0.928225	D-006274-04	M-006274-00
N1	H03	N1:H03	siCTL	3.63533	1.00449	808	3.78414	1.00115	834	3.66351	0.997106	832	1.00092
N1	H04	N1:H04	siNIPBL	1.58616	0.438278	773	1.59466	0.421893	842	1.58364	0.431022	864	0.430398
N1	H05	N1:H05	siWAPL	3.24063	0.89543	660	3.52874	0.933584	851	3.88113	1.05634	789	0.961784
N1	H06	N1:H06	siPDS5A+B	5.80314	1.60349	618	5.73526	1.51735	551	6.03579	1.64278	512	1.58787
N1	H07	N1:H07	siCTL	3.54993	0.980893	797	3.6358	0.961909	799	3.32308	0.904451	878	0.949084
N1	H08	N1:H08	siCTL	3.19348	0.8824	805	3.68831	0.975801	804	3.66214	0.996735	853	0.951646
N1	H09	N1:H09	siCTL	3.58403	0.990314	686	3.60509	0.953785	844	3.62825	0.987509	763	0.977203
N1	H10	N1:H10	siCTL	3.33067	0.920308	783	3.91041	1.03456	782	3.27086	0.89024	883	0.948369
N1	H11	N1:H11	siCTL	3.45172	0.953756	900	3.63662	0.962125	776	3.2499	0.884533	906	0.933471
N1	H12	N1:H12	siNIPBL	1.52998	0.422753	823	1.66828	0.44137	870	1.68188	0.457761	801	0.440628
N1	H13	N1:H13	siWAPL	3.55511	0.982324	999	3.60379	0.953439	795	3.30811	0.900378	898	0.94538
N1	H14	N1:H14	siPDS5A+B	5.55945	1.53615	645	6.13013	1.62182	531	5.65772	1.53988	513	1.56595
N1	H15	N1:H15	siCTL	3.77129	1.04206	779	3.73975	0.989411	718	3.70023	1.0071	847	1.01286
N1	H16	N1:H16	siCTL	3.6437	1.0068	790	3.74337	0.990369	780	3.98039	1.08335	654	1.02684
N1	H17	N1:H17	siCTL	3.59207	0.992537	791	4.02898	1.06593	789	3.54805	0.965681	870	1.00805
N1	H18	N1:H18	siCTL	3.54382	0.979204	828	3.89524	1.03055	775	3.68894	1.00403	1500	1.00459
N1	H19	N1:H19	siCTL	3.85665	1.06564	816	3.64649	0.964736	844	3.8256	1.04122	885	1.02387
N1	H20	N1:H20	siNIPBL	1.67271	0.462191	800	1.74749	0.462325	877	1.62942	0.443484	831	0.456
N1	H21	N1:H21	siWAPL	3.57208	0.987013	787				3.55848	0.96852	453	0.977766
N1	H22	N1:H22	siPDS5A+B	6.07289	1.67802	613				5.60204	1.52472	553	1.60137
N1	I11	N1:I11	NEDD8	3.04524	0.841441	627	3.64658	0.96476	546	3.15777	0.859459	585	0.888553	D-020081-01	M-020081-01
N1	I12	N1:I12	NEDD8	3.62537	1.00174	537	3.47037	0.918142	502	3.73791	1.01736	498	0.979079	D-020081-02	M-020081-01
N1	I13	N1:I13	NEDD8	2.86915	0.792785	555	2.80467	0.74202	519	3.28063	0.892897	440	0.809234	D-020081-03	M-020081-01
N1	I14	N1:I14	NEDD8	3.05531	0.844223	530	2.93577	0.776705	519	3.17425	0.863943	446	0.82829	D-020081-04	M-020081-01
N1	J03	N1:J03	NAE1	3.33801	0.922335	638	3.61406	0.956158	657	3.23534	0.88057	790	0.919688	D-006401-01	M-006401-02
N1	J04	N1:J04	NAE1	3.45275	0.954042	564	3.30517	0.874434	549	3.56449	0.970157	595	0.932877	D-006401-04	M-006401-02
N1	J05	N1:J05	NAE1	3.57653	0.988243	548	3.32986	0.880967	780	3.56716	0.970884	793	0.946698	D-006401-19	M-006401-02
N1	J06	N1:J06	NAE1	3.5499	0.980885	480	3.81513	1.00935	577	4.21438	1.14704	561	1.04576	D-006401-20	M-006401-02
N1	J07	N1:J07	PDGFB	3.46323	0.956937	691	3.73843	0.98906	633	3.78023	1.02888	666	0.991624	D-011749-01	M-011749-00
N1	J08	N1:J08	PDGFB	3.4182	0.944494	380	3.54336	0.937453	511	3.76448	1.02459	427	0.968845	D-011749-02	M-011749-00
N1	J09	N1:J09	PDGFB	3.13983	0.867575	288	3.55512	0.940564	273	3.27973	0.892653	250	0.900264	D-011749-03	M-011749-00
N1	J10	N1:J10	PDGFB	3.64563	1.00734	658	3.45021	0.912807	665	3.63513	0.989383	680	0.969842	D-011749-04	M-011749-00
N1	K03	N1:K03	siCTL	3.52744	0.974677	802	3.82988	1.01326	898	3.74416	1.01906	801	1.00233
N1	K04	N1:K04	siNIPBL	1.56388	0.432122	795	1.56165	0.413158	850	1.48589	0.404419	881	0.416566
N1	K05	N1:K05	siWAPL	3.46131	0.956405	680	3.62296	0.958512	966	3.96857	1.08014	851	0.998351
N1	K06	N1:K06	siPDS5A+B	5.29042	1.46181	511	5.7762	1.52819	595	6.00386	1.63409	727	1.54136
N1	K07	N1:K07	siCTL	3.96444	1.09543	709	3.79397	1.00376	780	3.6755	1.00037	803	1.03318
N1	K08	N1:K08	siCTL	3.46892	0.958509	895	3.71199	0.982066	846	3.34074	0.909258	877	0.949944
N1	K09	N1:K09	siCTL	3.63951	1.00565	664	3.28444	0.86895	803	3.67569	1.00042	829	0.958339
N1	K10	N1:K10	siCTL	3.5909	0.992213	951	3.55741	0.94117	903	3.56126	0.969278	783	0.967554
N1	K11	N1:K11	siCTL	3.79962	1.04989	843	3.52337	0.932163	741	3.86226	1.0512	855	1.01108
N1	K12	N1:K12	siNIPBL	1.53532	0.424228	864	1.42842	0.377911	834	1.60878	0.437865	814	0.413335
N1	K13	N1:K13	siWAPL	3.72666	1.02972	851				3.81439	1.03817	816	1.03395
N1	K14	N1:K14	siPDS5A+B	6.24525	1.72565	569	6.02833	1.59489	588	6.01074	1.63596	538	1.65217
N1	K15	N1:K15	siCTL	3.76157	1.03937	732	3.68659	0.975346	806	3.69424	1.00547	802	1.00673
N1	K16	N1:K16	siCTL	3.85722	1.0658	805	3.85884	1.02092	806	3.809	1.03671	874	1.04114
N1	K17	N1:K17	siCTL	3.58845	0.991535	761	3.84989	1.01855	862	3.80767	1.03634	770	1.01548
N1	K18	N1:K18	siCTL	3.52559	0.974166	831	3.57778	0.946559	753	3.5671	0.970867	820	0.963864
N1	K19	N1:K19	siCTL	3.39173	0.93718	853	3.88324	1.02737	849	3.64776	0.992821	844	0.985791
N1	K20	N1:K20	siNIPBL	1.68815	0.466458	784	1.78898	0.473304	908	1.65961	0.4517	849	0.463821
N1	K21	N1:K21	siWAPL	3.92473	1.08445	924	3.74525	0.990866	743	3.72431	1.01366	857	1.02966
N1	K22	N1:K22	siPDS5A+B	6.38292	1.76369	615				6.05629	1.64836	729	1.70602
N1	L07	N1:L07	ONECUT2	3.44408	0.951646	506	3.59587	0.951344	505	3.65501	0.994792	624	0.965927	D-019872-01	M-019872-01
N1	L08	N1:L08	ONECUT2	3.71486	1.02647	247	3.48384	0.921704	274	3.71117	1.01008	329	0.986083	D-019872-02	M-019872-01
N1	L09	N1:L09	ONECUT2	3.06012	0.845553	639	3.98559	1.05445	664	3.9898	1.08592	756	0.995307	D-019872-03	M-019872-01
N1	L10	N1:L10	ONECUT2	3.46504	0.957435	227	3.21383	0.85027	303	3.37063	0.917394	220	0.908366	D-019872-04	M-019872-01
N1	M07	N1:M07	ATP6V1G2	3.31701	0.916533	484	3.67869	0.973256	391	3.4742	0.945583	533	0.945124	D-012916-01	M-012916-00
N1	M08	N1:M08	ATP6V1G2	3.44853	0.952874	615	3.5819	0.947648	492	3.15912	0.859825	544	0.920116	D-012916-02	M-012916-00
N1	M09	N1:M09	ATP6V1G2	3.72201	1.02844	524	3.44788	0.912192	523	3.51639	0.957065	596	0.965899	D-012916-03	M-012916-00
N1	M10	N1:M10	ATP6V1G2	4.24933	1.17415	489	3.87453	1.02507	480	3.82391	1.04076	516	1.07999	D-012916-04	M-012916-00
N1	M11	N1:M11	GFOD1	3.42468	0.946285	839	3.44301	0.910904	630	3.50489	0.953934	776	0.937041	D-021214-02	M-021214-01
N1	M12	N1:M12	GFOD1	4.09637	1.13188	584	3.66957	0.970844	571	4.04074	1.09978	672	1.0675	D-021214-03	M-021214-01
N1	M13	N1:M13	GFOD1	3.61654	0.999297	702	3.40558	0.900999	703	3.80587	1.03585	723	0.978716	D-021214-04	M-021214-01
N1	M14	N1:M14	GFOD1	3.95173	1.09192	628	3.7854	1.00149	633	3.69638	1.00605	740	1.03315	D-021214-17	M-021214-01
N1	N03	N1:N03	siCTL	3.87474	1.07064	828	3.81192	1.0085	756	4.01968	1.09405	806	1.05773
N1	N04	N1:N04	siNIPBL	1.57665	0.435648	739	1.73334	0.458583	817	1.57661	0.42911	765	0.441114
N1	N05	N1:N05	siWAPL	3.26212	0.901366	767	4.02728	1.06548	870	3.59333	0.978006	899	0.981617
N1	N06	N1:N06	siPDS5A+B	5.18032	1.43139	456	5.92549	1.56768	567	6.00798	1.63521	679	1.54476
N1	N07	N1:N07	siCTL	3.75138	1.03656	829	3.88846	1.02875	895	3.89926	1.06127	826	1.04219
N1	N08	N1:N08	siCTL	3.90778	1.07977	765	3.93705	1.04161	813	3.61758	0.984606	825	1.03533
N1	N09	N1:N09	siCTL				4.08303	1.08023	671	4.06469	1.1063	776	1.09326
N1	N10	N1:N10	siCTL	3.5674	0.985719	498	3.81289	1.00876	625	3.62745	0.987292	912	0.993924
N1	N11	N1:N11	siCTL	3.99857	1.10486	774	4.26196	1.12757	770	3.68688	1.00347	836	1.07863
N1	N12	N1:N12	siNIPBL	1.74895	0.483258	861	1.72551	0.456511	900	1.75541	0.477774	816	0.472514
N1	N13	N1:N13	siWAPL	3.91122	1.08072	805	4.15827	1.10014	791	3.96295	1.07861	879	1.08649
N1	N14	N1:N14	siPDS5A+B	6.3365	1.75086	635	6.12046	1.61926	582	7.04535	1.91755	564	1.76256
N1	N15	N1:N15	siCTL	3.85871	1.06621	852	3.52523	0.932657	768	3.87829	1.05556	863	1.01814
N1	N16	N1:N16	siCTL	3.73904	1.03315	827	3.6335	0.961299	849	4.0989	1.11561	827	1.03668
N1	N17	N1:N17	siCTL	3.91885	1.08283	853	4.02464	1.06478	697	3.94745	1.07439	952	1.074
N1	N18	N1:N18	siCTL	3.44187	0.951033	794	3.98757	1.05498	734	3.78155	1.02923	814	1.01175
N1	N19	N1:N19	siCTL	3.93253	1.08661	757	4.36603	1.1551	805	3.88622	1.05772	833	1.09981
N1	N20	N1:N20	siNIPBL	1.78858	0.494207	837	1.91826	0.507505	817	1.76551	0.480523	804	0.494079
N1	N21	N1:N21	siWAPL	3.67217	1.01467	801				3.77379	1.02712	885	1.0209
N1	N22	N1:N22	siPDS5A+B	5.77787	1.5965	506				6.51741	1.77386	524	1.68518

## Sheet: NIPBL-like_plate_2
Plate	Well	Plate:Well	siRNA	RAD21_rep1	FC_RAD21_rep1	Nuclei_per_well_rep1	RAD21_rep2	FC_RAD21_rep2	Nuclei_per_well_rep2	RAD21_rep3	FC_RAD21_rep3	Nuclei_per_well_rep3	Avg_FC_RAD21	Duplex Vendor ID	Pool Vendor ID
N2	C11	N2:C11	VCP	3.64548	1.02915	105	4.24125	1.14048	91	3.96214	1.07135	36	1.08032	D-008727-05	M-008727-01
N2	C12	N2:C12	VCP	3.66974	1.03599	65	3.53011	0.949248	77	4.58548	1.2399	109	1.07505	D-008727-06	M-008727-01
N2	C13	N2:C13	VCP	3.4096	0.962555	457	4.2204	1.13487	443	4.37021	1.18169	203	1.09304	D-008727-07	M-008727-01
N2	C14	N2:C14	VCP	4.34197	1.22577	359	4.07327	1.0953	340	4.66021	1.26011	191	1.19373	D-008727-08	M-008727-01
N2	D03	N2:D03	PLXNA1	3.70312	1.04542	420	3.97522	1.06894	477	3.4963	0.945391	270	1.01992	D-031971-05	M-031971-01
N2	D04	N2:D04	PLXNA1	3.23188	0.912384	848	4.35222	1.17031	922	4.02406	1.0881	763	1.05693	D-031971-06	M-031971-01
N2	D05	N2:D05	PLXNA1	3.16648	0.893919	788	4.09403	1.10089	720	3.91657	1.05903	540	1.01795	D-031971-07	M-031971-01
N2	D06	N2:D06	PLXNA1				4.21326	1.13295	137	4.55602	1.23193	96	1.18244	D-031971-08	M-031971-01
N2	D07	N2:D07	RAB35	4.26876	1.2051	425	3.85028	1.03534	698	4.17916	1.13003	373	1.12349	D-009781-01	M-009781-00
N2	D08	N2:D08	RAB35	3.26458	0.921615	581				3.33875	0.90279	349	0.912203	D-009781-02	M-009781-00
N2	D09	N2:D09	RAB35	2.89638	0.817669	885	3.64353	0.979746	805				0.898708	D-009781-03	M-009781-00
N2	D10	N2:D10	RAB35	3.24844	0.917059	404				3.56838	0.96488	260	0.94097	D-009781-04	M-009781-00
N2	D15	N2:D15	POMP	3.97935	1.1234	218	3.6347	0.977373	406	4.40777	1.19185	113	1.09754	D-016844-02	M-016844-01
N2	D16	N2:D16	POMP	3.87747	1.09464	154	3.87891	1.04304	172	4.25395	1.15026	70	1.09598	D-016844-03	M-016844-01
N2	D17	N2:D17	POMP	3.93221	1.11009	129	3.98727	1.07218	250	4.25641	1.15092	133	1.11106	D-016844-17	M-016844-01
N2	D18	N2:D18	POMP	3.70667	1.04642	91	3.81593	1.02611	116	3.45498	0.934216	84	1.00225	D-016844-18	M-016844-01
N2	E10	N2:E10	siCTL	3.04213	0.858815	866				3.5444	0.958397	588	0.908606
N2	E04	N2:E04	siNIPBL	1.27946	0.361201	975	1.45169	0.390361	1016	1.611	0.43561	844	0.395724
N2	E05	N2:E05	siWAPL	2.98931	0.843904	1043	3.42634	0.921346	982	3.21654	0.869744	760	0.878331
N2	E06	N2:E06	siPDS5A+B				5.91071	1.58939	739	5.57445	1.50732	433	1.54835
N2	H09	N2:H09	siCTL	3.11126	0.878332	1042	3.51617	0.945501	1000	3.4642	0.93671	631	0.920181
N2	H03	N2:H03	siCTL	3.34821	0.945223	968	3.5112	0.944164	986	3.35771	0.907916	632	0.932434
N2	E03	N2:E03	siCTL	3.64186	1.02812	943	3.53685	0.951061	954	3.11212	0.841508	728	0.940231
N2	K15	N2:K15	siCTL	3.20898	0.905917	987	3.54002	0.951912	963	3.60101	0.973704	626	0.943844
N2	E09	N2:E09	siCTL	3.02731	0.85463	1010	3.36164	0.903946	942	3.99474	1.08017	620	0.946248
N2	E12	N2:E12	siNIPBL	1.40333	0.396171	819	1.62911	0.438069	945				0.41712
N2	E13	N2:E13	siWAPL	3.20136	0.903767	894	3.7875	1.01846	1052	3.45359	0.933841	609	0.952023
N2	E14	N2:E14	siPDS5A+B	5.01247	1.41506	808	6.02382	1.61981	595	5.79574	1.56715	511	1.53401
N2	K08	N2:K08	siCTL	3.17304	0.895771	960	3.68732	0.991521	941	3.56011	0.962643	703	0.949978
N2	H08	N2:H08	siCTL	3.13625	0.885385	1083	3.95816	1.06435	956	3.33261	0.901128	758	0.950288
N2	E08	N2:E08	siCTL	3.28036	0.926069	1011				3.60437	0.974612	730	0.950341
N2	K18	N2:K18	siCTL	3.31649	0.936269	1013	3.58308	0.963492	1092	3.53803	0.956673	650	0.952144
N2	E07	N2:E07	siCTL	3.61589	1.02079	748	3.40337	0.915168	999	3.41432	0.923223	670	0.953061
N2	E20	N2:E20	siNIPBL	1.56168	0.440872	1063	1.66869	0.448712	972	1.72527	0.466509	674	0.452031
N2	E21	N2:E21	siWAPL	3.73098	1.05328	904	3.86747	1.03996	1044	3.97654	1.07524	575	1.05616
N2	E22	N2:E22	siPDS5A+B	6.21986	1.75591	633				6.0401	1.63323	489	1.69457
N2	G03	N2:G03	NLGN2	3.12419	0.881982	547	3.40796	0.916403	554	3.22229	0.871299	333	0.889894	D-008843-01	M-008843-00
N2	G04	N2:G04	NLGN2	3.14467	0.887763	831	3.56181	0.957772	719	3.36851	0.910837	731	0.918791	D-008843-02	M-008843-00
N2	G05	N2:G05	NLGN2	3.72385	1.05127	942	3.77781	1.01586	817	3.92434	1.06113	735	1.04275	D-008843-03	M-008843-00
N2	G06	N2:G06	NLGN2	3.91892	1.10634	515	3.93229	1.0574	604	3.56332	0.963512	476	1.04242	D-008843-04	M-008843-00
N2	G11	N2:G11	USPL1	3.49875	0.987723	815	3.72952	1.00287	777	3.92401	1.06104	616	1.01721	D-017741-01	M-017741-00
N2	G12	N2:G12	USPL1	3.54738	1.00145	549	3.81457	1.02574	463	3.05755	0.826752	358	0.951314	D-017741-02	M-017741-00
N2	G13	N2:G13	USPL1	3.21948	0.908884	745	3.61483	0.972031	903	3.87303	1.04726	522	0.976057	D-017741-03	M-017741-00
N2	G14	N2:G14	USPL1	3.41949	0.965348	505	3.63917	0.978575	395	3.84056	1.03848	173	0.994133	D-017741-04	M-017741-00
N2	G19	N2:G19	TOM1	3.46656	0.978636	154	3.54882	0.954278	310	3.55017	0.959957	69	0.964291	D-012066-01	M-012066-00
N2	G20	N2:G20	TOM1	3.93227	1.11011	656	4.23081	1.13767	702	4.07977	1.10316	461	1.11698	D-012066-02	M-012066-00
N2	G21	N2:G21	TOM1	2.88927	0.815662	870	2.98187	0.801827	990	3.14417	0.850175	598	0.822555	D-012066-03	M-012066-00
N2	G22	N2:G22	TOM1	4.41907	1.24754	569	3.91264	1.05211	686	4.58976	1.24106	383	1.18024	D-012066-04	M-012066-00
N2	K09	N2:K09	siCTL	3.15796	0.891514	965	3.68361	0.990526	960	3.69288	0.998546	671	0.960195
N2	H04	N2:H04	siNIPBL	1.36196	0.38449	936	1.54162	0.414541	990	1.4573	0.39405	762	0.397694
N2	H05	N2:H05	siWAPL	3.1666	0.893954	1133	3.66889	0.986568	1042	3.39757	0.918695	713	0.933072
N2	H06	N2:H06	siPDS5A+B	5.10603	1.44147	764	6.06754	1.63156	647	5.66884	1.53284	525	1.53529
N2	H10	N2:H10	siCTL	3.30102	0.931902	1012	3.76302	1.01188	898	3.46515	0.936968	594	0.960249
N2	E16	N2:E16	siCTL	3.22534	0.910537	860	3.70896	0.997342	896	3.67356	0.99332	534	0.967067
N2	E15	N2:E15	siCTL	3.25895	0.920026	1057	3.53004	0.949229	767	3.84251	1.039	514	0.969419
N2	H11	N2:H11	siCTL	3.524	0.99485	820	3.07641	0.827247	822	4.07564	1.10204	670	0.974713
N2	K03	N2:K03	siCTL	3.37115	0.951699	891	3.81674	1.02632	976	3.50978	0.949035	719	0.975686
N2	H12	N2:H12	siNIPBL	1.40284	0.396033	1039	1.57898	0.424589	919	1.69525	0.458392	616	0.426338
N2	H13	N2:H13	siWAPL	3.23317	0.912747	853	3.75973	1.01099	1127	3.48975	0.943619	592	0.955786
N2	H14	N2:H14	siPDS5A+B				6.1467	1.65285	733	5.92412	1.60187	442	1.62736
N2	E19	N2:E19	siCTL	3.54544	1.0009	859	3.74717	1.00762	1694	3.41938	0.924592	765	0.977704
N2	K16	N2:K16	siCTL	3.5846	1.01196	943	3.35213	0.90139	891	3.81026	1.03028	620	0.981211
N2	H16	N2:H16	siCTL	3.31462	0.935741	994	3.63039	0.976214	957	3.83529	1.03705	656	0.983002
N2	E17	N2:E17	siCTL	3.21915	0.908789	958	3.9074	1.0507	922	3.66703	0.991556	578	0.983683
N2	K07	N2:K07	siCTL	3.43197	0.968871	700	3.7743	1.01491	901	3.62941	0.981383	678	0.988388
N2	H20	N2:H20	siNIPBL	1.48123	0.418161	1087	1.66661	0.448153	948	1.66147	0.449257	748	0.438524
N2	H21	N2:H21	siWAPL	3.55408	1.00334	945	3.56411	0.958391	931	3.92033	1.06005	598	1.00726
N2	H22	N2:H22	siPDS5A+B	6.1117	1.72538	718	6.41585	1.72522	737	6.36938	1.72226	513	1.72429
N2	I19	N2:I19	RAB1B	3.90486	1.10237	287	3.9409	1.05971	439	3.94415	1.06649	154	1.07619	D-008958-01	M-008958-01
N2	I20	N2:I20	RAB1B	3.12432	0.882018	216	3.07022	0.825583	264	3.69465	0.999022	181	0.902208	D-008958-02	M-008958-01
N2	I21	N2:I21	RAB1B	4.03264	1.13844	547	4.01886	1.08067	682	4.28287	1.15808	300	1.12573	D-008958-03	M-008958-01
N2	I22	N2:I22	RAB1B	3.85973	1.08963	772	3.36121	0.903832	904	3.29171	0.89007	600	0.961177	D-008958-04	M-008958-01
N2	J03	N2:J03	PHC2	3.75837	1.06101	975	3.8398	1.03252	977	3.32762	0.899779	662	0.997772	D-021410-01	M-021410-01
N2	J04	N2:J04	PHC2	3.38726	0.956249	267	3.94817	1.06167	223	3.34105	0.90341	147	0.973775	D-021410-02	M-021410-01
N2	J05	N2:J05	PHC2	2.92607	0.826049	283	3.08683	0.83005	337	3.37725	0.913198	216	0.856433	D-021410-04	M-021410-01
N2	J06	N2:J06	PHC2	2.85267	0.805329	937	3.52504	0.947885	951	3.39868	0.918993	652	0.890736	D-021410-17	M-021410-01
N2	J11	N2:J11	MOCOS	3.96718	1.11996	642	4.00613	1.07725	691	4.18247	1.13093	595	1.10938	D-020993-02	M-020993-01
N2	J12	N2:J12	MOCOS	2.73013	0.770735	1105	3.17839	0.85467	957	3.18103	0.860142	745	0.828515	D-020993-03	M-020993-01
N2	J13	N2:J13	MOCOS	3.41746	0.964774	985	3.76762	1.01312	995	3.53983	0.95716	700	0.97835	D-020993-04	M-020993-01
N2	J14	N2:J14	MOCOS				3.57535	0.961414	788	3.59903	0.973168	561	0.967291	D-020993-17	M-020993-01
N2	H18	N2:H18	siCTL	3.35997	0.948542	1028	3.6839	0.990603	925	3.83161	1.03606	596	0.991734
N2	K04	N2:K04	siNIPBL	1.41451	0.399327	936	1.58443	0.426053	921	1.59533	0.431374	691	0.418918
N2	K05	N2:K05	siWAPL	3.16055	0.892247	999	3.79773	1.02121	1099	3.21937	0.870509	723	0.92799
N2	K06	N2:K06	siPDS5A+B	5.07933	1.43393	729	5.91973	1.59182	657				1.51288
N2	E11	N2:E11	siCTL	3.9062	1.10275	734	3.45526	0.929123	873	3.54198	0.957741	632	0.996538
N2	N17	N2:N17	siCTL	3.48396	0.983546	917	3.87296	1.04144	913	3.57603	0.966948	634	0.997311
N2	E18	N2:E18	siCTL	3.3503	0.945814	914	3.80511	1.0232	914	3.82194	1.03344	869	1.00082
N2	N15	N2:N15	siCTL	3.39672	0.958918	941	3.9239	1.05514	913	3.76834	1.01895	635	1.011
N2	K17	N2:K17	siCTL	3.40474	0.961181	879	3.72587	1.00189	995	3.97802	1.07565	683	1.01291
N2	K12	N2:K12	siNIPBL	1.51707	0.428281	861	1.62761	0.437665	954	1.60776	0.434733	710	0.43356
N2	K13	N2:K13	siWAPL	3.07879	0.869164	988	3.83131	1.03024	981	3.73319	1.00944	769	0.969616
N2	K14	N2:K14	siPDS5A+B				6.12751	1.64769	796	5.5869	1.51068	485	1.57919
N2	H07	N2:H07	siCTL	3.8361	1.08296	769	3.51305	0.944661	876	3.77133	1.01976	619	1.01579
N2	K10	N2:K10	siCTL	3.50833	0.990425	875	3.98255	1.07091	937	3.65801	0.989115	678	1.01682
N2	N10	N2:N10	siCTL	3.59132	1.01385	1001	3.69415	0.993359	908	3.90258	1.05525	492	1.02082
N2	N11	N2:N11	siCTL	3.7787	1.06675	784	3.79277	1.01988	799	3.64296	0.985046	756	1.02389
N2	N16	N2:N16	siCTL	3.61934	1.02177	827	4.00624	1.07728	899	3.66972	0.992282	681	1.03044
N2	K20	N2:K20	siNIPBL	1.66138	0.46902	778	1.70156	0.457551	907	1.65514	0.447545	654	0.458039
N2	K21	N2:K21	siWAPL	3.76522	1.06295	837	3.8291	1.02965	985	3.86194	1.04426	725	1.04562
N2	K22	N2:K22	siPDS5A+B	6.24475	1.76294	712	5.95245	1.60062	672	6.53593	1.7673	512	1.71028
N2	L07	N2:L07	SLC35A3	3.49997	0.988066	553	3.67161	0.987297	640	3.25508	0.880165	396	0.951842	D-007539-02	M-007539-01
N2	L08	N2:L08	SLC35A3	2.87562	0.811808	672	3.46972	0.933009	600	3.15904	0.854197	675	0.866338	D-007539-03	M-007539-01
N2	L09	N2:L09	SLC35A3	3.27197	0.923699	660	3.88024	1.0434	699	4.09544	1.1074	421	1.02483	D-007539-04	M-007539-01
N2	L10	N2:L10	SLC35A3	3.30427	0.93282	759	3.53247	0.949882	723	3.39374	0.917658	529	0.933453	D-007539-17	M-007539-01
N2	L15	N2:L15	CRYZ	2.85139	0.804967	553	3.67697	0.988739	604	3.16313	0.855301	373	0.883002	D-009891-01	M-009891-01
N2	L16	N2:L16	CRYZ	3.4685	0.979184	986	3.75045	1.0085	1079	3.71907	1.00563	528	0.997769	D-009891-02	M-009891-01
N2	L17	N2:L17	CRYZ	3.32854	0.93967	515	4.061	1.092	601	3.90005	1.05456	374	1.02875	D-009891-04	M-009891-01
N2	L18	N2:L18	CRYZ	3.60459	1.0176	590	3.71388	0.998664	630	4.26873	1.15425	410	1.05684	D-009891-05	M-009891-01
N2	L19	N2:L19	BCAS2	4.37646	1.23551	249	4.16563	1.12014	396	4.63261	1.25264	136	1.20276	D-012708-01	M-012708-00
N2	L20	N2:L20	BCAS2	3.6014	1.0167	745	3.49946	0.941006	941	3.59265	0.971444	547	0.976383	D-012708-02	M-012708-00
N2	L21	N2:L21	BCAS2	3.82055	1.07857	680	3.96923	1.06733	848	4.46514	1.20736	448	1.11775	D-012708-03	M-012708-00
N2	L22	N2:L22	BCAS2	3.10598	0.87684	386	3.16356	0.850682	486	3.13126	0.846685	204	0.858069	D-012708-04	M-012708-00
N2	M15	N2:M15	MED6	3.51261	0.991635	386	4.11728	1.10714	405	3.60302	0.974247	354	1.02434	D-019963-01	M-019963-00
N2	M16	N2:M16	MED6	3.95805	1.11739	500	3.7465	1.00743	639	3.92801	1.06212	537	1.06232	D-019963-02	M-019963-00
N2	M17	N2:M17	MED6	3.23733	0.913921	153	3.53778	0.95131	175	3.49855	0.946	49	0.937077	D-019963-03	M-019963-00
N2	M18	N2:M18	MED6	4.00588	1.13089	591	4.51289	1.21352	574	4.68186	1.26596	408	1.20346	D-019963-04	M-019963-00
N2	H15	N2:H15	siCTL	3.61229	1.01978	904	3.8397	1.0325	957	3.84284	1.03909	578	1.03046
N2	N04	N2:N04	siNIPBL	1.49114	0.42096	1082	1.67371	0.450062	1038	1.61904	0.437784	681	0.436269
N2	N05	N2:N05	siWAPL	3.43577	0.969943	908	4.0774	1.09641	948	3.36556	0.910037	790	0.992132
N2	N06	N2:N06	siPDS5A+B	6.28889	1.7754	805	6.61213	1.77801	665	5.66752	1.53248	385	1.6953
N2	N03	N2:N03	siCTL	3.63016	1.02482	934	3.76363	1.01204	877	3.92221	1.06056	651	1.03247
N2	N08	N2:N08	siCTL	4.04361	1.14154	728	3.8918	1.04651	993	3.37059	0.911398	706	1.03315
N2	K11	N2:K11	siCTL	4.09867	1.15708	796	3.58332	0.963557	800	3.72831	1.00813	707	1.04292
N2	N09	N2:N09	siCTL	3.58642	1.01247	813	3.96883	1.06722	853	3.93765	1.06473	683	1.04814
N2	H17	N2:H17	siCTL	3.87648	1.09436	979	3.72422	1.00144	962	3.95014	1.06811	670	1.05464
N2	N12	N2:N12	siNIPBL	1.53286	0.432737	877				1.80496	0.488057	697	0.460397
N2	N13	N2:N13	siWAPL	3.32332	0.938197	907	4.08529	1.09854	945	3.82702	1.03481	651	1.02385
N2	N14	N2:N14	siPDS5A+B				6.22309	1.67339	758	5.6926	1.53926	456	1.60633
N2	H19	N2:H19	siCTL	4.00318	1.13013	865	3.83587	1.03147	972	3.76073	1.01689	609	1.0595
N2	N07	N2:N07	siCTL	4.28334	1.20922	750	3.72664	1.0021	1003	3.98284	1.07695	692	1.09609
N2	K19	N2:K19	siCTL	4.31835	1.2191	751	3.98924	1.07271	1084	3.77959	1.02199	731	1.1046
N2	N18	N2:N18	siCTL	3.82898	1.08095	929	4.4443	1.19508	811	4.13534	1.11819	650	1.1314
N2	N19	N2:N19	siCTL	4.5055	1.27193	745	3.8803	1.04341	708	4.00624	1.08328	578	1.13288
N2	N20	N2:N20	siNIPBL	1.94713	0.54969	729	1.78177	0.479118	981	1.76926	0.478402	648	0.502403
N2	N21	N2:N21	siWAPL	3.45563	0.975548	1018	4.10469	1.10375	973	3.72535	1.00732	679	1.02888
N2	N22	N2:N22	siPDS5A+B	5.98379	1.68927	656	6.3419	1.70534	758	6.39627	1.72953	473	1.70805

## Sheet: WAPL-like_plate_1
Plate	Well	Plate:Well	siRNA	sgWAPL_RAD21_rep1	FC_sgWAPL_RAD21_rep1	Nuclei_per_well_sgWAPL_rep1	sgWAPL_RAD21_rep2	FC_sgWAPL_RAD21_rep2	Nuclei_per_well_sgWAPL_rep2	sgWAPL_RAD21_rep3	FC_sgWAPL_RAD21_rep3	Nuclei_per_well_sgWAPL_rep3	Avg_FC_sgWAPL_RAD21		siWAPL_RAD21_rep1	FC_siWAPL_RAD21_rep1	Nuclei_per_well_siWAPL_rep1	siWAPL_RAD21_rep2	FC_siWAPL_RAD21_rep2	Nuclei_per_well_siWAPL_rep2	siWAPL_RAD21_rep3	FC_siWAPL_RAD21_rep3	Nuclei_per_well_siWAPL_rep3	Avg_FC_siWAPL_RAD21		siHit_RAD21_rep1	FC_siHit_RAD21_rep1	Nuclei_per_well_siHit_rep1	siHitL_RAD21_rep2	FC_siHit_RAD21_rep2	Nuclei_per_well_siHit_rep2	siHit_RAD21_rep3	FC_siHit_RAD21_rep3	Nuclei_per_well_siHit_rep3	Avg_FC_siHit_RAD21		Duplex Vendor ID	Pool Vendor ID
W1	B02	W1:B02	siCTL	4.30503	1.16268	589	3.76737	1.02392	726	4.08471	1.13138	650	1.10599		1.48889	1.04143	1590	1.57675	1.07861	1568	1.55497	1.05183	1644	1.05729		1.19303	0.897517	1836	1.28394	0.951817	1835	1.4079	1.02613	1690	0.958487
W1	B03	W1:B03	siCTL	4.31205	1.16457	649	3.90277	1.06072	666	4.26906	1.18244	554	1.13591		1.4752	1.03186	1590	1.56213	1.06861	1561	1.55556	1.05222	1658	1.0509		1.39185	1.04709	1698	1.53426	1.13739	1711	1.52599	1.1122	1724	1.09889
W1	B04	W1:B04	siNIPBL	1.54412	0.417027	670	1.65008	0.448471	725	1.5442	0.427712	738	0.43107		1.52236	1.06485	1526	1.53007	1.04667	1667	1.48531	1.0047	1731	1.03874		1.33219	1.00221	1719	1.44154	1.06866	1737	1.54171	1.12365	1725	1.06484
W1	B05	W1:B05	siWAPL	3.5914	0.969943	743	4.16599	1.13226	709	3.72152	1.03078	633	1.04433		1.40608	0.983513	1760	1.52416	1.04263	1611	1.52444	1.03118	1678	1.01911		1.28575	0.967278	1780	1.47487	1.09336	1666	1.61849	1.17961	1674	1.08008
W1	B06	W1:B06	siPDS5A+B	6.69605	1.80843	532	6.91348	1.87899	506	6.97663	1.93238	415	1.87327		1.38802	0.970881	1540	1.38466	0.947203	1598	1.33704	0.904409	1628	0.940831		1.19695	0.900472	1816	1.33045	0.986297	1511	1.36988	0.998417	1652	0.961728
W1	B07	W1:B07	siCTL	4.0166	1.08478	683	3.70632	1.00733	737	4.00749	1.10999	556	1.06737		1.42949	0.999887	1602	1.43346	0.980587	1608	1.4505	0.981157	1564	0.98721		1.2001	0.902841	1795	1.28167	0.950133	1653	1.33952	0.976295	1670	0.94309
W1	B08	W1:B08	siCTL	3.99447	1.0788	694	3.47902	0.945551	738	3.89354	1.07843	607	1.03426		1.40099	0.979953	1610	1.44136	0.985993	1589	1.36316	0.922077	1616	0.962674		1.23245	0.927176	1804	1.34023	0.99355	1609	1.38922	1.01251	1398	0.977746
W1	B09	W1:B09	siCTL	4.11033	1.11009	668	3.63512	0.987978	727	4.2751	1.18411	629	1.09406		1.35551	0.948143	1667	1.37465	0.940358	1308	1.47814	0.999853	1573	0.962785		1.24423	0.936038	1459	1.32771	0.984266	1602	1.37747	1.00395	1530	0.974751
W1	B10	W1:B10	siCTL	4.10485	1.10861	612	3.81761	1.03758	656	4.16635	1.15399	630	1.10006		1.39153	0.973338	1621	1.42887	0.977447	1520	1.479	1.00044	1538	0.983741		1.21979	0.917654	1798	1.31516	0.974965	1616	1.36006	0.991263	1687	0.961294
W1	B11	W1:B11	siCTL	4.17729	1.12818	660	4.01232	1.0905	696	3.46157	0.958782	708	1.05915		1.45995	1.0212	1554	1.44761	0.990266	1464	1.43805	0.972741	1571	0.994734		1.2456	0.937066	1794	1.331	0.986704	1528	1.34751	0.982113	1662	0.968628
W1	B12	W1:B12	siNIPBL	1.71563	0.463345	631	1.52767	0.415201	753	1.53577	0.425377	717	0.434641		1.55766	1.08954	1678	1.5854	1.08453	1549	1.61532	1.09265	1510	1.0889		1.68014	1.26397	1571	1.97543	1.46444	1231	1.98015	1.4432	1518	1.39054
W1	B13	W1:B13	siWAPL	3.93619	1.06306	738	3.4287	0.931877	746	3.69908	1.02457	778	1.0065		1.4943	1.04522	1616	1.61374	1.10391	1541	1.5597	1.05502	1637	1.06805		1.73375	1.30431	1537	1.95287	1.44772	1524	2.08273	1.51797	1456	1.42333
W1	B14	W1:B14	siPDS5A+B	6.63813	1.79278	532	7.11525	1.93383	517	6.44862	1.78613	447	1.83758		1.44456	1.01043	1596	1.43323	0.980428	1604	1.47526	0.997908	1519	0.996254		1.28591	0.967394	1685	1.32049	0.978917	1657	1.38643	1.01048	1552	0.985597
W1	B15	W1:B15	siCTL	4.07449	1.10041	608	3.91931	1.06522	652	3.84834	1.06591	677	1.07718		1.5004	1.04949	1555	1.50603	1.03023	1471	1.52958	1.03465	1525	1.03812		1.31027	0.985724	1734	1.33379	0.988777	1709	1.35899	0.990482	1607	0.988327
W1	B16	W1:B16	siCTL	3.98642	1.07663	728	3.82648	1.03999	651	3.98863	1.10477	655	1.07379		1.44138	1.0082	1684	1.51008	1.033	1300	1.48255	1.00284	1581	1.01468		1.34229	1.00981	1794	1.33423	0.989096	1706	1.35517	0.987697	1551	0.995534
W1	B17	W1:B17	siCTL	3.95101	1.06706	617	3.47831	0.945359	661				1.00621		1.46162	1.02236	1592	1.44876	0.991051	1543	1.4372	0.972161	1639	0.995191		1.31301	0.987779	1822	1.34314	0.995705	1689	1.30356	0.950086	1432	0.977857
W1	B18	W1:B18	siCTL	3.74047	1.0102	717	3.58431	0.974168	736	4.06812	1.12678	577	1.03705		1.48053	1.03559	1520	1.40747	0.962807	1321	1.45366	0.983296	1580	0.993898		1.33575	1.00489	1752	1.35156	1.00195	1723	1.3425	0.978468	1697	0.995103
W1	B19	W1:B19	siCTL	3.72218	1.00526	742	3.65206	0.992581	614	3.92277	1.08652	659	1.02812		1.41434	0.989293	1666	1.3684	0.93608	1509	1.50964	1.02117	1524	0.982179		1.29427	0.973688	1744	1.35741	1.00628	1673	1.35683	0.988911	1693	0.989627
W1	B20	W1:B20	siNIPBL	1.63119	0.44054	699	1.63604	0.444655	691	1.61778	0.44809	723	0.444428		3.67087	2.56767	1323	3.6095	2.46915	1258	3.42172	2.31455	1454	2.45045		1.84354	1.3869	1194	2.24854	1.6669	1453	2.17019	1.58172	1466	1.54517
W1	B21	W1:B21	siWAPL	3.88911	1.05035	665	3.94314	1.07169	673	3.9228	1.08653	715	1.06952		3.83211	2.68045	1188	3.91504	2.67816	1167	3.79293	2.56564	1347	2.64142		2.00345	1.50721	1692	2.12175	1.57291	1482	2.27118	1.65532	1530	1.57848
W1	B22	W1:B22	siPDS5A+B	7.19006	1.94185	579	6.19813	1.68457	571	6.6132	1.83172	492	1.81938		3.45877	2.41931	1381	3.87349	2.64974	1301	3.50579	2.37141	1409	2.48016		1.88962	1.42157	1713	2.1225	1.57346	1593	2.2253	1.62188	1286	1.53897
W1	B23	W1:B23	siCTL	4.27802	1.15538	639	3.87348	1.05276	646	3.61503	1.00129	691	1.06981		1.5657	1.09516	1349	1.60559	1.09834	1624	1.67118	1.13043	1591	1.10798		1.35864	1.02211	1460	1.12633	0.834975	1860	1.36288	0.993316	1813	0.950134
W1	C02	W1:C02	siCTL	3.70772	1.00136	616	4.22451	1.14817	620	3.80849	1.05487	686	1.06813		1.33246	0.932016	1645	1.37241	0.938825	1625	1.38226	0.935	1046	0.93528		1.24391	0.935795	1698	1.25678	0.931685	1665	1.31394	0.957649	1570	0.94171
W1	C03	W1:C03	CDC7	3.59472	0.970838	554	4.17532	1.1348	403	3.84956	1.06625	547	1.05729		1.62457	1.13634	1168	1.66258	1.13732	1240	1.66888	1.12888	1127	1.13418		1.46975	1.1057	1460	1.58955	1.17837	1052	1.59442	1.16208	906	1.14872		D-003234-06	M-003234-02
W1	C04	W1:C04	CDC7	4.47861	1.20955	537	3.85823	1.04862	612	4.17478	1.15633	576	1.13817		1.6316	1.14126	1482	1.57906	1.08019	1569	1.49969	1.01443	1568	1.07863		1.39237	1.04748	1619	1.48293	1.09934	1443	1.53988	1.12232	1412	1.08971		D-003234-07	M-003234-02
W1	C05	W1:C05	CDC7	3.7202	1.00473	683	3.64096	0.989566	783	3.9805	1.10251	659	1.03227		1.4641	1.0241	1722	1.47118	1.00639	1644			32	1.01525		1.34924	1.01504	1724	1.39271	1.03245	1443	1.43292	1.04437	1649	1.03062		D-003234-08	M-003234-02
W1	C06	W1:C06	CDC7	4.27591	1.15481	564	3.79138	1.03045	605	3.66241	1.01441	559	1.06656		1.51226	1.05778	1414	1.58838	1.08656	1441	1.48531	1.0047	1604	1.04968		1.33858	1.00702	1619	1.29405	0.959314	830	1.44975	1.05663	1147	1.00765		D-003234-09	M-003234-02
W1	C19	W1:C19	NUDT1	4.02762	1.08775	513	4.21564	1.14576	560	4.2878	1.18763	505	1.14038		1.68751	1.18037	1372	1.59785	1.09304	1550	1.60963	1.0888	1483	1.12073		1.41724	1.06619	1648	1.6396	1.21548	1410	1.64908	1.20191	1317	1.16119		D-005218-01	M-005218-00
W1	C20	W1:C20	NUDT1	4.08239	1.10255	446	3.72092	1.0113	441	3.80678	1.0544	455	1.05608		1.55408	1.08704	1281	1.50456	1.02923	1181	1.72047	1.16377	786	1.09335		1.40459	1.05668	1273	1.41686	1.05035	922	1.48159	1.07984	924	1.06229		D-005218-02	M-005218-00
W1	C21	W1:C21	NUDT1	4.00318	1.08115	670	3.94291	1.07163	663	3.8721	1.07249	671	1.07509		1.49726	1.04729	1624	1.52083	1.04036	1634	1.52233	1.02975	1408	1.03913		1.42486	1.07193	1714	1.43722	1.06545	1525	1.46695	1.06917	1716	1.06885		D-005218-03	M-005218-00
W1	C22	W1:C22	NUDT1	5.27751	1.42532	327	4.28327	1.16414	365	4.19888	1.163	316	1.25082		1.64608	1.15138	781	1.5975	1.0928	952	1.64646	1.11371	962	1.1193		1.45323	1.09327	1474	1.45135	1.07592	1173	1.34716	0.981862	876	1.05035		D-005218-04	M-005218-00
W1	C23	W1:C23	siCTL	4.18469	1.13017	697	3.8281	1.04043	800	3.86159	1.06958	624	1.08006		1.51983	1.06308	1670	1.47542	1.00929	1512	1.34118	0.907214	1084	0.993194		1.34635	1.01286	1729	1.40444	1.04115	1586	1.38366	1.00846	1629	1.02082
W1	D02	W1:D02	siCTL	3.59559	0.971074	790	3.9593	1.07609	720	3.97626	1.10134	715	1.0495		1.33608	0.934552	1488	1.35029	0.92369	1383	1.31252	0.887828	708	0.915357		1.30156	0.979172	1734	1.26644	0.938842	1362	1.32247	0.963869	1573	0.960628
W1	D11	W1:D11	PRICKLE3	3.61191	0.975481	601	3.62925	0.986383	400	3.521	0.975242	673	0.979035		1.58675	1.10989	1181	1.59939	1.09409	519	1.55674	1.05303	749	1.08567		1.41678	1.06585	1192	1.48647	1.10196	1154	1.40985	1.02755	817	1.06512		D-013079-01	M-013079-00
W1	D12	W1:D12	PRICKLE3	3.88895	1.0503	333	3.83982	1.04361	515	3.99085	1.10538	575	1.06643		1.6031	1.12132	1243	1.56814	1.07272	869	1.69953	1.14961	970	1.11455		1.45551	1.09498	1462	1.44336	1.07	1279	1.51175	1.10182	1075	1.08894		D-013079-02	M-013079-00
W1	D13	W1:D13	PRICKLE3	4.67169	1.2617	438	3.96911	1.07875	540	4.36249	1.20832	542	1.18292		1.44973	1.01404	1338	1.48986	1.01917	1187	1.50254	1.01636	1249	1.01653		1.35259	1.01756	1510	1.38191	1.02445	1300	1.39019	1.01322	1123	1.01841		D-013079-03	M-013079-00
W1	D14	W1:D14	PRICKLE3	3.87701	1.04708	651	3.49934	0.951075	740	3.56527	0.987504	717	0.995219		1.56471	1.09447	1656	1.53752	1.05177	1543	1.57913	1.06817	1646	1.07147		1.44678	1.08842	1744	1.41845	1.05153	1556	1.44177	1.05081	1482	1.06359		D-013079-04	M-013079-00
W1	D15	W1:D15	TRAF7	3.70741	1.00127	597	3.64007	0.989322	672	3.38365	0.937198	683	0.975931		1.60464	1.1224	1531	1.66014	1.13565	1318	1.67735	1.13461	981	1.13089		1.4751	1.10973	1599	1.58958	1.1784	1293	1.66342	1.21236	837	1.16683		D-007086-01	M-007086-00
W1	D16	W1:D16	TRAF7	4.13933	1.11792	303	4.12019	1.11981	574	4.25282	1.17794	506	1.13856		1.76255	1.23285	924	1.80112	1.23209	354	1.85002	1.2514	508	1.23878		1.55764	1.17182	1467	1.69106	1.25363	885	1.69426	1.23484	443	1.2201		D-007086-02	M-007086-00
W1	D17	W1:D17	TRAF7	4.13419	1.11654	641	3.47357	0.944071	680	3.55127	0.983625	693	1.01474		1.44398	1.01003	1665	1.51848	1.03875	1040	1.51074	1.0219	1568	1.02356		1.43455	1.07922	1743	1.43156	1.06125	1653	1.46886	1.07056	1569	1.07034		D-007086-03	M-007086-00
W1	D18	W1:D18	TRAF7	3.02476	0.816908	620	3.41178	0.927277	700	3.71644	1.02938	673	0.92452		1.45011	1.01431	1401	1.45499	0.995318	1333	1.58674	1.07332	1325	1.02765		1.44414	1.08644	1561	1.53206	1.13576	1220	1.46143	1.06515	1303	1.09578		D-007086-04	M-007086-00
W1	D23	W1:D23	siCTL	4.40653	1.19009	657	3.88728	1.05651	744	3.45929	0.958151	674	1.06825		1.48656	1.03981	1648	1.40494	0.961079	1672			33	1.00044		1.2865	0.967839	1416	1.22034	0.904674	1682	1.4379	1.048	1530	0.973503
W1	E02	W1:E02	siCTL	3.69174	0.99704	692	3.82298	1.03904	668	3.37703	0.935366	764	0.990481		1.21336	0.848708	1124	1.27353	0.871185	1501	1.24792	0.844127	2108	0.854673		1.20352	0.905411	1730	1.23803	0.917786	1650	1.20866	0.880917	1571	0.901371
W1	E03	W1:E03	siCTL	3.13796	0.84748	735	3.29729	0.89616	743	3.48826	0.966174	756	0.903271		1.44277	1.00918	1633	1.39676	0.955482	1711	1.42615	0.96469	1447	0.97645		1.38489	1.04186	1769	1.38083	1.02365	1684	1.51802	1.10639	1695	1.0573
W1	E04	W1:E04	siNIPBL	1.47313	0.397852	662	1.48392	0.40331	792	1.42656	0.395128	775	0.398763		1.52058	1.0636	1648	1.46626	1.00302	1619	1.43668	0.971812	1600	1.01281		1.3526	1.01756	1760	1.28579	0.953194	1741	1.48073	1.07921	1757	1.01666
W1	E05	W1:E05	siWAPL	3.61364	0.975949	749	3.41335	0.927705	741	3.13767	0.86907	732	0.924241		1.36006	0.951321	1701	1.45535	0.995558	1577	1.52361	1.03062	1639	0.992498		1.38781	1.04406	1742	1.46525	1.08623	1720	1.53357	1.11773	1673	1.08267
W1	E06	W1:E06	siPDS5A+B	5.89464	1.59199	630	5.75658	1.56456	639	5.11409	1.41649	670	1.52435		1.39192	0.973609	1537	1.30441	0.892308	1567	1.43641	0.971628	1561	0.945848		1.25279	0.942476	1721	1.25006	0.926703	1547	1.25746	0.916485	1287	0.928554
W1	E07	W1:E07	siCTL	3.38653	0.914613	739	3.09652	0.841595	775	3.2728	0.906497	789	0.887568		1.23563	0.864289	1357	1.37844	0.942952	1590	1.39942	0.946607	1624	0.917949		1.27915	0.962308	1686	1.26651	0.938897	1604	1.31335	0.957218	1537	0.952808
W1	E08	W1:E08	siCTL	3.42663	0.925441	706	3.36932	0.915738	785	3.49353	0.967634	765	0.936271		1.43087	1.00085	1688	1.35459	0.926637	1599	1.14685	0.775763	595	0.901084		1.27087	0.956081	1658	1.24426	0.9224	1363	1.28514	0.936657	1648	0.938379
W1	E09	W1:E09	siCTL	3.32979	0.899289	765	3.35769	0.912578	659	3.66698	1.01568	657	0.942514		1.31897	0.922585	1450	1.36168	0.931488	1580	1.44136	0.974978	1583	0.943017		1.24149	0.933981	1438	1.26389	0.936953	1600	1.32277	0.964081	1321	0.945005
W1	E10	W1:E10	siCTL	3.43964	0.928954	735	3.72409	1.01216	756	3.32013	0.919607	754	0.953574		1.37722	0.963325	1610	1.41636	0.968886	1452	1.22403	0.827968	853	0.92006		1.30921	0.984925	1726	1.30182	0.965075	1587	1.2831	0.935172	1626	0.961724
W1	E11	W1:E11	siCTL	3.22089	0.869878	702	3.27556	0.890254	719	3.05255	0.845493	726	0.868541		1.31568	0.92028	1426	1.4017	0.958863	1479	1.40815	0.952513	1611	0.943885		1.27486	0.959079	1710	1.24124	0.920163	1639	1.31998	0.962048	1566	0.947096
W1	E12	W1:E12	siNIPBL	1.47257	0.397702	791	1.55271	0.422007	733	1.50522	0.416914	704	0.412208		1.48293	1.03727	1332	1.5309	1.04725	1662	1.36209	0.921358	769	1.00196		1.75376	1.31936	1617	1.80824	1.34049	1483	1.96778	1.43419	1451	1.36468
W1	E13	W1:E13	siWAPL	3.54395	0.957126	720	3.70155	1.00603	691	3.24231	0.898052	802	0.953737		1.49928	1.0487	1553	1.50155	1.02717	1323	1.61756	1.09417	1611	1.05668		1.91699	1.44216	1525	1.63317	1.21071	1502	1.86665	1.36049	1180	1.33778
W1	E14	W1:E14	siPDS5A+B	5.42872	1.46615	734	5.69471	1.54775	688	5.76119	1.59573	669	1.53654		1.43378	1.00289	1641	1.38452	0.947107	1613	1.45772	0.98604	1531	0.978678		1.3143	0.98875	1414	1.29693	0.961447	1716	1.32467	0.965471	1595	0.971889
W1	E15	W1:E15	siCTL	3.44221	0.929649	782	3.45183	0.938162	718	3.40831	0.944029	729	0.93728		1.40052	0.979627	1691	1.40055	0.958072	1308			28	0.968849		1.34736	1.01362	1724	1.2959	0.960684	1631	1.29499	0.943833	1621	0.972714
W1	E16	W1:E16	siCTL	3.57461	0.965409	723	3.4723	0.943727	749	3.08511	0.854509	734	0.921215		1.48719	1.04025	1565	1.38487	0.947349	1549	1.44365	0.976526	1693	0.988041		1.36204	1.02467	1720	1.30605	0.968211	1698	1.33586	0.973623	1671	0.988834
W1	E17	W1:E17	siCTL	3.49574	0.944106	721	3.36175	0.913679	741	3.02812	0.838724	711	0.898836		1.3852	0.968906	1601	1.18171	0.80837	1071	1.39809	0.94571	1620	0.907662		1.33702	1.00584	1728	1.33626	0.990602	1616	1.37272	1.00049	1540	0.998978
W1	E18	W1:E18	siCTL	3.36423	0.90859	745	3.35008	0.910509	745	3.29524	0.912712	813	0.910604		1.41499	0.989742	1570	1.4008	0.958246	1526	1.45732	0.985769	1600	0.977919		1.33891	1.00727	1719	1.35484	1.00438	1615	1.33322	0.971703	1597	0.994451
W1	E19	W1:E19	siCTL	3.54329	0.956948	711	2.99785	0.814776	704	3.11436	0.862612	753	0.878112		1.40049	0.979604	1606	1.26996	0.868739	1150	1.42309	0.962619	1675	0.936987		1.34788	1.01401	1682	1.2858	0.953196	1606	1.31152	0.955883	1630	0.974365
W1	E20	W1:E20	siNIPBL	1.64161	0.443355	687	1.72748	0.469507	711	1.62441	0.449928	712	0.454263		3.60465	2.52135	1458	3.43581	2.35034	1509	3.72744	2.52135	1448	2.46434		2.02145	1.52075	1518	2.17085	1.60931	1518	2.24887	1.63906	1180	1.58971
W1	E21	W1:E21	siWAPL	3.71488	1.00329	792	3.54049	0.962259	816	3.33539	0.923832	721	0.963127		3.59091	2.51174	1308	3.67876	2.51653	1507	3.47105	2.34791	1258	2.45873		2.01426	1.51534	1658	2.09793	1.55525	1488	2.11209	1.53937	1561	1.53666
W1	E22	W1:E22	siPDS5A+B	6.51325	1.75906	606	5.32264	1.44662	619	5.68602	1.57491	601	1.59353		3.39975	2.37802	1354	3.68606	2.52152	1555	3.6597	2.47552	1403	2.45836		1.75278	1.31863	1651	2.14806	1.59241	1332	2.14499	1.56335	1513	1.49146
W1	E23	W1:E23	siCTL	3.9939	1.07865	721	3.87927	1.05433	725	2.65538	0.735484	692	0.956156		1.38121	0.966118	1602	1.38423	0.94691	1658	1.13389	0.766997	541	0.893342		1.3299	1.00049	1756	1.3329	0.988115	1670	1.33015	0.969466	1511	0.986022
W1	F02	W1:F02	siCTL	3.34472	0.903319	763	3.92509	1.06679	631	3.60263	0.997853	679	0.989321		1.23754	0.865622	1383	1.33811	0.915362	1629	1.36109	0.920681	3216	0.900555		1.30051	0.978376	1641	1.29979	0.963569	1739	1.25039	0.911327	1612	0.951091
W1	F03	W1:F03	EIF3G	3.69891	0.998977	486	3.58672	0.974825	552	3.76944	1.04406	491	1.00595		1.34749	0.942531	698	1.4139	0.967205	523	1.47219	0.995831	302	0.968522		1.19191	0.89668	1137	1.3146	0.974549	1004	1.40352	1.02294	942	0.964722		D-019533-01	M-019533-01
W1	F04	W1:F04	EIF3G	3.93894	1.0638	537	3.83417	1.04208	574	3.82808	1.0603	502	1.05539		1.47107	1.02897	1034	1.44861	0.990951	981	1.55098	1.04913	1000	1.02302		1.23532	0.929339	1324	1.40255	1.03975	1132	1.4307	1.04275	1015	1.00394		D-019533-02	M-019533-01
W1	F05	W1:F05	EIF3G	3.55238	0.959403	372	3.70123	1.00595	523	3.58557	0.993127	539	0.986159		1.5447	1.08048	495	1.61639	1.10573	596	1.50586	1.01861	279	1.06827		1.27182	0.956799	1520	1.34394	0.996295	815	1.5113	1.10149	789	1.0182		D-019533-03	M-019533-01
W1	F06	W1:F06	EIF3G	3.41751	0.922978	481	3.53917	0.961901	622	3.47359	0.96211	569	0.948996		1.4626	1.02305	1088	1.53948	1.05311	683	1.59282	1.07743	743	1.0512		1.3994	1.05277	1385	1.40994	1.04523	829	1.43496	1.04585	772	1.04795		D-019533-04	M-019533-01
W1	F07	W1:F07	PUS3	3.25762	0.879796	634	3.49699	0.950437	681	3.23373	0.895674	605	0.908636		1.38273	0.967181	1529	1.38981	0.95073	730	1.42815	0.966043	102	0.961318		1.2268	0.922928	462	1.2164	0.901749	765	1.23499	0.900104	1375	0.90826		D-009748-01	M-009748-02
W1	F08	W1:F08	PUS3	3.58006	0.96688	486	3.76819	1.02414	625	3.60391	0.998205	584	0.99641		1.53272	1.07209	1142	1.5184	1.03869	964	1.57561	1.06579	1301	1.05886		1.39297	1.04793	1259	1.47804	1.09571	1291	1.5132	1.10287	1094	1.08217		D-009748-02	M-009748-02
W1	F09	W1:F09	PUS3	3.18451	0.860052	810	3.31517	0.901021	780	3.48817	0.966149	855	0.909074		1.31058	0.916715	1620	1.31627	0.90042	1529	1.37494	0.930046	1636	0.915727		1.27294	0.95764	1789	1.35258	1.00271	1747	1.38566	1.00992	1633	0.990088		D-009748-03	M-009748-02
W1	F10	W1:F10	PUS3	3.18824	0.861059	799	3.25754	0.885356	819	3.03464	0.840531	847	0.862315		1.51294	1.05826	1873	1.51558	1.03676	1745	1.58999	1.07551	1774	1.05684		1.45656	1.09578	1797	1.41944	1.05227	1857	1.43796	1.04804	1868	1.06536		D-009748-17	M-009748-02
W1	F19	W1:F19	PIGL	4.37409	1.18132	554	3.74165	1.01693	544	3.73372	1.03416	576	1.07747		1.51491	1.05963	1405	1.48854	1.01827	765	1.53459	1.03804	999	1.03865		1.3614	1.02419	1340	1.46847	1.08862	1014	1.46832	1.07017	1005	1.06099		D-011953-01	M-011953-01
W1	F20	W1:F20	PIGL	3.73282	1.00814	587	3.53535	0.960863	642	3.79553	1.05128	660	1.00676		1.4704	1.0285	614	1.56007	1.0672	762	1.73452	1.17328	739	1.08966		1.42672	1.07332	1086	1.47049	1.09011	757	1.43712	1.04742	876	1.07029		D-011953-02	M-011953-01
W1	F21	W1:F21	PIGL	3.58178	0.967343	563	3.57508	0.971661	593	3.60926	0.999688	570	0.979564		1.53083	1.07077	1148	1.36221	0.931851	158	1.69867	1.14903	221	1.05055		1.30543	0.98208	991	1.44711	1.07278	750	1.42695	1.04001	1462	1.03163		D-011953-03	M-011953-01
W1	F22	W1:F22	PIGL	3.81903	1.03142	786	3.40965	0.926698	761	3.51455	0.973457	770	0.977192		1.54528	1.08088	1555	1.50013	1.02619	1670	1.14098	0.771788	566	0.959621		1.39238	1.04749	1677	1.38405	1.02603	1347	1.33702	0.974474	1586	1.016		D-011953-04	M-011953-01
W1	F23	W1:F23	siCTL	3.49022	0.942617	771	3.34137	0.908142	704	3.33166	0.922798	689	0.924519		1.36253	0.95305	1583	1.31992	0.902918	872	1.10048	0.744394	188	0.866787		1.26806	0.953964	1732	1.33343	0.988506	1638	1.37405	1.00146	1527	0.981309
W1	G02	W1:G02	siCTL	3.86022	1.04254	643	3.59755	0.977767	748	3.55088	0.983519	719	1.00128		1.25054	0.874716	1643	1.28576	0.879552	1563	1.43222	0.968797	2331	0.907688		1.23559	0.929543	1681	1.17661	0.872255	1597	1.24934	0.910564	1146	0.90412
W1	G11	W1:G11	EIF3B	3.22032	0.869723	251	3.53054	0.959553	327	3.40491	0.943087	323	0.924121		1.22572	0.857359	318	1.42837	0.977102	157	1.32869	0.898766	18	0.911076		1.16076	0.873247	265	1.20611	0.894123	185	1.26201	0.919799	810	0.895723		D-019196-01	M-019196-01
W1	G12	W1:G12	EIF3B	4.00824	1.08252	494	3.70617	1.00729	556	3.59546	0.995867	554	1.02856		1.6927	1.18399	444	1.5695	1.07365	634	1.81762	1.22949	626	1.16238		1.38415	1.0413	996	1.49741	1.11007	898	1.53431	1.11826	1713	1.08988		D-019196-03	M-019196-01
W1	G13	W1:G13	EIF3B	4.29251	1.15929	502	4.06843	1.10575	461	3.86827	1.07143	480	1.11216		1.59647	1.11669	1043	1.61163	1.10247	825	1.67904	1.13575	828	1.1183		1.52499	1.14725	1105	1.51941	1.12638	784	1.6061	1.17058	2003	1.14807		D-019196-04	M-019196-01
W1	G14	W1:G14	EIF3B	3.90717	1.05522	534	3.78483	1.02867	666	3.43258	0.950752	582	1.01155		1.31069	0.916792	669	1.56352	1.06956	715	1.4018	0.948216	737	0.978189		1.35265	1.0176	1539	1.40232	1.03958	936	1.29782	0.945897	2559	1.00103		D-019196-17	M-019196-01
W1	G19	W1:G19	NMNAT3	3.88337	1.0488	469	3.47533	0.944548	558	3.69592	1.02369	542	1.00568		1.45516	1.01784	1259	1.52808	1.04531	1141	1.42236	0.962122	1379	1.00843		1.37503	1.03444	1471	1.48985	1.10447	987	1.45665	1.06166	869	1.06686		D-008688-01	M-008688-00
W1	G20	W1:G20	NMNAT3	4.209	1.13674	536	3.65526	0.993452	581	4.33346	1.20028	548	1.11016		1.55111	1.08496	1189	1.58719	1.08575	193	1.50859	1.02045	621	1.06372		1.51881	1.1426	1133	1.40268	1.03985	586	1.37547	1.00249	1109	1.06165		D-008688-02	M-008688-00
W1	G21	W1:G21	NMNAT3	3.67596	0.99278	515	3.47344	0.944037	685	3.73885	1.03558	536	0.9908		1.78029	1.24526	711	1.8285	1.25083	667	1.96332	1.32805	655	1.27471		1.7178	1.29231	1056	1.94573	1.44242	664	1.64898	1.20184	802	1.31219		D-008688-03	M-008688-00
W1	G22	W1:G22	NMNAT3	3.9709	1.07243	374	4.13554	1.12399	471	4.01554	1.11222	529	1.10288		1.7809	1.24569	1172	1.69434	1.15905	853	1.86801	1.26357	1050	1.22277		1.43111	1.07663	986	1.77998	1.31954	645	1.80887	1.31838	505	1.23818		D-008688-04	M-008688-00
W1	G23	W1:G23	siCTL	3.58746	0.968879	778	3.92081	1.06563	732	3.15222	0.873099	628	0.969201		1.48271	1.03711	1499	1.43286	0.980178	1550	1.04498	0.706854	359	0.908048		1.23682	0.930463	1380	1.36323	1.0106	1629	1.27746	0.93106	1619	0.957374
W1	H02	W1:H02	siCTL	3.73603	1.009	746	3.69731	1.00488	666	3.47238	0.961775	808	0.991886		1.30188	0.910626	1491	1.31832	0.901825	1557	1.4359	0.971281	3048	0.927911		1.25721	0.945802	1670	1.26359	0.93673	1655	1.23549	0.900473	1663	0.927669
W1	H03	W1:H03	siCTL	3.53748	0.955381	713	3.84021	1.04372	718	3.4311	0.950343	683	0.983147		1.41537	0.990011	1665	1.43263	0.980019	1726	1.54132	1.04259	1670	1.00421		1.24447	0.936223	677	1.44842	1.07375	1746	1.58163	1.15275	1667	1.05424
W1	H04	W1:H04	siNIPBL	1.42125	0.383843	794	1.57927	0.429225	703	1.48769	0.41206	741	0.408376		1.46016	1.02134	1736	1.4923	1.02084	1572	1.45697	0.985533	1369	1.00924		1.40253	1.05513	1706	1.40905	1.04457	1461	1.54284	1.12448	1708	1.07472
W1	H05	W1:H05	siWAPL	3.58319	0.967725	795	3.79554	1.03158	782	3.29606	0.91294	734	0.970747		1.46215	1.02273	1634	1.5302	1.04676	1550	1.51923	1.02765	1695	1.03238		1.39878	1.05231	1776	1.4875	1.10272	1727	1.54326	1.12479	1707	1.09327
W1	H06	W1:H06	siPDS5A+B	5.49609	1.48435	608	5.55178	1.5089	603	5.46648	1.5141	567	1.50245		1.35324	0.946555	1629	1.36628	0.934628	1509	1.39023	0.94039	1617	0.940524		1.28323	0.965379	1628	1.22035	0.904675	1568	1.2701	0.925694	1585	0.931916
W1	H07	W1:H07	siCTL	3.46486	0.935767	765	3.21839	0.874716	749	3.19085	0.883797	752	0.898093		1.33825	0.936064	1315	1.38822	0.949639	1301	1.46293	0.98957	1619	0.958424		1.29398	0.973465	1663	1.30118	0.964601	1609	1.29683	0.945178	1559	0.961081
W1	H08	W1:H08	siCTL	3.5978	0.971672	774	3.73197	1.0143	723	3.38705	0.93814	786	0.974704		1.40568	0.983231	1531	1.39775	0.956161	1518	1.42694	0.965223	1587	0.968205		1.28386	0.965853	1559	1.23528	0.915745	1566	1.29014	0.940299	1579	0.940633
W1	H09	W1:H09	siCTL	3.71092	1.00222	788	3.61818	0.983375	786	3.53059	0.977897	771	0.987831		1.43158	1.00135	1577	1.40445	0.960742	1680	1.49257	1.00962	1507	0.990569		1.33624	1.00526	1691	1.26902	0.940757	1654	1.31287	0.95687	1448	0.967628
W1	H10	W1:H10	siCTL	3.5855	0.96835	789	3.88644	1.05628	785	3.30623	0.915757	732	0.98013		1.45474	1.01755	1495	1.4188	0.97056	1590	1.38157	0.934534	1551	0.974214		1.30082	0.978609	1586	1.20124	0.890513	1608	1.32746	0.967506	1579	0.945543
W1	H11	W1:H11	siCTL	3.55236	0.959399	738	3.47418	0.944237	737	3.50335	0.970355	815	0.957997		1.44394	1.01	1608	1.46246	1.00042	1518	1.49741	1.01289	1547	1.00777		1.33407	1.00362	1678	1.34953	1.00044	1672	1.31409	0.957759	1616	0.987274
W1	H12	W1:H12	siNIPBL	1.59274	0.430157	691	1.50776	0.409789	742	1.54578	0.428149	765	0.422698		1.5762	1.10251	1528	1.59552	1.09145	1542	1.72455	1.16654	1536	1.12016		1.88177	1.41566	1542	1.84605	1.36852	1534	1.91938	1.39892	1495	1.39437
W1	H13	W1:H13	siWAPL	3.43162	0.926791	707	3.63387	0.987638	770	3.47281	0.961894	758	0.958774		1.54827	1.08297	1621	1.56736	1.07218	1608	1.65593	1.12012	1622	1.09176		1.88996	1.42183	1521	2.01237	1.49182	1554	2.07467	1.5121	1474	1.47525
W1	H14	W1:H14	siPDS5A+B	5.93439	1.60272	723	5.3943	1.4661	646	5.75273	1.59338	581	1.55407		1.48657	1.03981	1621	1.41262	0.96633	1697	1.49378	1.01044	1660	1.00553		1.31384	0.988406	1574	1.31576	0.975406	1555	1.31784	0.960494	1581	0.974769
W1	H15	W1:H15	siCTL	3.49268	0.943281	684	3.43645	0.933982	780	3.60133	0.997493	643	0.958252		1.47588	1.03234	1306	1.4666	1.00326	1593	1.54029	1.0419	1593	1.02583		1.38807	1.04425	1714	1.35265	1.00275	1566	1.37112	0.999326	1649	1.01544
W1	H16	W1:H16	siCTL	3.37642	0.911882	778	3.5345	0.96063	713	3.60198	0.997672	709	0.956728		1.45607	1.01848	1613	1.47088	1.00618	1518	1.4738	0.996922	1635	1.0072		1.30192	0.97944	1710	1.36307	1.01048	1570	1.34836	0.982735	1623	0.990886
W1	H17	W1:H17	siCTL	3.50855	0.947566	773	3.13264	0.851412	802	3.41459	0.945769	720	0.914915		1.45113	1.01502	1632	1.44263	0.98686	1310	1.54194	1.04301	1567	1.01497		1.39415	1.04883	1636	1.361	1.00895	1722	1.38426	1.0089	1605	1.02223
W1	H18	W1:H18	siCTL	3.77841	1.02045	726	3.63992	0.989282	769	3.25999	0.902948	707	0.970893		1.41324	0.988518	1713	1.42986	0.978125	1526	1.46921	0.993813	1502	0.986819		1.3728	1.03276	1692	1.15356	0.855165	1301	1.35955	0.99089	1306	0.959605
W1	H19	W1:H19	siCTL	4.19162	1.13204	810	3.45604	0.939306	803	3.70561	1.02637	850	1.03257		1.47515	1.03182	1567	1.44742	0.990136	1624	1.49693	1.01256	1284	1.01151		1.32642	0.997868	1655	1.37908	1.02235	1674	1.32271	0.964038	1273	0.994751
W1	H20	W1:H20	siNIPBL	1.69397	0.457497	767	1.65792	0.450601	661	1.60084	0.443398	732	0.450499		3.52171	2.46334	1383	3.37927	2.31166	1274	3.42726	2.31829	1230	2.36443		2.04091	1.53538	1706	1.85081	1.37206	1432	2.12325	1.5475	3997	1.48498
W1	H21	W1:H21	siWAPL	3.86054	1.04263	729	3.12359	0.84895	782	3.38125	0.936534	777	0.942704		3.42088	2.39281	1526	3.58451	2.45205	1492	3.50661	2.37197	1523	2.40561		2.12703	1.60017	1677	2.19064	1.62398	1470	2.26085	1.64779	1568	1.62398
W1	H22	W1:H22	siPDS5A+B	5.90323	1.59431	662	5.4485	1.48083	754	5.93803	1.64471	553	1.57328		3.54954	2.4828	1269	3.58825	2.45461	1447	3.87637	2.62209	1231	2.51983		1.9358	1.45631	1785	2.13249	1.58087	1489	2.15535	1.5709	1150	1.53603
W1	H23	W1:H23	siCTL	3.95744	1.0688	655	3.91951	1.06527	673	2.86089	0.792407	677	0.975493		1.44678	1.01198	1573	1.44725	0.990018	1586	1.28128	0.866697	302	0.956233		1.29501	0.974241	1659	1.39384	1.03329	1724	1.36668	0.996087	1527	1.00121
W1	I02	W1:I02	siCTL	4.05798	1.09595	727	4.06902	1.10591	669	3.95158	1.0945	687	1.09879		1.21565	0.85031	1658	1.32379	0.905563	1575	1.42134	0.961432	3130	0.905769		1.23091	0.926015	1711	1.28414	0.95197	1574	1.26272	0.920321	1487	0.932769
W1	I03	W1:I03	POLR1B	4.58718	1.23888	409	4.0374	1.09731	521	4.13056	1.14408	463	1.16009		1.68352	1.17757	951	1.77548	1.21455	737	1.70085	1.1505	684	1.18088		1.46742	1.10395	1144	1.52074	1.12737	915	1.61015	1.17353	835	1.13495		D-013391-02	M-013391-01
W1	I04	W1:I04	POLR1B	3.86934	1.04501	555	4.08389	1.10995	506	3.86205	1.06971	371	1.07489		1.53483	1.07357	958	1.57368	1.0765	804	1.66982	1.12952	853	1.0932		1.41617	1.06539	1158	1.4725	1.0916	1145	1.54227	1.12407	873	1.09368		D-013391-03	M-013391-01
W1	I05	W1:I05	POLR1B	4.54587	1.22772	606	3.80327	1.03368	593	4.6236	1.28064	584	1.18068		1.51626	1.06058	1434	1.6099	1.10129	1171	1.58434	1.07169	1001	1.07785		1.45471	1.09439	1520	1.49739	1.11006	1321	1.58091	1.15222	1140	1.11889		D-013391-17	M-013391-01
W1	I06	W1:I06	POLR1B	3.79302	1.02439	694	3.25581	0.884888	784	3.50313	0.970292	804	0.959858		1.40279	0.981209	1639	1.4146	0.967685	1604	1.45726	0.985734	1370	0.978209		1.4105	1.06113	1629	1.44494	1.07117	1574	1.49329	1.08837	1545	1.07356		D-013391-18	M-013391-01
W1	I07	W1:I07	ISYNA1	3.86402	1.04357	369	3.54249	0.962804	431	3.69884	1.0245	355	1.01029		1.6451	1.1507	751	1.68754	1.15439	428	1.65196	1.11743	241	1.14084		1.36383	1.02601	738	1.46567	1.08654	353	1.51146	1.10161	256	1.07139		D-009669-01	M-009669-00
W1	I08	W1:I08	ISYNA1	4.65816	1.25805	664	4.56389	1.24041	618	4.34385	1.20315	602	1.23387		1.57494	1.10163	1498	1.51433	1.03591	1509	1.59352	1.0779	1222	1.07181		1.41223	1.06242	1712	1.43478	1.06364	1596	1.47096	1.07209	1549	1.06605		D-009669-02	M-009669-00
W1	I09	W1:I09	ISYNA1	4.00878	1.08266	627	3.91077	1.0629	737	3.73887	1.03559	741	1.06038		1.46219	1.02276	1398	1.42697	0.976148	1260	1.47709	0.999143	1589	0.999351		1.33694	1.00578	1588	1.39042	1.03075	1483	1.49458	1.0893	1207	1.04195		D-009669-03	M-009669-00
W1	I10	W1:I10	ISYNA1	3.29593	0.890143	700	3.32508	0.903714	707	3.25997	0.902942	730	0.898933		1.4406	1.00766	1622	1.47347	1.00796	1445	1.52637	1.03248	1631	1.01603		1.36153	1.02428	1822	1.40479	1.04141	1796	1.3625	0.993044	1714	1.01958		D-009669-04	M-009669-00
W1	I15	W1:I15	NDUFB4	3.856	1.0414	609	3.92518	1.06681	661	3.78848	1.04933	514	1.05251		1.72916	1.2095	871	1.65598	1.13281	568			16	1.17115		1.52055	1.14392	1209	1.67478	1.24156	940	1.71948	1.25322	1050	1.2129		D-032508-01	M-032508-00
W1	I16	W1:I16	NDUFB4	4.04483	1.0924	595	4.15266	1.12864	586	4.36831	1.20993	456	1.14366		1.69902	1.18841	1123	1.84552	1.26246	867	1.76981	1.19715	749	1.21601		1.4869	1.1186	1078	1.53616	1.1388	1071	1.71483	1.24983	694	1.16908		D-032508-02	M-032508-00
W1	I17	W1:I17	NDUFB4	3.66011	0.988497	631	3.67709	0.999384	630	3.49499	0.968038	731	0.985306		1.72434	1.20613	1362	1.70309	1.16503	1327	1.66055	1.12324	1016	1.1648		1.46995	1.10585	1430	1.54096	1.14235	1283	1.58295	1.15371	1123	1.13397		D-032508-03	M-032508-00
W1	I18	W1:I18	NDUFB4	4.31909	1.16647	574	4.07154	1.10659	697	4.16995	1.15499	580	1.14268		1.66455	1.1643	1585	1.76329	1.20622	1442	1.7146	1.15981	1503	1.17678		1.4894	1.12048	1811	1.58828	1.17744	1477	1.77594	1.29437	1380	1.19743		D-032508-04	M-032508-00
W1	I19	W1:I19	ATP1B3	3.86846	1.04477	743	3.99004	1.08444	797	3.98888	1.10484	697	1.07802		1.56113	1.09197	1774	1.59837	1.09339	1693	1.5647	1.05841	1819	1.08126		1.40611	1.05782	1927	1.50074	1.11254	1815	1.5501	1.12977	1763	1.10004		D-004569-01	M-004569-00
W1	I20	W1:I20	ATP1B3	4.01875	1.08536	138	4.33573	1.17839	351	3.85332	1.06729	352	1.11035		1.38017	0.965392	63	1.70965	1.16952	79			39	1.06746		1.08626	0.817199	105							0.817199		D-004569-02	M-004569-00
W1	I21	W1:I21	ATP1B3	3.68678	0.995702	611	3.46274	0.941128	724	4.01156	1.11112	563	1.01598		1.68541	1.17889	1394	1.67878	1.1484	1330	1.72166	1.16458	1328	1.16396		1.39842	1.05204	1539	1.43291	1.06225	1186	1.45216	1.05839	1000	1.05756		D-004569-03	M-004569-00
W1	I22	W1:I22	ATP1B3	3.52418	0.951788	748	3.36363	0.91419	721	3.3378	0.9245	676	0.930159		1.54441	1.08027	1506	1.67077	1.14293	1577	1.61173	1.09022	1683	1.10447		1.41889	1.06744	1780	1.44817	1.07357	1671	1.55216	1.13127	1507	1.09076		D-004569-04	M-004569-00
W1	I23	W1:I23	siCTL	3.92023	1.05875	663	3.73292	1.01456	742	3.09602	0.857532	753	0.976947		1.43765	1.0056	1291	1.50606	1.03025	1588	1.46267	0.989395	1399	1.00841		1.32678	0.998145	1734	1.41226	1.04695	1536	1.38919	1.01249	1460	1.01919
W1	J02	W1:J02	siCTL	3.12121	0.842955	748	3.92797	1.06757	684	3.73332	1.03405	741	0.981525		1.23329	0.862654	1640	1.30622	0.893546	1549	1.41698	0.958488	3204	0.904896		1.21676	0.915371	1703	1.26008	0.934133	1607	1.29637	0.944843	1599	0.931449
W1	J03	W1:J03	HSPA9	4.14076	1.11831	533	4.10308	1.11516	491	3.99537	1.10663	560	1.11337		1.48253	1.03699	1364	1.56078	1.06768	1256	1.63345	1.10491	1285	1.06986		1.47975	1.11322	1424	1.63248	1.2102	1148	1.66988	1.21707	965	1.18016		D-004750-03	M-004750-03
W1	J04	W1:J04	HSPA9	3.63913	0.982833	382	3.46178	0.940866	309	3.49297	0.967478	379	0.963726		1.16423	0.814345	123	1.29982	0.889168	334	1.47021	0.994488	183	0.899334		1.17045	0.880532	810	1.28805	0.954866	424	1.39935	1.0199	401	0.951764		D-004750-05	M-004750-03
W1	J05	W1:J05	HSPA9	4.62766	1.24981	418	4.19166	1.13924	412	4.03219	1.11683	368	1.16863		1.55182	1.08546	421	1.76024	1.20412	415	1.9434	1.31457	151	1.20138		1.6726	1.2583	983	1.78573	1.32381	586	1.9247	1.4028	696	1.3283		D-004750-06	M-004750-03
W1	J06	W1:J06	HSPA9	3.58006	0.96688	485	3.84044	1.04378	458	3.99004	1.10516	529	1.03861		1.5475	1.08244	1042	1.64142	1.12284	731	1.75939	1.1901	940	1.13179		1.44466	1.08682	1403	1.66015	1.23071	1025	1.57229	1.14595	848	1.15449		D-004750-07	M-004750-03
W1	J07	W1:J07	RAB33B	3.96774	1.07158	624	3.72097	1.01131	659	4.11522	1.13983	727	1.07424		1.44631	1.01165	1431	1.59343	1.09001	1369	1.66269	1.12469	1322	1.07545		1.36218	1.02477	1720	1.44308	1.06979	1691	1.52212	1.10938	1508	1.06798		D-008909-01	M-008909-02
W1	J08	W1:J08	RAB33B	2.71794	0.734044	456	3.02104	0.821079	586	3.04515	0.843441	547	0.799521		1.39399	0.975055	1598	1.45509	0.995384	1385	1.56307	1.0573	1471	1.00925		1.46538	1.10241	1280	1.61423	1.19667	1097	1.8237	1.32918	741	1.20942		D-008909-04	M-008909-02
W1	J09	W1:J09	RAB33B	3.34465	0.903303	859	2.91182	0.791393	851	3.09769	0.857996	821	0.850897		1.50378	1.05185	1820	1.47759	1.01078	1760	1.54703	1.04646	1692	1.03636		1.17987	0.887624	1806	1.22445	0.907717	1692	1.32082	0.962665	1736	0.919335		D-008909-05	M-008909-02
W1	J10	W1:J10	RAB33B	3.67136	0.991538	528	3.62302	0.984688	617	3.44048	0.95294	558	0.976389		1.48644	1.03972	1222	1.5715	1.07502	1071	1.63356	1.10498	708	1.07324		1.30926	0.984965	1337	1.39015	1.03055	1121	1.57377	1.14702	695	1.05418		D-008909-18	M-008909-02
W1	J11	W1:J11	ZKSCAN5	3.37569	0.911684	680	3.56525	0.968987	680	3.46826	0.960636	717	0.947102		1.12205	0.784843	671	1.32797	0.908424	1550	1.41462	0.956891	1170	0.883386		1.25868	0.946914	1692	1.25629	0.931324	1591	1.33866	0.975666	1325	0.951301		D-013583-01	M-013583-01
W1	J12	W1:J12	ZKSCAN5	3.47605	0.93879	487	3.72842	1.01334	657	3.52491	0.976324	597	0.97615		1.49613	1.0465	1460	1.54969	1.0601	1156	1.74478	1.18022	1082	1.09561		1.50252	1.13035	1370	1.55226	1.15073	1235	1.67698	1.22225	843	1.16778		D-013583-02	M-013583-01
W1	J13	W1:J13	ZKSCAN5	3.79767	1.02565	421	3.72901	1.0135	594	3.80447	1.05376	500	1.03097		1.45132	1.01516	942	1.44067	0.985519	935	1.5239	1.03081	860	1.01049		1.38838	1.04449	1191	1.51876	1.1259	829	1.51135	1.10153	747	1.09064		D-013583-03	M-013583-01
W1	J14	W1:J14	ZKSCAN5	3.81045	1.0291	629	4.36657	1.18678	653	4.15775	1.15161	603	1.1225		1.56884	1.09736	1243	1.59184	1.08893	1111	1.65997	1.12285	1073	1.10305		1.44928	1.0903	1338	1.4479	1.07337	1077	1.54549	1.12641	1152	1.09669		D-013583-04	M-013583-01
W1	J23	W1:J23	siCTL	3.56425	0.96261	770	3.71047	1.00846	784	3.51964	0.974866	743	0.981978		1.33434	0.933331	1096	1.46191	1.00005	1578	1.40418	0.949825	1596	0.961067		1.36123	1.02406	1646	1.17397	e	1584	1.39547	1.01707	1492	1.02056
W1	K02	W1:K02	siCTL	3.56335	0.962368	671	3.88931	1.05706	735	3.69463	1.02333	742	1.01426		1.22736	0.858504	1589	1.30225	0.890834	1037	1.35765	0.918355	3251	0.889231		1.18602	0.892245	1723	1.18116	0.875624	1668	1.27121	0.926504	1638	0.898125
W1	K03	W1:K03	siCTL	3.83392	1.03544	647	4.00684	1.08901	812	3.25407	0.901309	701	1.00858		1.46744	1.02643	1634	1.50057	1.02649	1641	1.51331	1.02365	1626	1.02552		1.38143	1.03926	1772	1.49185	1.10595	1464	1.57459	1.14762	1606	1.09761
W1	K04	W1:K04	siNIPBL	1.49627	0.404102	699	1.42546	0.387421	748	1.40183	0.388277	769	0.393266		1.42208	0.994704	1680	1.43024	0.978384	1690	1.51258	1.02315	1657	0.998747		1.37849	1.03704	1713	1.4661	1.08686	1414	1.53969	1.12219	1560	1.08203
W1	K05	W1:K05	siWAPL	3.78599	1.0225	786	3.79862	1.03242	758	3.54905	0.983013	701	1.01264		1.42087	0.993861	1791	1.47841	1.01134	1683	1.59021	1.07566	1680	1.02695		1.42394	1.07123	1802	1.54867	1.14807	1673	1.49039	1.08625	1695	1.10185
W1	K06	W1:K06	siPDS5A+B	6.24676	1.68708	612	5.8384	1.5868	568	5.84122	1.61789	610	1.63059		1.29191	0.903657	1372	1.30136	0.890225	1474	1.39955	0.946693	1596	0.913525		1.26193	0.949358	1658	1.22907	0.911143	1577	1.26213	0.919886	1503	0.926796
W1	K07	W1:K07	siCTL	3.67868	0.993515	770	3.49258	0.949237	794	3.40005	0.941743	746	0.961498		1.3786	0.964293	1543	1.38501	0.947443	1656	1.44524	0.977604	1599	0.963113		1.30671	0.983045	1676	1.324	0.981518	1570	1.33136	0.970347	1613	0.978304
W1	K08	W1:K08	siCTL	3.45964	0.934358	694	3.36357	0.914174	667	3.16198	0.875801	783	0.908111		1.33629	0.934697	1635	1.34483	0.919956	1604	1.39356	0.942647	1659	0.932433		1.27757	0.961122	1639	1.27951	0.948536	1626	1.28338	0.935373	1638	0.948344
W1	K09	W1:K09	siCTL	3.30618	0.892912	747	3.51274	0.954716	697	3.71503	1.02898	727	0.958871		1.4593	1.02074	1590	1.41573	0.968462	1627	1.47683	0.998968	1642	0.996056		1.32279	0.99514	1633	1.38353	1.02564	1624	1.31425	0.957872	1396	0.992885
W1	K10	W1:K10	siCTL	3.27695	0.885018	752	3.31776	0.901724	742	3.84258	1.06431	755	0.950351		1.32251	0.925059	1577	1.38133	0.944923	1672	1.39326	0.942441	1698	0.937475		1.28129	0.963917	1692	1.28465	0.952341	1619	1.30151	0.948592	1635	0.95495
W1	K11	W1:K11	siCTL	3.62193	0.978186	726	3.63635	0.988312	738	3.88362	1.07568	730	1.01406		1.35823	0.950045	1666	1.42584	0.975377	1540	1.54131	1.04259	1598	0.989336		1.35201	1.01712	1696	1.38763	1.02869	1534	1.37037	0.998776	1440	1.01486
W1	K12	W1:K12	siNIPBL	1.48235	0.400344	661	1.51366	0.411394	782	1.42769	0.39544	729	0.402393		1.39177	0.973502	1623	1.44653	0.989525	1561	1.65202	1.11748	1598	1.02683		1.7907	1.34715	1553	1.8997	1.4083	1529	1.98057	1.44351	1112	1.39965
W1	K13	W1:K13	siWAPL	3.86766	1.04455	782	3.63993	0.989285	726	3.60115	0.997443	816	1.01043		1.57959	1.10488	1610	1.57917	1.08026	1523	1.65511	1.11956	1574	1.10157		1.86884	1.40594	1267	2.07339	1.53706	1446	2.03445	1.48278	1474	1.47526
W1	K14	W1:K14	siPDS5A+B	5.49691	1.48457	662	6.14202	1.66932	610	6.26143	1.73428	582	1.62939		1.30672	0.914013	1640	1.36017	0.930452	1412	1.44302	0.976099	1656	0.940188		1.29153	0.971625	1715	1.35361	1.00347	1609	1.38111	1.0066	1549	0.993899
W1	K15	W1:K15	siCTL	3.49949	0.945121	775	3.73106	1.01405	735	3.71706	1.02955	754	0.99624		1.45055	1.01462	1692	1.48443	1.01545	1650	1.54436	1.04465	1637	1.02491		1.36036	1.0234	1685	1.41842	1.05151	1565	1.39112	1.0139	1575	1.0296
W1	K16	W1:K16	siCTL	3.41543	0.922417	721	3.5689	0.969981	771	3.54307	0.981355	777	0.957917		1.39644	0.976767	1664	1.40799	0.963161	1627	1.40904	0.953115	1632	0.964348		1.2247	0.921343	1663	1.31035	0.971399	1634	1.27094	0.926305	1641	0.939682
W1	K17	W1:K17	siCTL	3.62603	0.979295	719	3.66252	0.995424	839	3.7719	1.04474	830	1.00648		1.47008	1.02828	1724	1.53761	1.05183	1528	1.51886	1.0274	1620	1.03584		1.40159	1.05442	1733	1.43078	1.06068	1588	1.3719	0.999893	1600	1.03833
W1	K18	W1:K18	siCTL	3.6884	0.996138	741	3.59776	0.977825	823	3.62677	1.00454	777	0.992834		1.35051	0.94464	1649	1.42664	0.97592	1275	1.45448	0.983853	1563	0.968138		1.29605	0.975024	1610	1.4046	1.04126	1425	1.31987	0.961969	1597	0.992753
W1	K19	W1:K19	siCTL	3.65089	0.986008	766	3.24348	0.881536	767	4.11369	1.13941	649	1.00232		1.45141	1.01522	1639	1.48776	1.01773	1607	1.4344	0.970267	1658	1.00107		1.41026	1.06094	1735	1.39279	1.03251	1534	1.36695	0.996285	1587	1.02991
W1	K20	W1:K20	siNIPBL	1.61349	0.435761	739	1.50421	0.408824	771	1.57014	0.434895	780	0.426493		2.94651	2.061	1472	3.54245	2.42329	1493	3.56554	2.41183	1274	2.29871		1.99072	1.49763	1697	2.16919	1.60808	1443	2.21312	1.613	1581	1.5729
W1	K21	W1:K21	siWAPL	3.92986	1.06135	767	3.66758	0.996801	795	3.5801	0.991612	772	1.01659		3.7669	2.63484	1347	3.47498	2.37713	1436	3.67386	2.4851	1498	2.49902		2.10174	1.58115	1715	2.28557	1.69435	1671	2.29949	1.67595	1446	1.65048
W1	K22	W1:K22	siPDS5A+B	6.4115	1.73158	658	5.16789	1.40456	696	5.95391	1.64911	693	1.59508		3.42656	2.39678	1164	4.12099	2.81905	1042	3.3877	2.29154	1138	2.50246		1.95126	1.46794	1558	2.13759	1.58465	1571	2.14184	1.56105	1212	1.53788
W1	K23	W1:K23	siCTL	3.76747	1.01749	668	4.01515	1.09127	681	3.41674	0.946365	798	1.01837		1.44306	1.00938	1690	1.45051	0.99225	1540	1.46369	0.99008	1439	0.997237		1.39792	1.05166	1609	1.45715	1.08023	1554	1.45755	1.06232	1489	1.06474
W1	L02	W1:L02	siCTL	3.75764	1.01484	669	3.83992	1.04364	673	3.74169	1.03637	711	1.03162		1.23591	0.864481	1686	1.21056	0.828108	1528	1.3266	0.897351	3224	0.863313		1.14302	0.859895	1699	1.15839	0.858742	1707	1.29344	0.942704	1452	0.887114
W1	L03	W1:L03	USP40	3.65717	0.987705	675	3.87303	1.05264	707	3.70595	1.02647	781	1.02227		1.41205	0.987691	1651	1.49874	1.02524	1094	1.54738	1.04669	1208	1.01987		1.38521	1.0421	1711	1.38945	1.03004	1433	1.48869	1.08501	1393	1.05238		D-006088-01	M-006088-01
W1	L04	W1:L04	USP40	4.10683	1.10915	331	3.85191	1.0469	443	4.48951	1.2435	364	1.13318		1.38409	0.968128	877	1.51474	1.03619	771	1.55622	1.05267	693	1.019		1.27753	0.961093	984	1.4378	1.06588	313	1.58417	1.1546	360	1.06052		D-006088-02	M-006088-01
W1	L05	W1:L05	USP40	3.71657	1.00375	659	3.73212	1.01434	670	3.56614	0.987745	684	1.00194		1.4138	0.98891	1387	1.52458	1.04292	1525	1.59962	1.08203	1537	1.03795		1.34925	1.01505	1656	1.4004	1.03815	1553	1.41582	1.0319	1299	1.02837		D-006088-03	M-006088-01
W1	L06	W1:L06	USP40	4.74008	1.28017	373	4.29925	1.16848	460	4.43058	1.22718	486	1.22528		1.62984	1.14003	962	1.6512	1.12954	860	1.82426	1.23398	694	1.16785		1.62172	1.22002	832	1.58405	1.1743	803	1.71833	1.25238	566	1.21557		D-006088-04	M-006088-01
W1	L15	W1:L15	DDX3X	4.30455	1.16254	682	4.10392	1.11539	647	3.42034	0.947363	739	1.0751		1.62506	1.13668	1539	1.65658	1.13322	1380	1.64494	1.11268	1162	1.12753		1.41624	1.06544	1294	1.51111	1.12023	1542	1.5032	1.09559	1390	1.09375		D-006874-01	M-006874-01
W1	L16	W1:L16	DDX3X	3.61185	0.975465	634	3.98737	1.08372	583	3.69481	1.02338	595	1.02752		1.53908	1.07655	1359	1.57197	1.07534	1340	1.57101	1.06268	1378	1.07152		1.57409	1.18419	1472	1.59098	1.17943	1525	1.64299	1.19748	1258	1.18703		D-006874-02	M-006874-01
W1	L17	W1:L17	DDX3X	3.55804	0.960934	790	3.7688	1.02431	736	3.64426	1.00938	777	0.99821		1.58362	1.10769	1493	1.64837	1.1276	1368	1.58528	1.07233	1310	1.10254		1.45939	1.0979	1649	1.51461	1.12282	1538	1.61807	1.17931	1206	1.13334		D-006874-04	M-006874-01
W1	L18	W1:L18	DDX3X	3.58283	0.967627	726	4.01489	1.0912	769	3.90936	1.08281	678	1.04721		1.50828	1.055	1547	1.54933	1.05985	1419	1.58824	1.07433	1358	1.06306		1.52557	1.14769	1611	1.55623	1.15367	1526	1.5389	1.1216	1359	1.14099		D-006874-17	M-006874-01
W1	L19	W1:L19	siCTL	3.7645	1.01669	751	3.11929	0.847783	750	3.7742	1.04537	679	0.969949		1.56899	1.09746	1689	1.64379	1.12447	1574	1.66265	1.12466	1610	1.11553		1.43089	1.07646	1704	1.42398	1.05564	1709	1.45528	1.06066	1622	1.06425
W1	L20	W1:L20	siCTL	3.56283	0.962225	752	3.50435	0.952438	735	3.94978	1.09401	765	1.00289		1.5524	1.08586	1731	1.59215	1.08914	1591	1.47919	1.00057	1622	1.05852		1.4408	1.08392	1747	1.39455	1.03382	1692	1.39701	1.01819	1286	1.04531
W1	L21	W1:L21	siCTL	3.78767	1.02295	735	3.33459	0.906299	759	3.99364	1.10615	674	1.0118		1.67322	1.17037	1737	1.65158	1.1298	1642	1.67168	1.13077	1658	1.14365		1.26411	0.950994	1844	1.48716	1.10247	1663	1.46967	1.07115	1349	1.04154
W1	L22	W1:L22	siCTL	3.43354	0.927307	745	3.4565	0.939431	750	3.5599	0.986018	782	0.950918		1.62762	1.13848	1728	1.66937	1.14197	1488	1.57134	1.0629	1600	1.11445		1.46277	1.10045	1682	1.47968	1.09692	1692	1.43288	1.04433	1570	1.08057
W1	L23	W1:L23	siCTL	3.8294	1.03422	741	3.71834	1.0106	774	3.64437	1.00941	666	1.01808		1.50494	1.05266	1596	1.64559	1.1257	1365	1.49948	1.01429	1567	1.06422		1.45113	1.09169	1369	1.47001	1.08976	1624	1.48367	1.08135	1489	1.0876
W1	M02	W1:M02	siCTL	3.55201	0.959303	599	3.65967	0.994651	770	3.83331	1.06175	750	1.00523		1.23835	0.866188	1707	1.27599	0.872868	1724	1.51246	1.02307	2822	0.920708		1.26515	0.951778	1715	1.27066	0.941971	1679	1.32481	0.965572	1581	0.953107
W1	M03	W1:M03	YARS	3.18899	0.861262	654	3.63551	0.988084	559	3.28911	0.911013	603	0.92012		1.39772	0.977668	1589	1.49561	1.0231	1200	1.48558	1.00489	1025	1.00189		1.3459	1.01253	1628	1.43691	1.06522	1073	1.52024	1.10801	534	1.06192		D-011498-01	M-011498-01
W1	M04	W1:M04	YARS	3.94952	1.06666	425	3.9867	1.08353	518	3.75495	1.04004	507	1.06341		1.53319	1.07242	1298	1.63219	1.11653	1129	1.71244	1.15834	958	1.11576		1.35308	1.01793	1563	1.62242	1.20274	726	1.80216	1.31348	497	1.17805		D-011498-02	M-011498-01
W1	M05	W1:M05	YARS	4.18055	1.12906	720	4.00171	1.08761	718	3.82868	1.06046	759	1.09238		1.38994	0.972225	1760	1.52068	1.04025	1603	1.6018	1.08351	1570	1.03199		1.28273	0.965001	1771	1.42987	1.06	1520	1.42348	1.03748	1634	1.02083		D-011498-03	M-011498-01
W1	M06	W1:M06	YARS	3.6396	0.982959	633	3.34976	0.910422	638	3.69687	1.02396	591	0.972446		1.45313	1.01642	1399	1.53602	1.05075	1208	1.70345	1.15226	1116	1.07314		1.47076	1.10646	1197	1.45524	1.07881	1110	1.59507	1.16254	771	1.11594		D-011498-04	M-011498-01
W1	M07	W1:M07	RPS23	3.55641	0.960493	359	3.54125	0.962466	358	3.2859	0.910125	291	0.944361		1.52011	1.06327	459	1.62315	1.11035	348	1.63909	1.10873	275	1.09411		1.42016	1.0684	673	1.52637	1.13154	391	1.45351	1.05938	1562	1.08644		D-011154-01	M-011154-01
W1	M08	W1:M08	RPS23	3.57831	0.966407	424	3.93977	1.07078	411	3.62013	1.0027	396	1.01329		1.59672	1.11686	496	1.54351	1.05587	330	1.69393	1.14582	487	1.10619		1.41697	1.06599	1350	1.54134	1.14264	767	1.43415	1.04526	2074	1.08463		D-011154-02	M-011154-01
W1	M09	W1:M09	RPS23	3.94387	1.06514	372	3.69268	1.00362	350	3.65027	1.01105	257	1.0266		1.62603	1.13736	387	1.84637	1.26305	227	1.92083	1.2993	286	1.23324		1.53042	1.15134	519	1.71674	1.27267	254	1.55998	1.13697	764	1.18699		D-011154-03	M-011154-01
W1	M10	W1:M10	RPS23	2.89696	0.782391	192	3.45209	0.938234	336	3.32832	0.921874	331	0.880833		1.64943	1.15373	344	1.80253	1.23306	206	1.92599	1.3028	209	1.22986		1.46991	1.10582	516	1.62799	1.20687	609	1.57078	1.14484	612	1.15251		D-011154-04	M-011154-01
W1	M11	W1:M11	KAT2B	3.97452	1.07341	584	3.76475	1.02321	665	3.82048	1.05819	609	1.05161		1.6015	1.1202	1625	1.68917	1.15551	1215	1.78143	1.20501	1367	1.16024		1.55131	1.16706	1352	1.62231	1.20266	1250	1.78073	1.29786	892	1.22253		D-005055-01	M-005055-00
W1	M12	W1:M12	KAT2B	3.36826	0.909677	741	3.32899	0.904776	770	3.59965	0.997026	709	0.93716		1.49616	1.04652	1658	1.46313	1.00089	1693	1.62299	1.09783	1624	1.04841		1.30529	0.981973	1676	1.43478	1.06364	1658	1.43106	1.04301	1574	1.02954		D-005055-02	M-005055-00
W1	M13	W1:M13	KAT2B	3.96194	1.07002	456	4.22062	1.14711	568	4.07109	1.1276	612	1.11491		1.62715	1.13814	1264	1.66267	1.13738	1080	1.78126	1.2049	1066	1.16014		1.55368	1.16884	1041	1.58883	1.17784	1280	1.68351	1.22701	1120	1.19123		D-005055-03	M-005055-00
W1	M14	W1:M14	KAT2B	4.1806	1.12907	392	3.4586	0.940002	532	3.80955	1.05516	468	1.04141		1.75296	1.22614	1241	1.82764	1.25023	993	1.91713	1.2968	918	1.25773		1.55572	1.17037	1287	1.87033	1.38652	932	1.93896	1.41318	671	1.32336		D-005055-04	M-005055-00
W1	M15	W1:M15	PCNA	4.09354	1.10556	634	3.82824	1.04047	437	3.62576	1.00426	480	1.05009		1.74453	1.22025	1035	1.71909	1.17597	574	1.96148	1.3268	395	1.24101		1.51353	1.13864	1009	1.64375	1.21855	776	2.12396	1.54802	371	1.30174		D-003289-05	M-003289-02
W1	M16	W1:M16	PCNA	4.23435	1.14359	451	4.20623	1.1432	472	4.23438	1.17283	466	1.15321		1.96185	1.37225	622	1.9274	1.31848	598	1.83827	1.24345	726	1.3114		1.49628	1.12566	1014	1.57961	1.17101	844	1.67009	1.21722	665	1.1713		D-003289-07	M-003289-02
W1	M17	W1:M17	PCNA	4.10539	1.10876	613	3.78035	1.02745	628	3.56063	0.986219	511	1.04081		1.98739	1.39013	1154	2.20043	1.50525	927	2.19681	1.48599	1044	1.46045		1.67571	1.26064	1334	1.67579	1.24231	942	2.07055	1.50909	738	1.33735		D-003289-09	M-003289-02
W1	M18	W1:M18	PCNA	3.26617	0.882106	584	3.41736	0.928793	591	3.44264	0.953538	503	0.921479		1.72089	1.20371	1145	1.78466	1.22083	953	1.78187	1.20531	1044	1.20995		1.53895	1.15776	1139	1.41023	1.04544	718	1.8599	1.35557	617	1.18626		D-003289-10	M-003289-02
W1	M19	W1:M19	siCTL	3.96439	1.07068	750	3.36134	0.913569	783	3.56579	0.98765	675	0.990632		1.60712	1.12414	1655	1.67776	1.14771	1589	1.65589	1.12009	1675	1.13065		1.46167	1.09962	1689	1.45467	1.07839	1764	1.4501	1.05689	1718	1.0783
W1	M20	W1:M20	siCTL	3.65754	0.987804	706	3.5068	0.953102	702	3.14765	0.871833	756	0.93758		1.56796	1.09674	1752	1.60959	1.10107	1744	1.70339	1.15222	1636	1.11668		1.45881	1.09747	1674	1.39911	1.03719	1467	1.47319	1.07371	1614	1.06946
W1	M21	W1:M21	siCTL	3.92577	1.06025	725	3.60048	0.978562	736	3.64405	1.00932	728	1.01604		1.58952	1.11182	1779	1.625	1.11162	1639	1.67042	1.12992	1640	1.11779		1.4535	1.09347	1534	1.4871	1.10243	1554	1.52218	1.10942	1477	1.10177
W1	M22	W1:M22	siCTL	3.32253	0.897328	740	3.32054	0.90248	768	3.55216	0.983874	702	0.927894		1.68597	1.17928	1760	1.7237	1.17913	1650	1.74025	1.17716	1608	1.17852		1.48662	1.11839	1618	1.42919	1.05949	1704	1.50749	1.09871	1585	1.0922
W1	M23	W1:M23	siCTL	3.57499	0.96551	739	3.82862	1.04057	737	3.53848	0.980085	606	0.995388		1.55018	1.08431	1662	1.5946	1.09082	1541	1.60224	1.0838	1501	1.08631		1.39531	1.0497	1551	1.43738	1.06557	1584	1.46273	1.06609	1224	1.06045
W1	N02	W1:N02	siCTL	3.70059	0.999432	650	3.63718	0.988538	705	4.23992	1.17437	669	1.05411		1.29728	0.90741	1586	1.27939	0.87519	1677	1.43959	0.97378	3997	0.918793		1.30697	0.983241	1628	1.30738	0.969197	1643	1.23677	0.901403	1391	0.95128
W1	N03	W1:N03	siCTL	3.46328	0.93534	681	3.61514	0.982548	740	3.89386	1.07852	598	0.998801		1.47578	1.03227	1726	1.63017	1.11515	1631	1.62128	1.09668	1596	1.08136					1.54004	1.14167	1744	1.66866	1.21618	1536	1.17893
W1	N04	W1:N04	siNIPBL	1.47896	0.399427	709	1.60853	0.437177	703	1.59289	0.441198	713	0.425934		1.52627	1.06758	1688	1.41069	0.965012	1669	1.54394	1.04437	1680	1.02565		1.57002	1.18113	1201	1.59819	1.18478	1705	1.55303	1.1319	1589	1.16594
W1	N05	W1:N05	siWAPL	3.64052	0.983207	699	3.87643	1.05356	764	3.56684	0.98794	727	1.00824		1.55421	1.08712	1700	1.55288	1.06228	1618	1.64636	1.11364	1647	1.08768		1.5108	1.13658	1721	1.6768	1.24305	1625	1.67166	1.21837	1592	1.19933
W1	N06	W1:N06	siPDS5A+B	6.43185	1.73707	568	5.93874	1.61407	695	6.17359	1.70995	531	1.68703		1.40558	0.983162	1570	1.3431	0.918778	1555	1.48714	1.00595	1636	0.969295		1.32613	0.997654	1724	1.30554	0.967834	1736	1.398	1.01892	1506	0.994801
W1	N07	W1:N07	siCTL	3.45874	0.934113	678	3.85049	1.04651	704	3.55517	0.984708	761	0.988445		1.39758	0.977568	1708	1.48288	1.01439	1602	1.52591	1.03217	1578	1.00804		1.35108	1.01643	1716	1.35841	1.00703	1639	1.3931	1.01535	1486	1.01293
W1	N08	W1:N08	siCTL	3.83324	1.03526	723	3.98104	1.08199	489	3.83583	1.06244	722	1.0599		1.48399	1.03801	1667	1.40871	0.96366	1706	1.46852	0.993348	1629	0.998339		1.38257	1.04011	1667	1.39781	1.03624	1584	1.40036	1.02064	1536	1.03233
W1	N09	W1:N09	siCTL	3.92015	1.05873	763	3.84241	1.04432	417	3.88483	1.07602	657	1.05969		1.48825	1.04099	1625	1.49528	1.02288	1475	1.50168	1.01578	1533	1.02655		1.40566	1.05749	1597	1.4262	1.05728	1538	1.38834	1.01187	1526	1.04221
W1	N10	W1:N10	siCTL	3.69167	0.997022	739	3.75947	1.02178	677	3.57716	0.990797	755	1.0032		1.51156	1.05729	1347	1.49419	1.02213	1516	1.53063	1.03536	1605	1.03826		1.35205	1.01716	1638	1.3658	1.01251	1645	1.39496	1.0167	1493	1.01545
W1	N11	W1:N11	siCTL	3.29666	0.89034	771	3.80079	1.033	688	4.0572	1.12376	748	1.0157		1.49867	1.04828	1628	1.50565	1.02997	1600	1.64712	1.11416	1093	1.06414		1.35043	1.01594	1694	1.43778	1.06586	1649	1.41994	1.0349	1515	1.0389
W1	N12	W1:N12	siNIPBL	1.67901	0.453455	685	1.77177	0.481544	682	1.62685	0.450602	773	0.461867		1.68277	1.17705	1585	1.55043	1.0606	1585	1.53609	1.03906	1632	1.09224		1.98106	1.49036	1487	1.98788	1.47367	1521	1.93377	1.4094	1536	1.45781
W1	N13	W1:N13	siWAPL	3.80806	1.02846	638	3.83563	1.04247	730	3.88308	1.07553	671	1.04882		1.60138	1.12012	1632	1.65812	1.13427	1594	1.68875	1.14232	1652	1.13224		1.82186	1.37059	1566	2.018	1.496	1496	2.11607	1.54227	1430	1.46962
W1	N14	W1:N14	siPDS5A+B	6.47181	1.74787	585	5.93998	1.61441	644	6.37905	1.76686	476	1.70971		1.51487	1.05961	1667	1.41731	0.969539	1703	1.52931	1.03447	1696	1.02121		1.33263	1.00254	1684	1.36196	1.00965	1511	1.32751	0.967541	1550	0.993245
W1	N15	W1:N15	siCTL	4.36917	1.18	724	4.30133	1.16905	696	3.75871	1.04108	717	1.13004		1.50579	1.05326	1678	1.5286	1.04567	1593	1.58066	1.06921	1525	1.05604		1.37559	1.03486	1655	1.40011	1.03794	1627	1.46979	1.07124	1393	1.04801
W1	N16	W1:N16	siCTL	3.61066	0.975144	738	3.92054	1.06555	731	3.53301	0.97857	630	1.00642		1.46454	1.0244	1648	1.56413	1.06997	1624	1.53227	1.03647	1615	1.04362		1.35725	1.02106	1654	1.43315	1.06243	1573	1.34004	0.976672	1537	1.02006
W1	N17	W1:N17	siCTL	4.08167	1.10235	776	3.73192	1.01429	873	3.96347	1.0978	623	1.07148		1.50064	1.04965	1692	1.52393	1.04247	1660	1.59479	1.07876	1625	1.05696		1.3977	1.0515	1622	1.45603	1.0794	1556	1.45096	1.05751	1434	1.0628
W1	N18	W1:N18	siCTL	3.94541	1.06555	705	3.75036	1.0193	675	3.75461	1.03995	638	1.0416		1.51511	1.05978	1702	1.50626	1.03039	1670	1.51388	1.02403	1677	1.03807		1.4369	1.08099	1668	1.41964	1.05241	1637	1.342	0.978102	1551	1.03717
W1	N19	W1:N19	siCTL	3.91139	1.05636	803	4.14262	1.12591	727	3.63517	1.00686	728	1.06305		1.44278	1.00918	1668	1.5276	1.04498	1610	1.53854	1.04072	1563	1.03163		1.44795	1.0893	1618	1.40635	1.04257	1630	1.44508	1.05323	1582	1.0617
W1	N20	W1:N20	siNIPBL	1.70598	0.460741	674	1.76707	0.480267	712	1.75878	0.487143	697	0.476051		3.74285	2.61801	1588	3.31772	2.26955	1642	3.39725	2.29799	1383	2.39519		2.10745	1.58545	1672	2.4077	1.7849	1555	2.35525	1.71659	1380	1.69564
W1	N21	W1:N21	siWAPL	4.01715	1.08493	700	3.54797	0.964293	748	4.53651	1.25652	681	1.10191		3.77319	2.63924	1543	3.77079	2.57949	1419	3.94889	2.67114	1332	2.62996		2.16927	1.63195	1306	2.36451	1.75287	1558	2.33373	1.70091	1436	1.69524
W1	N22	W1:N22	siPDS5A+B	6.51473	1.75946	477	6.16942	1.67677	543	6.32588	1.75214	450	1.72945		3.74121	2.61687	1599	3.73752	2.55673	1239	3.46748	2.3455	1353	2.50637		2.19228	1.64926	1781	2.33387	1.73016	1410	2.1846	1.59222	1541	1.65721
W1	N23	W1:N23	siCTL	3.63412	0.98148	729	3.96697	1.07817	706	3.79179	1.05025	628	1.03663		1.5413	1.0781	1525	1.56958	1.0737	1541	1.64984	1.116	1593	1.08927		1.39877	1.0523	1374	1.43163	1.0613	1667	1.56287	1.13908	1129	1.08423
W1	O02	W1:O02	siCTL	3.52568	0.952191	712	3.81993	1.03821	794	3.30477	0.915352	676	0.968584		1.35199	0.945675	1704	1.59504	1.09112	1377	1.77368	1.19977	3864	1.07885		1.2744	0.958739	1829	1.25434	0.929875	1680	1.33309	0.971609	1805	0.953408
W1	O03	W1:O03	siCTL	3.68848	0.99616	595	4.00932	1.08968	681	3.41115	0.944816	774	1.01022		1.497	1.04711	1733	1.57952	1.0805	1584	1.63223	1.10408	1490	1.07723		1.41373	1.06355	1756	1.51758	1.12502	1679	1.57822	1.15026	1776	1.11295
W1	O04	W1:O04	siNIPBL	1.49795	0.404557	701	1.4866	0.404038	666	1.50874	0.417888	752	0.408828		1.48653	1.03978	1562	1.59405	1.09044	1554			1	1.06511		1.31017	0.985645	1754	1.59891	1.18531	1639	1.66567	1.214	1573	1.12832
W1	O05	W1:O05	siWAPL	3.81992	1.03166	738	3.68372	1.00119	789	3.4765	0.962916	786	0.998587		1.55469	1.08746	1660	1.6392	1.12133	1576	1.71349	1.15905	1566	1.12261		1.54655	1.16347	1717	1.55919	1.15587	1723	1.66789	1.21562	1700	1.17832
W1	O06	W1:O06	siPDS5A+B	5.92295	1.59963	570	6.21305	1.68863	568	6.56931	1.81956	571	1.70261		1.26793	0.886883	1693	1.51926	1.03928	1519	1.4838	1.00369	1526	0.976618		1.2544	0.943692	1690	1.33316	0.988308	1616	1.36492	0.994801	1490	0.975601
W1	O07	W1:O07	siCTL	3.70252	0.999952	690	3.48565	0.947354	763	3.75058	1.03883	652	0.995379		1.39733	0.977393	1729	1.50173	1.02729	1555	1.54431	1.04462	1644	1.01643		1.4243	1.0715	1631	1.41602	1.04973	1525	1.41741	1.03306	1511	1.05143
W1	O08	W1:O08	siCTL	3.67784	0.993286	768	3.91713	1.06462	700	3.44525	0.954261	762	1.00406		1.38457	0.968464	1413	1.52442	1.04281	1404	1.5723	1.06355	1408	1.02494		1.2901	0.970545	1585	1.41769	1.05097	1492	1.44569	1.05368	1482	1.02506
W1	O09	W1:O09	siCTL	3.61275	0.975708	782	3.71412	1.00945	778	4.1328	1.1447	668	1.04329		1.48879	1.04136	1645	1.59367	1.09018	1434	1.54239	1.04332	1549	1.05829		1.43678	1.08089	1606	1.43839	1.06632	1543	1.39282	1.01514	1690	1.05412
W1	O10	W1:O10	siCTL	3.77208	1.01874	801	3.8494	1.04622	723	3.56978	0.988753	811	1.0179		1.52412	1.06607	1631	1.59998	1.0945	1471	1.42136	0.96145	1504	1.04067		1.38671	1.04323	1623	1.42191	1.0541	1677	1.42364	1.0376	1506	1.04498
W1	O11	W1:O11	siCTL	3.58234	0.967494	730	3.84963	1.04628	703	3.57185	0.989326	696	1.00103		1.48603	1.03943	1636	1.59086	1.08826	1507	1.64597	1.11338	1531	1.08036		1.45119	1.09174	1635	1.32999	0.985955	1408	1.46833	1.07017	1487	1.04929
W1	O12	W1:O12	siNIPBL	1.66271	0.449055	744	1.74562	0.474436	620	1.6274	0.450755	724	0.458082		1.63742	1.14533	1630	1.68261	1.15102	1538	1.59353	1.07791	1349	1.12475		1.78983	1.3465	1471	1.98674	1.47283	1361	2.16449	1.57756	1280	1.46563
W1	O13	W1:O13	siWAPL	3.73533	1.00881	750	3.51603	0.95561	788	4.01243	1.11136	640	1.02526		1.55258	1.08598	1552	1.63091	1.11566	1581	1.66741	1.12788	1568	1.10984		1.9488	1.46609	1488	1.9753	1.46434	1176	2.26095	1.64786	1329	1.5261
W1	O14	W1:O14	siPDS5A+B	6.13588	1.65714	597	6.18882	1.68204	589	5.93469	1.64378	559	1.66099		1.45437	1.01729	1683	1.60497	1.09791	1515	1.4353	0.970875	1537	1.02869		1.29493	0.974184	1714	1.49129	1.10553	1481	1.48433	1.08184	1517	1.05385
W1	O15	W1:O15	siCTL	3.79831	1.02582	696	3.95043	1.07368	694	4.0209	1.1137	620	1.07107		1.53355	1.07267	1641	1.60947	1.10099	1563	1.55092	1.04908	1313	1.07425		1.43152	1.07694	1684	1.46382	1.08517	1449	1.54475	1.12587	1449	1.09599
W1	O16	W1:O16	siCTL	3.76831	1.01772	779	3.94764	1.07292	745	3.02859	0.838856	603	0.976498		1.5339	1.07292	1641	1.58855	1.08668	1283	1.57786	1.06731	1511	1.07564		1.33526	1.00452	1747	1.4651	1.08611	1532	1.49351	1.08853	1673	1.05972
W1	O17	W1:O17	siCTL	3.7022	0.999866	773	3.73119	1.01409	753	4.06884	1.12698	741	1.04698		1.50883	1.05538	1687	1.61083	1.10192	1452	1.62437	1.09877	1494	1.08536		1.45196	1.09231	1505	1.52937	1.13376	1399	1.60256	1.16801	1433	1.13136
W1	O18	W1:O18	siCTL	3.36643	0.909184	759	3.86863	1.05144	707	3.13733	0.868975	772	0.943201		1.55607	1.08843	1620	1.70143	1.1639	1509	1.60039	1.08255	1554	1.11162		1.37151	1.03179	1436	1.51806	1.12538	1484	1.56043	1.1373	1352	1.09816
W1	O19	W1:O19	siCTL	3.8712	1.04551	746	4.0654	1.10492	694	3.86157	1.06957	627	1.07333		1.52604	1.06742	1610	1.77501	1.21423	1296	1.66536	1.1265	1444	1.13605		1.45893	1.09756	1617	1.48973	1.10437	1528	1.54841	1.12854	1413	1.11016
W1	O20	W1:O20	siNIPBL	1.60102	0.432393	760	1.58316	0.430281	646	1.55042	0.429433	789	0.430702		3.50368	2.45072	1454	4.05026	2.77066	1224	3.98789	2.69752	1249	2.63963		2.27028	1.70794	1554	2.44531	1.81278	1315	2.59235	1.8894	1230	1.80337
W1	O21	W1:O21	siWAPL	3.37086	0.91038	650	3.81367	1.03651	715	3.91725	1.085	693	1.01063		3.96077	2.77045	1392	4.34984	2.97559	1094	3.86088	2.61161	1361	2.78588		2.15389	1.62038	1313	2.44309	1.81113	1384	2.534	1.84687	1255	1.75946
W1	O22	W1:O22	siPDS5A+B	5.9978	1.61985	453	6.37879	1.73367	543				1.67676		3.55837	2.48898	1143	3.73541	2.55528	1168	4.05356	2.74195	1174	2.5954		1.99185	1.49847	1723	2.41263	1.78854	1419	2.52143	1.83772	1216	1.70825
W1	O23	W1:O23	siCTL	4.01768	1.08507	568	3.67563	0.998989	721				1.04203		1.60246	1.12088	1540	1.91058	1.30697	1459	1.81928	1.23061	1161	1.21949		1.57267	1.18313	1686	1.53403	1.13722	1684	1.66612	1.21433	1566	1.17823

## Sheet: Screening_hits
Gene	Class	Full name
PHC2	NIPBL-like	Polyhomeotic Homolog 2
SLC35A3	NIPBL-like	Solute Carrier Family 35 Member A3
CAND1	NIPBL-like	Cullin Associated And Neddylation Dissociated 1
NEDD8	NIPBL-like	NEDD8 Ubiquitin Like Modifier
TOM1	NIPBL-like	Target Of Myb1 Membrane Trafficking Protein
MOCOS	NIPBL-like	Molybdenum Cofactor Sulfurase
BCAS2	NIPBL-like	BCAS2 Pre-MRNA Processing Factor
NUDT1	WAPL-like	Nudix Hydrolase 1
TRAF7	PDS5-like	TNF Receptor Associated Factor 7
NMNAT3	WAPL-like	Nicotinamide Nucleotide Adenylyltransferase 3
NDUFB4	WAPL-like	NADH:Ubiquinone Oxidoreductase Subunit B4
HSPA9	WAPL-like	Heat Shock Protein Family A (Hsp70) Member 9
USP40	WAPL-like	Ubiquitin Specific Peptidase 40
RPS23	WAPL-like	Ribosomal Protein S23
KAT2B	WAPL-like	Lysine Acetyltransferase 2B
PCNA	WAPL-like	Proliferating Cell Nuclear Antigen
POLR1B	WAPL-like	RNA Polymerase I Subunit B
