# Supplementary material for: A genetic screen for modifiers of cohesin clustering identifies regulators of genome folding
Source: Sci Adv. 2026 Jan 30;12(5):eadx5130. doi: 10.1126/sciadv.adx5130 (PMC12857682; doi:10.1126/sciadv.adx5130)
Supplement: Supplementary file 2 — Tables S1 to S3 [file sciadv.adx5130_tables_s1_to_s3.zip › adx5130_table_s3.xlsx]

## Sheet: Coordinates of domains
Chromosome	Pos	End	Domain name
22	33018416	35231644	D1
22	35231644	36124151	D2
22	36124151	36546389	D3
12	11554106	12737235	D1
12	12737235	13255991	D2
2	217756733	219737380	D2
2	219737380	222025100	D3
3	44236164	45037973	D1
3	45037973	46488975	D2
2	219403135	219541898	S5
2	219541898	219642755	S6

## Sheet: siRNA
Gene	siRNA#	Duplex Catalog Number	Figures
Non-targeting control		D-001210-05-20	All
NIPBL		J-012980-08-0010	All
WAPL		L-026287-01-0010	All
PDS5A		M-014071-02-0005	All
PDS5B		M-010362-00-0005	All
PHC2		D-021410-04	All except Fig. 4
SLC35A3		D-007539-03	All except Fig. 4
CAND1		D-015562-02	All except Fig. 4
NEDD8		D-020081-04	All except Fig. 4
TOM1		D-012066-03	All except Fig. 4
MOCOS		D-020993-17	All except Fig. 4
BCAS2		D-012708-04	All except Fig. 4
NUDT1		D-005218-04	All except Fig. 4
TRAF7		D-007086-02	All except Fig. 4
NMNAT3		D-008688-01	All except Fig. 4
NDUFB4		D-032508-02	All except Fig. 4
HSPA9		D-004750-03	All except Fig. 4
USP40		D-006088-02	All except Fig. 4
RPS23		D-011154-03	All except Fig. 4
POLR1B		D-013391-17	All except Fig. 4
KAT2B		D-005055-01	All except Fig. 4
PCNA		D-003289-07	All except Fig. 4
PHC2	1	D-021410-04	Fig. 4
PHC2	2	D-021410-02	Fig. 4
SLC35A3	1	D-007539-03	Fig. 4
SLC35A3	2	D-007539-17	Fig. 4
CAND1	1	D-015562-02	Fig. 4
CAND1	2	D-015562-01	Fig. 4
NEDD8	1	D-020081-04	Fig. 4
NEDD8	2	D-020081-03	Fig. 4
TOM1	1	D-012066-03	Fig. 4
TOM1	2	D-012066-01	Fig. 4
MOCOS	1	D-020993-17	Fig. 4
MOCOS	2	D-020993-03	Fig. 4
BCAS2	1	D-012708-04	Fig. 4
BCAS2	2	D-012708-02	Fig. 4
NUDT1	1	D-005218-01	Fig. 4
NUDT1	2	D-005218-04	Fig. 4
TRAF7	1	D-007086-02	Fig. 4
TRAF7	2	D-007086-01	Fig. 4
NMNAT3	1	D-008688-03	Fig. 4
NMNAT3	2	D-008688-01	Fig. 4
NDUFB4	1	D-032508-04	Fig. 4
NDUFB4	2	D-032508-02	Fig. 4
HSPA9	1	D-004750-06	Fig. 4
HSPA9	2	D-004750-03	Fig. 4
USP40	1	D-006088-04	Fig. 4
USP40	2	D-006088-02	Fig. 4
RPS23	1	D-011154-03	Fig. 4
RPS23	2	D-011154-02	Fig. 4
POLR1B	1	D-013391-02	Fig. 4
POLR1B	2	D-013391-17	Fig. 4
KAT2B	1	D-005055-04	Fig. 4
KAT2B	2	D-005055-01	Fig. 4
PCNA	1	D-003289-09	Fig. 4
PCNA	2	D-003289-05	Fig. 4

## Sheet: antibodies
Target	Vendor, catalog number	Application and dilution
RAD21	Sigma, #05-908	IF: 1/500
RAD21	Abcam, #ab992	IP: 2 µg
WAPL	Santa Cruz, #sc-365189	WB: 1/500 (Fig. 7,S1C,S9,S10)
WAPL	Proteintech, #16370-1-AP	IF: 1/250, IP: 2 µg
WAPL	Cell Signaling Tech, #77428	WB: 1/1000 (Fig. 1B,2B)
HDAC2	Cell Signaling Tech, #5113S	WB: 1/2000
CTCF	Cell Signaling Tech, #3418	IF: 1/1000
NIPBL	Fortis Life Sciences, #A301-779A	IP: 2 µg
NIPBL	Santa Cruz, #sc-374625	IB: 1/500
SMC1a #1	Fortis Life Sciences, #A300-055A	WB: 1/2000, IP: 2 µg
SMC1a #2	Invitrogen, #PA5-22049	IP: 2 µg
SMC3	Abcam, #ab9263	WB: 1/3000, IP: 2 µg
PDS5A	Fortis Life Sciences, #A300-089A	WB: 1/2000, IP: 2 µg
PDS5B	Fortis Life Sciences, #A300-538A	WB: 1/2000
BCAS2	Fortis Life Sciences, #A300-915A	WB: 1/2000, IP: 2 µg
KAT2B	Santa Cruz, #sc-13124	WB: 1/500
KAT2B	Abcam, #ab12188	IP: 2 µg
PHC2	Proteintech, #12867-1-AP	WB: 1/1000
PCGF4	Proteintech, #10832-1-AP	WB: 1/1000, IP: 2 µg
CBX4	Proteintech, #18544-1-AP	WB: 1/1000
RING1B	Santa Cruz, #sc-101109	WB: 1/500
RYBP	Santa Cruz, #sc-374235	WB: 1/500
Acetyl-lysine	Cell Signaling Tech, #9441	IP: 2 µg (Fig. 7C)
Acetyl-lysine	Santa Cruz, #sc-32268	IP: 2 µg (Fig. S11A)
Rabbit IgG	Cell Signaling Tech, #3125	IP: 2 µg (Fig. 7,S10C-E)
mouse IgG	Millipore, #12-371	IP: 2 µg (Fig. S11A)
hnRNPL	Santa Cruz, #sc-32317	WB: 1/500
HSPA9	Cell Signaling Tech, #3593	WB: 1/1000
CAND1	Cell Signaling Tech, #8759	WB: 1/1000
NUDT1	Cell Signaling Tech, #43918	WB: 1/1000
USP40	Proteintech, #27217-1-AP	WB: 1/1000
α-tubulin	Proteintech, #80762-1-RR	WB: 1/2000
p21	Proteintech, #10355-1-AP	WB: 1/1000
acetyl-SMC3	Millipore, #MABE1073	WB: 1/1000
Histone H3	Abcam, #ab4729	WB: 1/10000

## Sheet: primers
sgWAPL-M1116-F	caccgGCATGCCGGCAAACACATGG
sgWAPL-M1116-R	aaacCCATGTGTTTGCCGGCATGCc
sgWAPL-Y725A-F	caccgCTCTACTCAGTATATACATG
sgWAPL-Y725A-R	aaacCATGTATATACTGAGTAGAGc
sgAAVS1-F	caccgGGGGCCACTAGGGACAGGAT
sgAAVS1-R	aaacATCCTGTCCCTAGTGGCCCCc
sgCAND1-F	caccgCTTCGAGACATTTCAAGTAT
sgCAND1-R	aaacATACTTGAAATGTCTCGAAGc
sgBCAS2-F	caccgTAGCTCAGGTAGTTCTTAGT
sgBCAS2-R	aaacACTAAGAACTACCTGAGCTAc
sgNUDT1-F	caccgGCAAGAAGGAGAGACCATCG
sgNUDT1-R	aaacCGATGGTCTCTCCTTCTTGCc
sgHSPA9-F	caccgGCTGCAGCAGCCCGTCTCGT
sgHSPA9-R	aaacACGAGACGGGCTGCTGCAGCc
sgPHC2-F	caccgAGGTACTGAGCGGCCGTGCT
sgPHC2-R	aaacAGCACGGCCGCTCAGTACCTc
sgUSP40-F	caccgATTTCTGATTCCGCTTAAAT
sgUSP40-R	aaacATTTAAGCGGAATCAGAAATc
bACTIN-RT-F	GAGCGCGGCTACAGCTT
bACTIN-RT-R	TCCTTAATGTCACGCACGATTT
PHC2-RT-F	TCAACGCAGGTTCCAGCACACT
PHC2-RT-R	CGTCTCAGGCACACTTTTCTCC
SLC35A3-RT-F	TTGATGACAGGAGTTGCTTTTGTAC
SLC35A3-RT-R	GCTGTGAGAACTGCCATGAGTC
CAND1-RT-F	GCACTGTGAGTGTGCAGAGGAA
CAND1-RT-R	TTCACAGCCGTAACCACTGAGC
NEDD8-RT-F	CAGAGGCTCATCTACAGTGGCA
NEDD8-RT-R	GTCCATCACTGCCTAAGACCAC
TOM1-RT-F	GAACTTCCACGAGGTGATGCTG
TOM1-RT-R	ATGGTCCTCACCAGCACACTCT
MOCOS-RT-F	GGTGTTTGCCTGAGTCAGAAGC
MOCOS-RT-R	GCGAATCTGAGTCCGTTCACTAT
BCAS2-RT-F	GCCCAGTTAGAGCATCAAGCAG
BCAS2-RT-R	TGAAGTTCCTTCTGTGCGTGTTC
NUDT1-RT-F	GTCTTCTGCACAGACAGCATCC
NUDT1-RT-R	CTGAAGCAGGAGTGGAAACCAG
TRAF7-RT-F	TGTGGTGTCTCTGCGTCTACTC
TRAF7-RT-R	AGAGCCAGCACGATGCCATCAT
NMNAT3-RT-F	GGATGGAGACAGTGAAGGTGCT
NMNAT3-RT-R	GTCGAGAAGAGTGCCTTGCCAT
NDUFB4-RT-F	GCTGAAACGAGAGTACCTGCTTC
NDUFB4-RT-R	TCCACACAGAGCTCCCATGAGT
USP40-RT-F	CAGAAAGCGTGTGGGATTTGACC
USP40-RT-R	GTGAAGTCCTGCTGGTACAAGC
RPS23-RT-F	AGGAAGTGTGTAAGGGTCCAGC
RPS23-RT-R	CACCAACAGCATGACCTTTGCG
POLR1B-RT-F	CACAACCAGAGTCCACGGAACA
POLR1B-RT-R	TCACCAAGGGACTCTGAGGAGT
HSPA9-RT-F	GCCTTGCTACGGCACATTGTGA
HSPA9-RT-R	CTGCACAGATGAGGAGAGTTCAC
KAT2B-RT-F	GCACCATCTCAACGAAGACTGC
KAT2B-RT-R	GTGTGGTTTCGTACCGAGGTAG
PCNA-RT-F	CAAGTAATGTCGATAAAGAGGAGG
PCNA-RT-R	GTGTCACCGTTGAAGAGAGTGG
